# Supplementary material for: SVTRv2X: Enhanced scene text recognition via self-distilled mixture-of-experts
Source: PLoS One. 2026 Jun 1;21(6):e0349085. doi: 10.1371/journal.pone.0349085 (PMC13225397; doi:10.1371/journal.pone.0349085)
Supplement: S1 File — (ZIP) [file pone.0349085.s001.zip]

Archive with 630 entries (507 files):
- OpenOCR/
- OpenOCR/.git/
- OpenOCR/.git/branches/
- OpenOCR/.git/hooks/
- OpenOCR/.git/hooks/applypatch-msg.sample
- OpenOCR/.git/hooks/commit-msg.sample
- OpenOCR/.git/hooks/fsmonitor-watchman.sample
- OpenOCR/.git/hooks/post-update.sample
- OpenOCR/.git/hooks/pre-applypatch.sample
- OpenOCR/.git/hooks/pre-commit.sample
- OpenOCR/.git/hooks/pre-merge-commit.sample
- OpenOCR/.git/hooks/pre-push.sample
- OpenOCR/.git/hooks/pre-rebase.sample
- OpenOCR/.git/hooks/pre-receive.sample
- OpenOCR/.git/hooks/prepare-commit-msg.sample
- OpenOCR/.git/hooks/push-to-checkout.sample
- OpenOCR/.git/hooks/update.sample
- OpenOCR/.git/info/
- OpenOCR/.git/info/exclude
- OpenOCR/.git/logs/
- OpenOCR/.git/logs/refs/
- OpenOCR/.git/logs/refs/heads/
- OpenOCR/.git/logs/refs/heads/main
- OpenOCR/.git/logs/refs/remotes/
- OpenOCR/.git/logs/refs/remotes/origin/
- OpenOCR/.git/logs/refs/remotes/origin/HEAD
- OpenOCR/.git/logs/HEAD
- OpenOCR/.git/objects/
- OpenOCR/.git/objects/info/
- OpenOCR/.git/objects/pack/
- OpenOCR/.git/objects/pack/pack-0f4f45658171e9a11debdfd9bf00a36313d657f0.idx
- OpenOCR/.git/objects/pack/pack-0f4f45658171e9a11debdfd9bf00a36313d657f0.pack
- OpenOCR/.git/refs/
- OpenOCR/.git/refs/heads/
- OpenOCR/.git/refs/heads/main
- OpenOCR/.git/refs/remotes/
- OpenOCR/.git/refs/remotes/origin/
- OpenOCR/.git/refs/remotes/origin/HEAD
- OpenOCR/.git/refs/tags/
- OpenOCR/.git/HEAD
- OpenOCR/.git/config
- OpenOCR/.git/description
- OpenOCR/.git/index
- OpenOCR/.git/packed-refs
- OpenOCR/.ipynb_checkpoints/
- OpenOCR/__MACOSX/
- OpenOCR/__MACOSX/benchmark_dataset/
- OpenOCR/__MACOSX/benchmark_dataset/document/
- OpenOCR/__MACOSX/benchmark_dataset/document/document_test/
- OpenOCR/__MACOSX/benchmark_dataset/document/document_test/._data.mdb
- OpenOCR/__MACOSX/benchmark_dataset/document/document_test/._lock.mdb
- OpenOCR/__MACOSX/benchmark_dataset/document/document_train/
- OpenOCR/__MACOSX/benchmark_dataset/document/document_train/._data.mdb
- OpenOCR/__MACOSX/benchmark_dataset/document/document_train/._lock.mdb
- OpenOCR/__MACOSX/benchmark_dataset/document/document_val/
- OpenOCR/__MACOSX/benchmark_dataset/document/document_val/._data.mdb
- OpenOCR/__MACOSX/benchmark_dataset/document/document_val/._lock.mdb
- OpenOCR/__MACOSX/benchmark_dataset/document/._document_test
- OpenOCR/__MACOSX/benchmark_dataset/document/._document_train
- OpenOCR/__MACOSX/benchmark_dataset/document/._document_val
- OpenOCR/__MACOSX/benchmark_dataset/scene/
- OpenOCR/__MACOSX/benchmark_dataset/scene/scene_test/
- OpenOCR/__MACOSX/benchmark_dataset/scene/scene_test/._data.mdb
- OpenOCR/__MACOSX/benchmark_dataset/scene/scene_test/._lock.mdb
- OpenOCR/__MACOSX/benchmark_dataset/scene/scene_train/
- OpenOCR/__MACOSX/benchmark_dataset/scene/scene_train/._data.mdb
- OpenOCR/__MACOSX/benchmark_dataset/scene/scene_train/._lock.mdb
- OpenOCR/__MACOSX/benchmark_dataset/scene/scene_val/
- OpenOCR/__MACOSX/benchmark_dataset/scene/scene_val/._data.mdb
- OpenOCR/__MACOSX/benchmark_dataset/scene/scene_val/._lock.mdb
- OpenOCR/__MACOSX/benchmark_dataset/scene/._scene_test
- OpenOCR/__MACOSX/benchmark_dataset/scene/._scene_train
- OpenOCR/__MACOSX/benchmark_dataset/scene/._scene_val
- OpenOCR/__MACOSX/benchmark_dataset/web/
- OpenOCR/__MACOSX/benchmark_dataset/web/web_test/
- OpenOCR/__MACOSX/benchmark_dataset/web/web_test/._data.mdb
- OpenOCR/__MACOSX/benchmark_dataset/web/web_test/._lock.mdb
- OpenOCR/__MACOSX/benchmark_dataset/web/web_train/
- OpenOCR/__MACOSX/benchmark_dataset/web/web_train/._data.mdb
- OpenOCR/__MACOSX/benchmark_dataset/web/web_train/._lock.mdb
- OpenOCR/__MACOSX/benchmark_dataset/web/web_val/
- OpenOCR/__MACOSX/benchmark_dataset/web/web_val/._data.mdb
- OpenOCR/__MACOSX/benchmark_dataset/web/web_val/._lock.mdb
- OpenOCR/__MACOSX/benchmark_dataset/web/._web_test
- OpenOCR/__MACOSX/benchmark_dataset/web/._web_train
- OpenOCR/__MACOSX/benchmark_dataset/web/._web_val
- OpenOCR/__MACOSX/benchmark_dataset/._document
- OpenOCR/__MACOSX/benchmark_dataset/._scene
- OpenOCR/__MACOSX/benchmark_dataset/._web
- OpenOCR/__MACOSX/handwriting_hwdb_train/
- OpenOCR/__MACOSX/handwriting_hwdb_train/._data.mdb
- OpenOCR/__MACOSX/handwriting_hwdb_train/._lock.mdb
- OpenOCR/__MACOSX/handwriting_hwdb_val/
- OpenOCR/__MACOSX/handwriting_hwdb_val/._data.mdb
- OpenOCR/__MACOSX/handwriting_hwdb_val/._lock.mdb
- OpenOCR/__MACOSX/handwriting_ic13_test/
- OpenOCR/__MACOSX/handwriting_ic13_test/._data.mdb
- OpenOCR/__MACOSX/handwriting_ic13_test/._lock.mdb
- OpenOCR/__MACOSX/._benchmark_dataset
- OpenOCR/__MACOSX/._handwriting_hwdb_train
- OpenOCR/__MACOSX/._handwriting_hwdb_val
- OpenOCR/__MACOSX/._handwriting_ic13_test
- OpenOCR/configs/
- OpenOCR/configs/dataset/
- OpenOCR/configs/dataset/rec/
- OpenOCR/configs/dataset/rec/evaluation.yaml
- OpenOCR/configs/dataset/rec/ltb.yaml
- OpenOCR/configs/dataset/rec/mjsynth.yaml
- OpenOCR/configs/dataset/rec/openvino.yaml
- OpenOCR/configs/dataset/rec/ost.yaml
- OpenOCR/configs/dataset/rec/synthtext.yaml
- OpenOCR/configs/dataset/rec/test.yaml
- OpenOCR/configs/dataset/rec/textocr.yaml
- OpenOCR/configs/dataset/rec/textocr_horizontal.yaml
- OpenOCR/configs/dataset/rec/union14m_b.yaml
- OpenOCR/configs/dataset/rec/union14m_l_filtered.yaml
- OpenOCR/configs/det/
- OpenOCR/configs/det/dbnet/
- OpenOCR/configs/det/dbnet/repvit_db.yml
- OpenOCR/configs/rec/
- OpenOCR/configs/rec/abinet/
- OpenOCR/configs/rec/abinet/resnet45_trans_abinet_lang.yml
- OpenOCR/configs/rec/abinet/resnet45_trans_abinet_wo_lang.yml
- OpenOCR/configs/rec/abinet/svtrv2_abinet_lang.yml
- OpenOCR/configs/rec/abinet/svtrv2_abinet_wo_lang.yml
- OpenOCR/configs/rec/aster/
- OpenOCR/configs/rec/aster/resnet31_lstm_aster_tps_on.yml
- OpenOCR/configs/rec/aster/svtrv2_aster.yml
- OpenOCR/configs/rec/aster/svtrv2_aster_tps_on.yml
- OpenOCR/configs/rec/autostr/
- OpenOCR/configs/rec/autostr/autostr_lstm_aster_tps_on.yml
- OpenOCR/configs/rec/busnet/
- OpenOCR/configs/rec/busnet/svtrv2_busnet.yml
- OpenOCR/configs/rec/busnet/svtrv2_busnet_pretraining.yml
- OpenOCR/configs/rec/busnet/vit_busnet.yml
- OpenOCR/configs/rec/busnet/vit_busnet_pretraining.yml
- OpenOCR/configs/rec/cam/
- OpenOCR/configs/rec/cam/convnextv2_cam_tps_on.yml
- OpenOCR/configs/rec/cam/convnextv2_tiny_cam_tps_on.yml
- OpenOCR/configs/rec/cam/svtrv2_cam_tps_on.yml
- OpenOCR/configs/rec/cdistnet/
- OpenOCR/configs/rec/cdistnet/resnet45_trans_cdistnet.yml
- OpenOCR/configs/rec/cdistnet/svtrv2_cdistnet.yml
- OpenOCR/configs/rec/cppd/
- OpenOCR/configs/rec/cppd/svtr_base_cppd.yml
- OpenOCR/configs/rec/cppd/svtr_base_cppd_ch.yml
- OpenOCR/configs/rec/cppd/svtr_base_cppd_h8.yml
- OpenOCR/configs/rec/cppd/svtr_base_cppd_syn.yml
- OpenOCR/configs/rec/cppd/svtrv2_cppd.yml
- OpenOCR/configs/rec/dan/
- OpenOCR/configs/rec/dan/resnet45_fpn_dan.yml
- OpenOCR/configs/rec/dan/svtrv2_dan.yml
- OpenOCR/configs/rec/dptr/
- OpenOCR/configs/rec/dptr/dptr_parseq_pretrain.yml
- OpenOCR/configs/rec/focalsvtr/
- OpenOCR/configs/rec/focalsvtr/focalsvtr_ctc.yml
- OpenOCR/configs/rec/gtc/
- OpenOCR/configs/rec/gtc/svtrv2_lnconv_nrtr_gtc.yml
- OpenOCR/configs/rec/gtc/svtrv2_lnconv_smtr_gtc_long_infer.yml
- OpenOCR/configs/rec/gtc/svtrv2_lnconv_smtr_gtc_smtr_long.yml
- OpenOCR/configs/rec/gtc/svtrv2_lnconv_smtr_gtc_stream.yml
- OpenOCR/configs/rec/igtr/
- OpenOCR/configs/rec/igtr/readme.md
- OpenOCR/configs/rec/igtr/svtr_base_ds_igtr.yml
- OpenOCR/configs/rec/lister/
- OpenOCR/configs/rec/lister/focalsvtr_lister_wo_fem_maxratio12.yml
- OpenOCR/configs/rec/lister/svtrv2_lister_wo_fem_maxratio12.yml
- OpenOCR/configs/rec/lpv/
- OpenOCR/configs/rec/lpv/svtr_base_lpv.yml
- OpenOCR/configs/rec/lpv/svtr_base_lpv_wo_glrm.yml
- OpenOCR/configs/rec/lpv/svtrv2_lpv.yml
- OpenOCR/configs/rec/lpv/svtrv2_lpv_wo_glrm.yml
- OpenOCR/configs/rec/maerec/
- OpenOCR/configs/rec/maerec/vit_nrtr.yml
- OpenOCR/configs/rec/matrn/
- OpenOCR/configs/rec/matrn/resnet45_trans_matrn.yml
- OpenOCR/configs/rec/matrn/svtrv2_matrn.yml
- OpenOCR/configs/rec/mgpstr/
- OpenOCR/configs/rec/mgpstr/svtrv2_mgpstr_only_char.yml
- OpenOCR/configs/rec/mgpstr/vit_base_mgpstr_only_char.yml
- OpenOCR/configs/rec/mgpstr/vit_large_mgpstr_only_char.yml
- OpenOCR/configs/rec/mgpstr/vit_mgpstr.yml
- OpenOCR/configs/rec/mgpstr/vit_mgpstr_only_char.yml
- OpenOCR/configs/rec/moran/
- OpenOCR/configs/rec/moran/resnet31_lstm_moran.yml
- OpenOCR/configs/rec/nrtr/
- OpenOCR/configs/rec/nrtr/focalsvtr_nrtr_maxraio12.yml
- OpenOCR/configs/rec/nrtr/nrtr.yml
- OpenOCR/configs/rec/nrtr/svtr_base_nrtr.yml
- OpenOCR/configs/rec/nrtr/svtr_base_nrtr_syn.yml
- OpenOCR/configs/rec/nrtr/svtrv2_nrtr.yml
- OpenOCR/configs/rec/ote/
- OpenOCR/configs/rec/ote/svtr_base_h8_ote.yml
- OpenOCR/configs/rec/ote/svtr_base_ote.yml
- OpenOCR/configs/rec/parseq/
- OpenOCR/configs/rec/parseq/focalsvtr_parseq_maxratio12.yml
- OpenOCR/configs/rec/parseq/svrtv2_parseq.yml
- OpenOCR/configs/rec/parseq/vit_parseq.yml
- OpenOCR/configs/rec/robustscanner/
- OpenOCR/configs/rec/robustscanner/resnet31_robustscanner.yml
- OpenOCR/configs/rec/robustscanner/svtrv2_robustscanner.yml
- OpenOCR/configs/rec/sar/
- OpenOCR/configs/rec/sar/resnet31_lstm_sar.yml
- OpenOCR/configs/rec/sar/svtrv2_sar.yml
- OpenOCR/configs/rec/seed/
- OpenOCR/configs/rec/seed/resnet31_lstm_seed_tps_on.yml
- OpenOCR/configs/rec/smtr/
- OpenOCR/configs/rec/smtr/focalsvtr_smtr.yml
- OpenOCR/configs/rec/smtr/focalsvtr_smtr_long.yml
- OpenOCR/configs/rec/smtr/readme.md
- OpenOCR/configs/rec/smtr/svtrv2_smtr.yml
- OpenOCR/configs/rec/smtr/svtrv2_smtr_bi.yml
- OpenOCR/configs/rec/srn/
- OpenOCR/configs/rec/srn/resnet50_fpn_srn.yml
- OpenOCR/configs/rec/srn/svtrv2_srn.yml
- OpenOCR/configs/rec/svtrs/
- OpenOCR/configs/rec/svtrs/convnextv2_ctc.yml
- OpenOCR/configs/rec/svtrs/convnextv2_h8_ctc.yml
- OpenOCR/configs/rec/svtrs/convnextv2_h8_rctc.yml
- OpenOCR/configs/rec/svtrs/convnextv2_rctc.yml
- OpenOCR/configs/rec/svtrs/convnextv2_tiny_h8_ctc.yml
- OpenOCR/configs/rec/svtrs/convnextv2_tiny_h8_rctc.yml
- OpenOCR/configs/rec/svtrs/crnn_ctc.yml
- OpenOCR/configs/rec/svtrs/crnn_ctc_long.yml
- OpenOCR/configs/rec/svtrs/focalnet_base_ctc.yml
- OpenOCR/configs/rec/svtrs/focalnet_base_rctc.yml
- OpenOCR/configs/rec/svtrs/focalsvtr_ctc.yml
- OpenOCR/configs/rec/svtrs/focalsvtr_rctc.yml
- OpenOCR/configs/rec/svtrs/resnet45_trans_ctc.yml
- OpenOCR/configs/rec/svtrs/resnet45_trans_rctc.yml
- OpenOCR/configs/rec/svtrs/svtr_base_ctc.yml
- OpenOCR/configs/rec/svtrs/svtr_base_rctc.yml
- OpenOCR/configs/rec/svtrs/svtrnet_ctc_syn.yml
- OpenOCR/configs/rec/svtrs/vit_ctc.yml
- OpenOCR/configs/rec/svtrs/vit_rctc.yml
- OpenOCR/configs/rec/svtrv2/
- OpenOCR/configs/rec/svtrv2/readme.md
- OpenOCR/configs/rec/svtrv2/repsvtr_ch.yml
- OpenOCR/configs/rec/svtrv2/svtrv2_ch.yml
- OpenOCR/configs/rec/svtrv2/svtrv2_ctc.yml
- OpenOCR/configs/rec/svtrv2/svtrv2_rctc.yml
- OpenOCR/configs/rec/svtrv2/svtrv2_small_rctc.yml
- OpenOCR/configs/rec/svtrv2/svtrv2_smtr_gtc_rctc.yml
- OpenOCR/configs/rec/svtrv2/svtrv2_smtr_gtc_rctc_ch.yml
- OpenOCR/configs/rec/svtrv2/svtrv2_smtr_gtc_rctc_ch_base.yml
- OpenOCR/configs/rec/svtrv2/svtrv2_smtr_gtc_rctc_infer.yml
- OpenOCR/configs/rec/svtrv2/svtrv2_tiny_rctc.yml
- OpenOCR/configs/rec/svtrv2/svtrv2_smtr_gtc_rctc_ch_jm.yml
- OpenOCR/configs/rec/svtrv2/svtrv2_smtr_gtc_rctc_ch_sd.yml
- OpenOCR/configs/rec/svtrv2/svtrv2_smtr_gtc_rctc_ch_jmsd.yml
- OpenOCR/configs/rec/svtrv2/svtrv2_smtr_gtc_rctc_ch_moe.yml
- OpenOCR/configs/rec/svtrv2/svtrv2_smtr_gtc_rctc_ch_jmsdmoe.yml
- OpenOCR/configs/rec/svtrv2/.ipynb_checkpoints/
- OpenOCR/configs/rec/svtrv2/.ipynb_checkpoints/svtrv2_smtr_gtc_rctc_ch_base-checkpoint.yml
- OpenOCR/configs/rec/svtrv2/.ipynb_checkpoints/svtrv2_tiny_rctc-checkpoint.yml
- OpenOCR/configs/rec/svtrv2/.ipynb_checkpoints/svtrv2_smtr_gtc_rctc_ch_jm-checkpoint.yml
- OpenOCR/configs/rec/svtrv2/.ipynb_checkpoints/svtrv2_smtr_gtc_rctc_ch_sd-checkpoint.yml
- OpenOCR/configs/rec/svtrv2/.ipynb_checkpoints/svtrv2_smtr_gtc_rctc_ch_jmsd-checkpoint.yml
- OpenOCR/configs/rec/svtrv2/.ipynb_checkpoints/svtrv2_smtr_gtc_rctc_ch_jmsdmoe-checkpoint.yml
- OpenOCR/configs/rec/svtrv2/.ipynb_checkpoints/readme-checkpoint.md
- OpenOCR/configs/rec/unirec/
- OpenOCR/configs/rec/unirec/unirec_100m/
- OpenOCR/configs/rec/unirec/unirec_100m/config.json
- OpenOCR/configs/rec/unirec/unirec_100m/generation_config.json
- OpenOCR/configs/rec/unirec/unirec_100m/special_tokens_map.json
- OpenOCR/configs/rec/unirec/unirec_100m/tokenizer.json
- OpenOCR/configs/rec/unirec/unirec_100m/tokenizer_config.json
- OpenOCR/configs/rec/unirec/focalsvtr_ardecoder_unirec.yml
- OpenOCR/configs/rec/visionlan/
- OpenOCR/configs/rec/visionlan/resnet45_trans_visionlan_LA.yml
- OpenOCR/configs/rec/visionlan/resnet45_trans_visionlan_LF_1.yml
- OpenOCR/configs/rec/visionlan/resnet45_trans_visionlan_LF_2.yml
- OpenOCR/configs/rec/visionlan/svtrv2_visionlan_LA.yml
- OpenOCR/configs/rec/visionlan/svtrv2_visionlan_LF_1.yml
- OpenOCR/configs/rec/visionlan/svtrv2_visionlan_LF_2.yml
- OpenOCR/docs/
- OpenOCR/docs/.ipynb_checkpoints/
- OpenOCR/docs/.ipynb_checkpoints/svtrv2-checkpoint.md
- OpenOCR/docs/finetune_det.md
- OpenOCR/docs/finetune_rec.md
- OpenOCR/docs/openocr.md
- OpenOCR/docs/svtrv2.md
- OpenOCR/docs/unirec.md
- OpenOCR/opendet/
- OpenOCR/opendet/losses/
- OpenOCR/opendet/losses/__init__.py
- OpenOCR/opendet/losses/db_loss.py
- OpenOCR/opendet/losses/det_basic_loss.py
- OpenOCR/opendet/metrics/
- OpenOCR/opendet/metrics/__init__.py
- OpenOCR/opendet/metrics/det_metric.py
- OpenOCR/opendet/metrics/eval_det_iou.py
- OpenOCR/opendet/modeling/
- OpenOCR/opendet/modeling/backbones/
- OpenOCR/opendet/modeling/backbones/__init__.py
- OpenOCR/opendet/modeling/backbones/repvit.py
- OpenOCR/opendet/modeling/heads/
- OpenOCR/opendet/modeling/heads/__init__.py
- OpenOCR/opendet/modeling/heads/db_head.py
- OpenOCR/opendet/modeling/necks/
[truncated: 330 more entries]
