# Supplementary material for: SVTRv2X: Enhanced scene text recognition via self-distilled mixture-of-experts
Source: PLoS One. 2026 Jun 1;21(6):e0349085. doi: 10.1371/journal.pone.0349085 (PMC13225397; doi:10.1371/journal.pone.0349085)
Supplement: S1 File — (ZIP) [file pone.0349085.s001.zip › OpenOCR/configs/dataset/rec/evaluation.yaml]

root: ../evaluation
task: str
download_links:
  # IC15_1811
  - https://drive.usercontent.google.com/download?id=1eGY0kXNV1qVxeUpoGzs-ioUO-ky7msH6&authuser=0&confirm=t
  - https://drive.usercontent.google.com/download?id=1BWv7aLoLAT7avY326gXP3GJF48UZpuBC&authuser=0&confirm=t
  # SVT
  - https://drive.usercontent.google.com/download?id=1ecEZ4cJ7dIbTCZRltE0s5KzUotQWagH-&authuser=0&confirm=t
  - https://drive.usercontent.google.com/download?id=1OygBP7i9R-3Pwi6WodCcW31J8CUMugOJ&authuser=0&confirm=t
  # IIIT5k
  - https://drive.usercontent.google.com/download?id=1PJ9_IvIGZTS5hHdGLnpKuYKZcCO8jE0E&authuser=0&confirm=t
  - https://drive.usercontent.google.com/download?id=10P3MixSBt1v8k8_6aFfziC33Z5IlM6Uf&authuser=0&confirm=t
  # IC13_857
  - https://drive.usercontent.google.com/download?id=1-wMHOFBXJaOaY-UD00nDn6qw2s_8R4Vd&authuser=0&confirm=t
  - https://drive.usercontent.google.com/download?id=1J1QCFtOFxFKiLJIgTqZ6eRo9Y5QGqHpA&authuser=0&confirm=t
  # SVTP
  - https://drive.usercontent.google.com/download?id=1kckwfZkdaHG8k_FW5IIJKUaYZkF21Hza&authuser=0&confirm=t
  - https://drive.usercontent.google.com/download?id=1x61lm_ea7lvIdxNPMG-jy-5W0MxtdH0N&authuser=0&confirm=t
  # CUTE80
  - https://drive.usercontent.google.com/download?id=1Zv_91c81tinLy5Je89HPr-5wUSnqXKIB&authuser=0&confirm=t
  - https://drive.usercontent.google.com/download?id=1OuJ6QoJ9AlyNHIM9j2WedAPxTnac7kyY&authuser=0&confirm=t
filenames: 
  # IC15_1811
  - ../evaluation/IC15_1811/data.mdb
  - ../evaluation/IC15_1811/lock.mdb
  # SVT
  - ../evaluation/SVT/data.mdb
  - ../evaluation/SVT/lock.mdb
  # IIIT5k
  - ../evaluation/IIIT5k/data.mdb
  - ../evaluation/IIIT5k/lock.mdb
  # IC13_857
  - ../evaluation/IC13_857/data.mdb
  - ../evaluation/IC13_857/lock.mdb
  # SVTP
  - ../evaluation/SVTP/data.mdb
  - ../evaluation/SVTP/lock.mdb
  # CUTE80
  - ../evaluation/CUTE80/data.mdb
  - ../evaluation/CUTE80/lock.mdb
check_validity: true
