# Supplementary material for: SVTRv2X: Enhanced scene text recognition via self-distilled mixture-of-experts
Source: PLoS One. 2026 Jun 1;21(6):e0349085. doi: 10.1371/journal.pone.0349085 (PMC13225397; doi:10.1371/journal.pone.0349085)
Supplement: S1 File — (ZIP) [file pone.0349085.s001.zip › OpenOCR/configs/dataset/rec/mjsynth.yaml]

root: ../synth
task: str
download_links:
  - https://drive.usercontent.google.com/download?id=1FIoplSFZ-BKQoRDHDXsVMKa844e-K8PD&authuser=0&confirm=t
  - https://drive.usercontent.google.com/download?id=1eckTvaeRtlTZvbO2orrVz-cIuIk6i87K&authuser=0&confirm=t
  - https://drive.usercontent.google.com/download?id=1PBXTf-2PnmEvJBsqzJqxxRwzhAZGTiMG&authuser=0&confirm=t
filenames:
  - ../synth/MJ_train.zip
  - ../synth/MJ_val.zip
  - ../synth/MJ_test.zip
check_validity: true
