# Supplementary material for: SVTRv2X: Enhanced scene text recognition via self-distilled mixture-of-experts
Source: PLoS One. 2026 Jun 1;21(6):e0349085. doi: 10.1371/journal.pone.0349085 (PMC13225397; doi:10.1371/journal.pone.0349085)
Supplement: S1 File — (ZIP) [file pone.0349085.s001.zip › OpenOCR/configs/dataset/rec/openvino.yaml]

root: ../OpenVINO
task: str
download_links:
  # train_1
  - https://drive.usercontent.google.com/download?id=1q23QAIRTyG0t-bBm4aAwRwiqB6VUfphw&authuser=0&confirm=
  # train_2
  - https://drive.usercontent.google.com/download?id=1AtbaJljM68cbZqi5lcM92d9VkQUCbSqI&authuser=0&confirm=
  # train_5
  - https://drive.usercontent.google.com/download?id=1dejstYnJ8_sESuO_uvwi__jT1B8gPxf3&authuser=0&confirm=t
  # train_f
  - https://drive.usercontent.google.com/download?id=1C4akchTc7-yi1OS_sJ3KP693UKcnecke&authuser=0&confirm=t
  # validation
  - https://drive.usercontent.google.com/download?id=17TRzSQhuK_juAxAv3KmX0y13pQP2cz6R&authuser=0&confirm=t
filenames:
  # train_1
  - ../OpenVINO/train_1.zip
  # train_2
  - ../OpenVINO/train_2.zip
  # train_5
  - ../OpenVINO/train_5.zip
  # train_f
  - ../OpenVINO/train_f.zip
  # validation
  - ../OpenVINO/validation.zip
check_validity: true
