# Supplementary material for: SVTRv2X: Enhanced scene text recognition via self-distilled mixture-of-experts
Source: PLoS One. 2026 Jun 1;21(6):e0349085. doi: 10.1371/journal.pone.0349085 (PMC13225397; doi:10.1371/journal.pone.0349085)
Supplement: S1 File — (ZIP) [file pone.0349085.s001.zip › OpenOCR/configs/dataset/rec/ost.yaml]

root: ../OST
task: str
download_links:
  # OST heavy
  - https://drive.usercontent.google.com/download?id=1RGpIFbD_SRlrzZFBoVF_LGvetNx1-5pg&authuser=0&confirm=t
  - https://drive.usercontent.google.com/download?id=1Th4MfDf44k0EBpIqCLqVoGRu6G-FP1hq&authuser=0&confirm=t
  # OST weak
  - https://drive.usercontent.google.com/download?id=1z5CTDJucUnvALG12Q4UXk1DDKJDd8WJn&authuser=0&confirm=t
  - https://drive.usercontent.google.com/download?id=1V17TTkX3sjpV7v0km_F2SDCK0tL3k_ls&authuser=0&confirm=t
filenames:
  # OST heavy
  - ../OST/heavy/data.mdb
  - ../OST/heavy/lock.mdb
  # OST weak
  - ../OST/weak/data.mdb
  - ../OST/weak/lock.mdb
check_validity: true
