# Supplementary material for: SVTRv2X: Enhanced scene text recognition via self-distilled mixture-of-experts
Source: PLoS One. 2026 Jun 1;21(6):e0349085. doi: 10.1371/journal.pone.0349085 (PMC13225397; doi:10.1371/journal.pone.0349085)
Supplement: S1 File — (ZIP) [file pone.0349085.s001.zip › OpenOCR/configs/dataset/rec/textocr.yaml]

root: ../TextOCR
task: str
download_links:
  # train
  - https://drive.usercontent.google.com/download?id=1jVjJFno4pnsU0Cp_kn4MIXQrChmELy92&authuser=0&confirm=
  # val
  - https://drive.usercontent.google.com/download?id=1ubIRu01MXIek6OvInu-XjaIbw6277-vw&authuser=0&confirm=t
filenames:
  # train
  - ../TextOCR/train.zip
  # val
  - ../TextOCR/val.zip
check_validity: true
