# Supplementary material for: SVTRv2X: Enhanced scene text recognition via self-distilled mixture-of-experts
Source: PLoS One. 2026 Jun 1;21(6):e0349085. doi: 10.1371/journal.pone.0349085 (PMC13225397; doi:10.1371/journal.pone.0349085)
Supplement: S1 File — (ZIP) [file pone.0349085.s001.zip › OpenOCR/configs/dataset/rec/textocr_horizontal.yaml]

root: ../TextOCR_horizontal
task: str
download_links:
  # train
  - https://drive.usercontent.google.com/download?id=1sWH6J11xbjQb8SH7fdG_8mIKVI81ZQy5&authuser=0&confirm=
  # val
  - https://drive.usercontent.google.com/download?id=1gIE-AU2o-5hvg288-bjphO6UkI5AEQ2d&authuser=0&confirm=t
filenames:
  # train
  - ../TextOCR_horizontal/train.zip
  # val
  - ../TextOCR_horizontal/val.zip
check_validity: true
