# Supplementary material for: SVTRv2X: Enhanced scene text recognition via self-distilled mixture-of-experts
Source: PLoS One. 2026 Jun 1;21(6):e0349085. doi: 10.1371/journal.pone.0349085 (PMC13225397; doi:10.1371/journal.pone.0349085)
Supplement: S1 File — (ZIP) [file pone.0349085.s001.zip › OpenOCR/configs/dataset/rec/union14m_b.yaml]

root: ../u14m
task: str
download_links:
  # artistic
  - https://drive.usercontent.google.com/download?id=1Je2DTuFHnkXDI99yDnm9Anl5naWaCQwd&authuser=0&confirm=t
  - https://drive.usercontent.google.com/download?id=1xtT_Q0juBJUIvAG55qBxoVNNTECd2usZ&authuser=0&confirm=t
  # contextless
  - https://drive.usercontent.google.com/download?id=1_0OzyzWhZOmGrHkayFTVrzhrQrNRDRPR&authuser=0&confirm=t
  - https://drive.usercontent.google.com/download?id=1PPgC42y3xoM9bR0HQFbDYbcT3PzMdD_y&authuser=0&confirm=t
  # salient
  - https://drive.usercontent.google.com/download?id=1tHLMYBmTqRnxvFOTT3dfLfQiundqFWfd&authuser=0&confirm=t
  - https://drive.usercontent.google.com/download?id=13NQgpAtCK0kh9M5E2pAUmKKEp6Qu5Xwj&authuser=0&confirm=t
  # multi_words
  - https://drive.usercontent.google.com/download?id=1IlnDKX3V_Vp9gsDGFB0xoqsVLH1vtxUI&authuser=0&confirm=t
  - https://drive.usercontent.google.com/download?id=1mFFjC7C0CwevvkwFU9YeVbZBdps_3Qpb&authuser=0&confirm=t
  # curve
  - https://drive.usercontent.google.com/download?id=1MxhMd85cmhUtI2lmtXhZQuFk7lav0_fw&authuser=0&confirm=t
  - https://drive.usercontent.google.com/download?id=1N03g-4e-kJG2mRvlM0c5TrwWAkd-iG-Q&authuser=0&confirm=t
  # general
  - https://drive.usercontent.google.com/download?id=1Oqt7OaycP466NWoDmoJ3FqS8YP3YRgvu&authuser=0&confirm=t
  - https://drive.usercontent.google.com/download?id=1K0MrX5eYNt8IIGFHXCwg0_oI5OF5PPFO&authuser=0&confirm=t
  # multi_oriented
  - https://drive.usercontent.google.com/download?id=1TKZFcZPVk0ThqfF-AGhJk_OCLg0ykKbv&authuser=0&confirm=t
  - https://drive.usercontent.google.com/download?id=1PAoLMUWuR7O2-7XRoKkNzQcSiznErQzD&authuser=0&confirm=t
filenames:
  # artistic
  - ../u14m/artistic/data.mdb
  - ../u14m/artistic/lock.mdb
  # contextless
  - ../u14m/contextless/data.mdb
  - ../u14m/contextless/lock.mdb
  # salient
  - ../u14m/salient/data.mdb
  - ../u14m/salient/lock.mdb
  # multi_words
  - ../u14m/multi_words/data.mdb
  - ../u14m/multi_words/lock.mdb
  # curve
  - ../u14m/curve/data.mdb
  - ../u14m/curve/lock.mdb
  # general
  - ../u14m/general/data.mdb
  - ../u14m/general/lock.mdb
  # multi_oriented
  - ../u14m/multi_oriented/data.mdb
  - ../u14m/multi_oriented/lock.mdb
check_validity: true
