# Supplementary material for: SVTRv2X: Enhanced scene text recognition via self-distilled mixture-of-experts
Source: PLoS One. 2026 Jun 1;21(6):e0349085. doi: 10.1371/journal.pone.0349085 (PMC13225397; doi:10.1371/journal.pone.0349085)
Supplement: S1 File — (ZIP) [file pone.0349085.s001.zip › OpenOCR/configs/dataset/rec/union14m_l_filtered.yaml]

root: ../Union14M-L-LMDB-Filtered
task: str
download_links:
  # train_challenging
  - https://drive.usercontent.google.com/download?id=1etwzBgGHjsFsb0sygsaRnKbanW2PMe07&authuser=0&confirm=t
  - https://drive.usercontent.google.com/download?id=1ly6FJfPjItwGlVQ-ifTrzzM3rVu3Ezhr&authuser=0&confirm=t
  # train_easy
  - https://drive.usercontent.google.com/download?id=1_zeNluTnywIaa5h3PN-Ah9tKyByypot7&authuser=0&confirm=t
  - https://drive.usercontent.google.com/download?id=1caYLeQHDidXgVBDi9IWXbO1gg__DYq9a&authuser=0&confirm=t
  # train_hard
  - https://drive.usercontent.google.com/download?id=1eP6s2xyYPZX9gykvWA4VSOc3Fqul_UB_&authuser=0&confirm=t
  - https://drive.usercontent.google.com/download?id=1-ZlCvocX8P5uVRclUXp_5DNGLDzd16EO&authuser=0&confirm=t
  # train_medium
  - https://drive.usercontent.google.com/download?id=1s_CoaLNJEr-UxHYiqZ5jOcliMCFiRUUy&authuser=0&confirm=t
  - https://drive.usercontent.google.com/download?id=1Wpj6WVpZ5Ily77kVwfQ18CiZBzkgmEnF&authuser=0&confirm=t
  # train_normal
  - https://drive.usercontent.google.com/download?id=1jPt44arlAswl9cXZjzmVcdpptdTPpJ3I&authuser=0&confirm=t
  - https://drive.usercontent.google.com/download?id=1Rfc5kE03AzOUv7B_eYcBhUV8KMQ2MZ1m&authuser=0&confirm=t
filenames:
  # train_challenging
  - ../Union14M-L-LMDB-Filtered/train_challenging/data.mdb
  - ../Union14M-L-LMDB-Filtered/train_challenging/lock.mdb
  # train_easy
  - ../Union14M-L-LMDB-Filtered/train_easy/data.mdb
  - ../Union14M-L-LMDB-Filtered/train_easy/lock.mdb
  # train_hard
  - ../Union14M-L-LMDB-Filtered/train_hard/data.mdb
  - ../Union14M-L-LMDB-Filtered/train_hard/lock.mdb
  # train_medium
  - ../Union14M-L-LMDB-Filtered/train_medium/data.mdb
  - ../Union14M-L-LMDB-Filtered/train_medium/lock.mdb
  # train_normal
  - ../Union14M-L-LMDB-Filtered/train_normal/data.mdb
  - ../Union14M-L-LMDB-Filtered/train_normal/lock.mdb
check_validity: true
