# Supplementary material for: SVTRv2X: Enhanced scene text recognition via self-distilled mixture-of-experts
Source: PLoS One. 2026 Jun 1;21(6):e0349085. doi: 10.1371/journal.pone.0349085 (PMC13225397; doi:10.1371/journal.pone.0349085)
Supplement: S1 File — (ZIP) [file pone.0349085.s001.zip › OpenOCR/configs/rec/svtrs/svtrnet_ctc_syn.yml]

Global:
  device: gpu
  epoch_num: 20
  log_smooth_window: 20
  print_batch_step: 10
  output_dir: ./output/rec/syn/svtr_tiny/
  eval_epoch_step: [0, 1]
  eval_batch_step: [0, 500]
  cal_metric_during_train: True
  pretrained_model:
  checkpoints:
  use_tensorboard: false
  infer_img:
  # for data or label process
  character_dict_path: &character_dict_path ./tools/utils/EN_symbol_dict.txt # 96en
  # ./tools/utils/ppocr_keys_v1.txt  # ch
  max_text_length: &max_text_length 25
  use_space_char: &use_space_char False
  save_res_path: ./output/rec/syn/predicts_svtr_tiny.txt
  use_amp: True

Optimizer:
  name: AdamW
  lr: 0.0005 # for 4gpus bs256/gpu
  weight_decay: 0.05
  filter_bias_and_bn: True

LRScheduler:
  name: CosineAnnealingLR
  warmup_epoch: 2

Architecture:
  model_type: rec
  algorithm: SVTR
  Transform:
  Encoder:
    name: SVTRNet
    img_size: [32, 100]
    out_char_num: 25 # W//4 or W//8 or W/12
    out_channels: 192
    patch_merging: 'Conv'
    embed_dim: [64, 128, 256]
    depth: [3, 6, 3]
    num_heads: [2, 4, 8]
    mixer: ['Local','Local','Local','Local','Local','Local','Global','Global','Global','Global','Global','Global']
    local_mixer: [[7, 11], [7, 11], [7, 11]]
    last_stage: True
    prenorm: False
  Decoder:
    name: CTCDecoder

Loss:
  name: CTCLoss
  zero_infinity: True

PostProcess:
  name: CTCLabelDecode
  character_dict_path: *character_dict_path
  use_space_char: *use_space_char

Metric:
  name: RecMetric
  main_indicator: acc

Train:
  dataset:
    name: STRLMDBDataSet
    data_dir: ./
    transforms:
      - DecodeImage: # load image
          img_mode: BGR
          channel_first: False
      # - SVTRRecAug:
      #     aug_type: 0 # or 1
      - CTCLabelEncode: # Class handling label
          character_dict_path: *character_dict_path
          use_space_char: *use_space_char
          max_text_length: *max_text_length
      - SVTRResize:
          image_shape: [3, 32, 100]
          padding: False
      - KeepKeys:
          keep_keys: ['image', 'label', 'length'] # dataloader will return list in this order
  loader:
    shuffle: True
    batch_size_per_card: 256
    drop_last: True
    num_workers: 8

Eval:
  dataset:
    name: LMDBDataSet
    data_dir: ../evaluation/
    transforms:
      - DecodeImage: # load image
          img_mode: BGR
          channel_first: False
      - CTCLabelEncode: # Class handling label
          character_dict_path: *character_dict_path
          use_space_char: *use_space_char
          max_text_length: *max_text_length
      - SVTRResize:
          image_shape: [3, 32, 100]
          padding: False
      - KeepKeys:
          keep_keys: ['image', 'label', 'length'] # dataloader will return list in this order
  loader:
    shuffle: False
    drop_last: False
    batch_size_per_card: 256
    num_workers: 2
