# Supplementary material for: SVTRv2X: Enhanced scene text recognition via self-distilled mixture-of-experts
Source: PLoS One. 2026 Jun 1;21(6):e0349085. doi: 10.1371/journal.pone.0349085 (PMC13225397; doi:10.1371/journal.pone.0349085)
Supplement: S1 File — (ZIP) [file pone.0349085.s001.zip › OpenOCR/configs/rec/unirec/unirec_100m/special_tokens_map.json]

{
  "bos_token": "<|bos|>",
  "eos_token": "<|eos|>",
  "pad_token": "<|pad|>",
  "unk_token": "<|unk|>"
}
