# Supplementary material for: SVTRv2X: Enhanced scene text recognition via self-distilled mixture-of-experts
Source: PLoS One. 2026 Jun 1;21(6):e0349085. doi: 10.1371/journal.pone.0349085 (PMC13225397; doi:10.1371/journal.pone.0349085)
Supplement: S1 File — (ZIP) [file pone.0349085.s001.zip › OpenOCR/configs/rec/unirec/unirec_100m/tokenizer.json]

{
  "version": "1.0",
  "truncation": null,
  "padding": null,
  "added_tokens": [
    {
      "id": 0,
      "content": "<|bos|>",
      "single_word": false,
      "lstrip": false,
      "rstrip": false,
      "normalized": false,
      "special": true
    },
    {
      "id": 1,
      "content": "<|pad|>",
      "single_word": false,
      "lstrip": false,
      "rstrip": false,
      "normalized": false,
      "special": true
    },
    {
      "id": 2,
      "content": "<|eos|>",
      "single_word": false,
      "lstrip": false,
      "rstrip": false,
      "normalized": false,
      "special": true
    },
    {
      "id": 3,
      "content": "<|unk|>",
      "single_word": false,
      "lstrip": false,
      "rstrip": false,
      "normalized": false,
      "special": true
    },
    {
      "id": 4,
      "content": "<|vision_pad|>",
      "single_word": false,
      "lstrip": false,
      "rstrip": false,
      "normalized": false,
      "special": true
    },
    {
      "id": 5,
      "content": "!",
      "single_word": false,
      "lstrip": false,
      "rstrip": false,
      "normalized": false,
      "special": true
    },
    {
      "id": 6,
      "content": "\"",
      "single_word": false,
      "lstrip": false,
      "rstrip": false,
      "normalized": false,
      "special": true
    },
    {
      "id": 7,
      "content": ",",
      "single_word": false,
      "lstrip": false,
      "rstrip": false,
      "normalized": false,
      "special": true
    },
    {
      "id": 8,
      "content": ".",
      "single_word": false,
      "lstrip": false,
      "rstrip": false,
      "normalized": false,
      "special": true
    },
    {
      "id": 9,
      "content": ":",
      "single_word": false,
      "lstrip": false,
      "rstrip": false,
      "normalized": false,
      "special": true
    },
    {
      "id": 10,
      "content": ";",
      "single_word": false,
      "lstrip": false,
      "rstrip": false,
      "normalized": false,
      "special": true
    },
    {
      "id": 11,
      "content": "?",
      "single_word": false,
      "lstrip": false,
      "rstrip": false,
      "normalized": false,
      "special": true
    },
    {
      "id": 6000,
      "content": "\\mathrsfs{",
      "single_word": false,
      "lstrip": false,
      "rstrip": false,
      "normalized": false,
      "special": true
    },
    {
      "id": 6001,
      "content": "\\Gal",
      "single_word": false,
      "lstrip": false,
      "rstrip": false,
      "normalized": false,
      "special": true
    },
    {
      "id": 6002,
      "content": "\\absolutevalue",
      "single_word": false,
      "lstrip": false,
      "rstrip": false,
      "normalized": false,
      "special": true
    },
    {
      "id": 6003,
      "content": "\\utilde",
      "single_word": false,
      "lstrip": false,
      "rstrip": false,
      "normalized": false,
      "special": true
    },
    {
      "id": 6004,
      "content": "\\No",
      "single_word": false,
      "lstrip": false,
      "rstrip": false,
      "normalized": false,
      "special": true
    },
    {
      "id": 6005,
      "content": "\\bigl",
      "single_word": false,
      "lstrip": false,
      "rstrip": false,
      "normalized": false,
      "special": true
    },
    {
      "id": 6006,
      "content": "\\mathcalboondox",
      "single_word": false,
      "lstrip": false,
      "rstrip": false,
      "normalized": false,
      "special": true
    },
    {
      "id": 6007,
      "content": "#",
      "single_word": false,
      "lstrip": false,
      "rstrip": false,
      "normalized": false,
      "special": true
    },
    {
      "id": 6008,
      "content": "\\eth",
      "single_word": false,
      "lstrip": false,
      "rstrip": false,
      "normalized": false,
      "special": true
    },
    {
      "id": 6009,
      "content": "\\atopwithdelims",
      "single_word": false,
      "lstrip": false,
      "rstrip": false,
      "normalized": false,
      "special": true
    },
    {
      "id": 6010,
      "content": "\\mathbfsf{",
      "single_word": false,
      "lstrip": false,
      "rstrip": false,
      "normalized": false,
      "special": true
    },
    {
      "id": 6011,
      "content": "ü",
      "single_word": false,
      "lstrip": false,
      "rstrip": false,
      "normalized": false,
      "special": true
    },
    {
      "id": 6012,
      "content": "\\Lambda",
      "single_word": false,
      "lstrip": false,
      "rstrip": false,
      "normalized": false,
      "special": true
    },
    {
      "id": 6013,
      "content": "\\minus",
      "single_word": false,
      "lstrip": false,
      "rstrip": false,
      "normalized": false,
      "special": true
    },
    {
      "id": 6014,
      "content": "\\Mu",
      "single_word": false,
      "lstrip": false,
      "rstrip": false,
      "normalized": false,
      "special": true
    },
    {
      "id": 6015,
      "content": "\\symAMSb{",
      "single_word": false,
      "lstrip": false,
      "rstrip": false,
      "normalized": false,
      "special": true
    },
    {
      "id": 6016,
      "content": "\\uu",
      "single_word": false,
      "lstrip": false,
      "rstrip": false,
      "normalized": false,
      "special": true
    },
    {
      "id": 6017,
      "content": "\\qihao",
      "single_word": false,
      "lstrip": false,
      "rstrip": false,
      "normalized": false,
      "special": true
    },
    {
      "id": 6018,
      "content": "М",
      "single_word": false,
      "lstrip": false,
      "rstrip": false,
      "normalized": false,
      "special": true
    },
    {
      "id": 6019,
      "content": "ă",
      "single_word": false,
      "lstrip": false,
      "rstrip": false,
      "normalized": false,
      "special": true
    },
    {
      "id": 6020,
      "content": "\\proj",
      "single_word": false,
      "lstrip": false,
      "rstrip": false,
      "normalized": false,
      "special": true
    },
    {
      "id": 6021,
      "content": "\\vk",
      "single_word": false,
      "lstrip": false,
      "rstrip": false,
      "normalized": false,
      "special": true
    },
    {
      "id": 6022,
      "content": "\\bordermatrix{",
      "single_word": false,
      "lstrip": false,
      "rstrip": false,
      "normalized": false,
      "special": true
    },
    {
      "id": 6023,
      "content": "𝑒",
      "single_word": false,
      "lstrip": false,
      "rstrip": false,
      "normalized": false,
      "special": true
    },
    {
      "id": 6024,
      "content": "\\LT",
      "single_word": false,
      "lstrip": false,
      "rstrip": false,
      "normalized": false,
      "special": true
    },
    {
      "id": 6025,
      "content": "\\acl",
      "single_word": false,
      "lstrip": false,
      "rstrip": false,
      "normalized": false,
      "special": true
    },
    {
      "id": 6026,
      "content": "\\lam",
      "single_word": false,
      "lstrip": false,
      "rstrip": false,
      "normalized": false,
      "special": true
    },
    {
      "id": 6027,
      "content": "↵",
      "single_word": false,
      "lstrip": false,
      "rstrip": false,
      "normalized": false,
      "special": true
    },
    {
      "id": 6028,
      "content": "\\textsc",
      "single_word": false,
      "lstrip": false,
      "rstrip": false,
      "normalized": false,
      "special": true
    },
    {
      "id": 6029,
      "content": "\\onto",
      "single_word": false,
      "lstrip": false,
      "rstrip": false,
      "normalized": false,
      "special": true
    },
    {
      "id": 6030,
      "content": "¹",
      "single_word": false,
      "lstrip": false,
      "rstrip": false,
      "normalized": false,
      "special": true
    },
    {
      "id": 6031,
      "content": "\\boxminus",
      "single_word": false,
      "lstrip": false,
      "rstrip": false,
      "normalized": false,
      "special": true
    },
    {
      "id": 6032,
      "content": "\\xmapsto",
      "single_word": false,
      "lstrip": false,
      "rstrip": false,
      "normalized": false,
      "special": true
    },
    {
      "id": 6033,
      "content": "\\Div",
      "single_word": false,
      "lstrip": false,
      "rstrip": false,
      "normalized": false,
      "special": true
    },
    {
      "id": 6034,
      "content": "",
      "single_word": false,
      "lstrip": false,
      "rstrip": false,
      "normalized": false,
      "special": true
    },
    {
      "id": 6035,
      "content": "\\Po",
      "single_word": false,
      "lstrip": false,
      "rstrip": false,
      "normalized": false,
      "special": true
    },
    {
      "id": 6036,
      "content": "\\bmath",
      "single_word": false,
      "lstrip": false,
      "rstrip": false,
      "normalized": false,
      "special": true
    },
    {
      "id": 6037,
      "content": "\\symbold",
      "single_word": false,
      "lstrip": false,
      "rstrip": false,
      "normalized": false,
      "special": true
    },
    {
      "id": 6038,
      "content": "\\set",
      "single_word": false,
      "lstrip": false,
      "rstrip": false,
      "normalized": false,
      "special": true
    },
    {
      "id": 6039,
      "content": "\\sS",
      "single_word": false,
      "lstrip": false,
      "rstrip": false,
      "normalized": false,
      "special": true
    },
    {
      "id": 6040,
      "content": "\\bigr{",
      "single_word": false,
      "lstrip": false,
      "rstrip": false,
      "normalized": false,
      "special": true
    },
    {
      "id": 6041,
      "content": "\\ds",
      "single_word": false,
      "lstrip": false,
      "rstrip": false,
      "normalized": false,
      "special": true
    },
    {
      "id": 6042,
      "content": "\\Id",
      "single_word": false,
      "lstrip": false,
      "rstrip": false,
      "normalized": false,
      "special": true
    },
    {
      "id": 6043,
      "content": "\\varoplus",
      "single_word": false,
      "lstrip": false,
      "rstrip": false,
      "normalized": false,
      "special": true
    },
    {
      "id": 6044,
      "content": "\\cala",
      "single_word": false,
      "lstrip": false,
      "rstrip": false,
      "normalized": false,
      "special": true
    },
    {
      "id": 6045,
      "content": "\\AC",
      "single_word": false,
      "lstrip": false,
      "rstrip": false,
      "normalized": false,
      "special": true
    },
    {
      "id": 6046,
      "content": "\\fg",
      "single_word": false,
      "lstrip": false,
      "rstrip": false,
      "normalized": false,
      "special": true
    },
    {
      "id": 6047,
      "content": "\\func",
      "single_word": false,
      "lstrip": false,
      "rstrip": false,
      "normalized": false,
      "special": true
    },
    {
      "id": 6048,
      "content": "\\Bc",
      "single_word": false,
      "lstrip": false,
      "rstrip": false,
      "normalized": false,
      "special": true
    },
    {
      "id": 6049,
      "content": "\\gen",
      "single_word": false,
      "lstrip": false,
      "rstrip": false,
      "normalized": false,
      "special": true
    },
    {
      "id": 6050,
      "content": "\\qquadl",
      "single_word": false,
      "lstrip": false,
      "rstrip": false,
      "normalized": false,
      "special": true
    },
    {
      "id": 6051,
      "content": "\\mcP",
      "single_word": false,
      "lstrip": false,
      "rstrip": false,
      "normalized": false,
      "special": true
    },
    {
      "id": 6052,
      "content": "\\leftrightharpoons",
      "single_word": false,
      "lstrip": false,
      "rstrip": false,
      "normalized": false,
      "special": true
    },
    {
      "id": 6053,
      "content": "\\obs",
      "single_word": false,
      "lstrip": false,
      "rstrip": false,
      "normalized": false,
      "special": true
    },
    {
      "id": 6054,
      "content": "`",
      "single_word": false,
      "lstrip": false,
      "rstrip": false,
      "normalized": false,
      "special": true
    },
    {
      "id": 6055,
      "content": "\\backslash",
      "single_word": false,
      "lstrip": false,
      "rstrip": false,
      "normalized": false,
      "special": true
    },
    {
      "id": 6056,
      "content": "\\bX",
      "single_word": false,
      "lstrip": false,
      "rstrip": false,
      "normalized": false,
      "special": true
    },
    {
      "id": 6057,
      "content": "Ê",
      "single_word": false,
      "lstrip": false,
      "rstrip": false,
      "normalized": false,
      "special": true
    },
    {
      "id": 6058,
      "content": "\\inf",
      "single_word": false,
      "lstrip": false,
      "rstrip": false,
      "normalized": false,
      "special": true
    },
    {
      "id": 6059,
      "content": "\\displaystyle",
      "single_word": false,
      "lstrip": false,
      "rstrip": false,
      "normalized": false,
      "special": true
    },
    {
      "id": 6060,
      "content": "\\eta",
      "single_word": false,
      "lstrip": false,
      "rstrip": false,
      "normalized": false,
      "special": true
    },
    {
      "id": 6061,
      "content": "\\kk",
      "single_word": false,
      "lstrip": false,
      "rstrip": false,
      "normalized": false,
      "special": true
    },
    {
      "id": 6062,
      "content": "\\textdagger",
      "single_word": false,
      "lstrip": false,
      "rstrip": false,
      "normalized": false,
      "special": true
    },
    {
      "id": 6063,
      "content": "\\sq",
      "single_word": false,
      "lstrip": false,
      "rstrip": false,
      "normalized": false,
      "special": true
    },
    {
      "id": 6064,
      "content": "\\bbX",
      "single_word": false,
      "lstrip": false,
      "rstrip": false,
      "normalized": false,
      "special": true
    },
    {
      "id": 6065,
      "content": "\\operatorfont",
      "single_word": false,
      "lstrip": false,
      "rstrip": false,
      "normalized": false,
      "special": true
    },
    {
      "id": 6066,
      "content": "\\delta",
      "single_word": false,
      "lstrip": false,
      "rstrip": false,
      "normalized": false,
      "special": true
    },
    {
      "id": 6067,
      "content": "\\La",
      "single_word": false,
      "lstrip": false,
      "rstrip": false,
      "normalized": false,
      "special": true
    },
    {
      "id": 6068,
      "content": "\\su",
      "single_word": false,
      "lstrip": false,
      "rstrip": false,
      "normalized": false,
      "special": true
    },
    {
      "id": 6069,
      "content": "\\tbar",
      "single_word": false,
      "lstrip": false,
      "rstrip": false,
      "normalized": false,
      "special": true
    },
    {
      "id": 6070,
      "content": "\\over",
      "single_word": false,
      "lstrip": false,
      "rstrip": false,
      "normalized": false,
      "special": true
    },
    {
      "id": 6071,
      "content": "\\rA",
      "single_word": false,
      "lstrip": false,
      "rstrip": false,
      "normalized": false,
      "special": true
    },
    {
      "id": 6072,
      "content": "\\conc",
      "single_word": false,
      "lstrip": false,
      "rstrip": false,
      "normalized": false,
      "special": true
    },
    {
      "id": 6073,
      "content": "\\sinh",
      "single_word": false,
      "lstrip": false,
      "rstrip": false,
      "normalized": false,
      "special": true
    },
    {
      "id": 6074,
      "content": "\\accentset",
      "single_word": false,
      "lstrip": false,
      "rstrip": false,
      "normalized": false,
      "special": true
    },
    {
      "id": 6075,
      "content": "\\gr",
      "single_word": false,
      "lstrip": false,
      "rstrip": false,
      "normalized": false,
      "special": true
    },
    {
      "id": 6076,
      "content": "\\proj{",
      "single_word": false,
      "lstrip": false,
      "rstrip": false,
      "normalized": false,
      "special": true
    },
    {
      "id": 6077,
      "content": "\\innerproduct{",
      "single_word": false,
      "lstrip": false,
      "rstrip": false,
      "normalized": false,
      "special": true
    },
    {
      "id": 6078,
      "content": "\\Rset",
      "single_word": false,
      "lstrip": false,
      "rstrip": false,
      "normalized": false,
      "special": true
    },
    {
      "id": 6079,
      "content": "\\leftharpoondown",
      "single_word": false,
      "lstrip": false,
      "rstrip": false,
      "normalized": false,
      "special": true
    },
    {
      "id": 6080,
      "content": "\\sP",
      "single_word": false,
      "lstrip": false,
      "rstrip": false,
      "normalized": false,
      "special": true
    },
    {
      "id": 6081,
      "content": "\\bm{",
      "single_word": false,
      "lstrip": false,
      "rstrip": false,
      "normalized": false,
      "special": true
    },
    {
      "id": 6082,
      "content": "\\varlimsup",
      "single_word": false,
      "lstrip": false,
      "rstrip": false,
      "normalized": false,
      "special": true
    },
    {
      "id": 6083,
      "content": "Ž",
      "single_word": false,
      "lstrip": false,
      "rstrip": false,
      "normalized": false,
      "special": true
    },
    {
      "id": 6084,
      "content": "\\arrow",
      "single_word": false,
      "lstrip": false,
      "rstrip": false,
      "normalized": false,
      "special": true
    },
    {
      "id": 6085,
      "content": "\\wr{",
      "single_word": false,
      "lstrip": false,
      "rstrip": false,
      "normalized": false,
      "special": true
    },
    {
      "id": 6086,
      "content": "\\mathbfsl{",
      "single_word": false,
      "lstrip": false,
      "rstrip": false,
      "normalized": false,
      "special": true
    },
    {
      "id": 6087,
      "content": "\\ointctrclockwise",
      "single_word": false,
      "lstrip": false,
      "rstrip": false,
      "normalized": false,
      "special": true
    },
    {
      "id": 6088,
      "content": "\\log",
      "single_word": false,
      "lstrip": false,
      "rstrip": false,
      "normalized": false,
      "special": true
    },
    {
      "id": 6089,
      "content": "м",
      "single_word": false,
      "lstrip": false,
      "rstrip": false,
      "normalized": false,
      "special": true
    },
    {
      "id": 6090,
      "content": "\\add",
      "single_word": false,
      "lstrip": false,
      "rstrip": false,
      "normalized": false,
      "special": true
    },
    {
      "id": 6091,
      "content": "∪",
      "single_word": false,
      "lstrip": false,
      "rstrip": false,
      "normalized": false,
      "special": true
    },
    {
      "id": 6092,
      "content": "\\state",
      "single_word": false,
      "lstrip": false,
      "rstrip": false,
      "normalized": false,
      "special": true
    },
    {
      "id": 6093,
      "content": "\\longrightarrow",
      "single_word": false,
      "lstrip": false,
      "rstrip": false,
      "normalized": false,
      "special": true
    },
    {
      "id": 6094,
      "content": "\\ii",
      "single_word": false,
      "lstrip": false,
      "rstrip": false,
      "normalized": false,
      "special": true
    },
    {
      "id": 6095,
      "content": "⊆",
      "single_word": false,
      "lstrip": false,
      "rstrip": false,
      "normalized": false,
      "special": true
    },
    {
      "id": 6096,
      "content": "\\hf",
      "single_word": false,
      "lstrip": false,
      "rstrip": false,
      "normalized": false,
      "special": true
    },
    {
      "id": 6097,
      "content": "ò",
      "single_word": false,
      "lstrip": false,
      "rstrip": false,
      "normalized": false,
      "special": true
    },
    {
      "id": 6098,
      "content": "\\lhd",
      "single_word": false,
      "lstrip": false,
      "rstrip": false,
      "normalized": false,
      "special": true
    },
    {
      "id": 6099,
      "content": "\\un{",
      "single_word": false,
      "lstrip": false,
      "rstrip": false,
      "normalized": false,
      "special": true
    },
    {
      "id": 6100,
      "content": "\\dn",
      "single_word": false,
      "lstrip": false,
      "rstrip": false,
      "normalized": false,
      "special": true
    },
    {
      "id": 6101,
      "content": "\\mbox{",
      "single_word": false,
      "lstrip": false,
      "rstrip": false,
      "normalized": false,
      "special": true
    },
    {
      "id": 6102,
      "content": "𝐺",
      "single_word": false,
      "lstrip": false,
      "rstrip": false,
      "normalized": false,
      "special": true
    },
    {
      "id": 6103,
      "content": "\\rg",
      "single_word": false,
      "lstrip": false,
      "rstrip": false,
      "normalized": false,
      "special": true
    },
    {
      "id": 6104,
      "content": "\\fa",
      "single_word": false,
      "lstrip": false,
      "rstrip": false,
      "normalized": false,
      "special": true
    },
    {
      "id": 6105,
      "content": "\\Dm",
      "single_word": false,
      "lstrip": false,
      "rstrip": false,
      "normalized": false,
      "special": true
    },
    {
      "id": 6106,
      "content": "\\stackrel{",
      "single_word": false,
      "lstrip": false,
      "rstrip": false,
      "normalized": false,
      "special": true
    },
    {
      "id": 6107,
      "content": "\\cK",
      "single_word": false,
      "lstrip": false,
      "rstrip": false,
      "normalized": false,
      "special": true
    },
    {
      "id": 6108,
      "content": "\\poly",
      "single_word": false,
      "lstrip": false,
      "rstrip": false,
      "normalized": false,
      "special": true
    },
    {
      "id": 6109,
      "content": "\\ddddot",
      "single_word": false,
      "lstrip": false,
      "rstrip": false,
      "normalized": false,
      "special": true
    },
    {
      "id": 6110,
      "content": "\\ie",
      "single_word": false,
      "lstrip": false,
      "rstrip": false,
      "normalized": false,
      "special": true
    },
    {
      "id": 6111,
      "content": "\\ratio",
      "single_word": false,
      "lstrip": false,
      "rstrip": false,
      "normalized": false,
      "special": true
    },
    {
      "id": 6112,
      "content": "\\overleftarrow{",
      "single_word": false,
      "lstrip": false,
      "rstrip": false,
      "normalized": false,
      "special": true
    },
    {
      "id": 6113,
      "content": "\\Rsh",
      "single_word": false,
      "lstrip": false,
      "rstrip": false,
      "normalized": false,
      "special": true
    },
    {
      "id": 6114,
      "content": "\\Bar",
      "single_word": false,
      "lstrip": false,
      "rstrip": false,
      "normalized": false,
      "special": true
    },
    {
      "id": 6115,
      "content": "\\what",
      "single_word": false,
      "lstrip": false,
      "rstrip": false,
      "normalized": false,
      "special": true
    },
    {
      "id": 6116,
      "content": "\\bTheta",
      "single_word": false,
      "lstrip": false,
      "rstrip": false,
      "normalized": false,
      "special": true
    },
    {
      "id": 6117,
      "content": "\\calV",
      "single_word": false,
      "lstrip": false,
      "rstrip": false,
      "normalized": false,
      "special": true
    },
    {
      "id": 6118,
      "content": "ˆ",
      "single_word": false,
      "lstrip": false,
      "rstrip": false,
      "normalized": false,
      "special": true
    },
    {
      "id": 6119,
      "content": "\\Sing",
      "single_word": false,
      "lstrip": false,
      "rstrip": false,
      "normalized": false,
      "special": true
    },
    {
      "id": 6120,
      "content": "\\HF",
      "single_word": false,
      "lstrip": false,
      "rstrip": false,
      "normalized": false,
      "special": true
    },
    {
      "id": 6121,
      "content": "÷",
      "single_word": false,
      "lstrip": false,
      "rstrip": false,
      "normalized": false,
      "special": true
    },
    {
      "id": 6122,
      "content": "\\mathbbmss",
      "single_word": false,
      "lstrip": false,
      "rstrip": false,
      "normalized": false,
      "special": true
    },
    {
      "id": 6123,
      "content": "\\circlearrowright",
      "single_word": false,
      "lstrip": false,
      "rstrip": false,
      "normalized": false,
      "special": true
    },
    {
      "id": 6124,
      "content": "\\underleftarrow{",
      "single_word": false,
      "lstrip": false,
      "rstrip": false,
      "normalized": false,
      "special": true
    },
    {
      "id": 6125,
      "content": "\\xmapsto{",
      "single_word": false,
      "lstrip": false,
      "rstrip": false,
      "normalized": false,
      "special": true
    },
    {
      "id": 6126,
      "content": "\\fgebackslash",
      "single_word": false,
      "lstrip": false,
      "rstrip": false,
      "normalized": false,
      "special": true
    },
    {
      "id": 6127,
      "content": "\\llangle",
      "single_word": false,
      "lstrip": false,
      "rstrip": false,
      "normalized": false,
      "special": true
    },
    {
      "id": 6128,
      "content": "\\mvec",
      "single_word": false,
      "lstrip": false,
      "rstrip": false,
      "normalized": false,
      "special": true
    },
    {
      "id": 6129,
      "content": "\\tilde{",
      "single_word": false,
      "lstrip": false,
      "rstrip": false,
      "normalized": false,
      "special": true
    },
    {
      "id": 6130,
      "content": "\\sub{",
      "single_word": false,
      "lstrip": false,
      "rstrip": false,
      "normalized": false,
      "special": true
    },
    {
      "id": 6131,
      "content": "\\en",
      "single_word": false,
      "lstrip": false,
      "rstrip": false,
      "normalized": false,
      "special": true
    },
    {
      "id": 6132,
      "content": "\\cl",
      "single_word": false,
      "lstrip": false,
      "rstrip": false,
      "normalized": false,
      "special": true
    },
    {
      "id": 6133,
      "content": "\\bar{",
      "single_word": false,
      "lstrip": false,
      "rstrip": false,
      "normalized": false,
      "special": true
    },
    {
      "id": 6134,
      "content": "\\newline",
      "single_word": false,
      "lstrip": false,
      "rstrip": false,
      "normalized": false,
      "special": true
    },
    {
      "id": 6135,
      "content": "",
      "single_word": false,
      "lstrip": false,
      "rstrip": false,
      "normalized": false,
      "special": true
    },
    {
      "id": 6136,
      "content": "\\apprge",
      "single_word": false,
      "lstrip": false,
      "rstrip": false,
      "normalized": false,
      "special": true
    },
    {
      "id": 6137,
      "content": "\\mathop{",
      "single_word": false,
      "lstrip": false,
      "rstrip": false,
      "normalized": false,
      "special": true
    },
    {
      "id": 6138,
      "content": "\\rest{",
      "single_word": false,
      "lstrip": false,
      "rstrip": false,
      "normalized": false,
      "special": true
    },
    {
      "id": 6139,
      "content": "\\Irr",
      "single_word": false,
      "lstrip": false,
      "rstrip": false,
      "normalized": false,
      "special": true
    },
    {
      "id": 6140,
      "content": "\\p{",
      "single_word": false,
      "lstrip": false,
      "rstrip": false,
      "normalized": false,
      "special": true
    },
    {
      "id": 6141,
      "content": "\\mathb",
      "single_word": false,
      "lstrip": false,
      "rstrip": false,
      "normalized": false,
      "special": true
    },
    {
      "id": 6142,
      "content": "\\wtilde",
      "single_word": false,
      "lstrip": false,
      "rstrip": false,
      "normalized": false,
      "special": true
    },
    {
      "id": 6143,
      "content": "\\ggg",
      "single_word": false,
      "lstrip": false,
      "rstrip": false,
      "normalized": false,
      "special": true
    },
    {
      "id": 6144,
      "content": "\\sfd",
      "single_word": false,
      "lstrip": false,
      "rstrip": false,
      "normalized": false,
      "special": true
    },
    {
      "id": 6145,
      "content": "\\pr{",
      "single_word": false,
      "lstrip": false,
      "rstrip": false,
      "normalized": false,
      "special": true
    },
    {
      "id": 6146,
      "content": "х",
      "single_word": false,
      "lstrip": false,
      "rstrip": false,
      "normalized": false,
      "special": true
    },
    {
      "id": 6147,
      "content": "\\sideset",
      "single_word": false,
      "lstrip": false,
      "rstrip": false,
      "normalized": false,
      "special": true
    },
    {
      "id": 6148,
      "content": "\\mv",
      "single_word": false,
      "lstrip": false,
      "rstrip": false,
      "normalized": false,
      "special": true
    },
    {
      "id": 6149,
      "content": "\\circleddash",
      "single_word": false,
      "lstrip": false,
      "rstrip": false,
      "normalized": false,
      "special": true
    },
    {
      "id": 6150,
      "content": "\\bY",
      "single_word": false,
      "lstrip": false,
      "rstrip": false,
      "normalized": false,
      "special": true
    },
    {
      "id": 6151,
      "content": "\\Sub",
      "single_word": false,
      "lstrip": false,
      "rstrip": false,
      "normalized": false,
      "special": true
    },
    {
      "id": 6152,
      "content": "\\as",
      "single_word": false,
      "lstrip": false,
      "rstrip": false,
      "normalized": false,
      "special": true
    },
    {
      "id": 6153,
      "content": "\\rest",
      "single_word": false,
      "lstrip": false,
      "rstrip": false,
      "normalized": false,
      "special": true
    },
    {
      "id": 6154,
      "content": "\\cd",
      "single_word": false,
      "lstrip": false,
      "rstrip": false,
      "normalized": false,
      "special": true
    },
    {
      "id": 6155,
      "content": "\\roarrow",
      "single_word": false,
      "lstrip": false,
      "rstrip": false,
      "normalized": false,
      "special": true
    },
    {
      "id": 6156,
      "content": "\\OO",
      "single_word": false,
      "lstrip": false,
      "rstrip": false,
      "normalized": false,
      "special": true
    },
    {
      "id": 6157,
      "content": "\\AE",
      "single_word": false,
      "lstrip": false,
      "rstrip": false,
      "normalized": false,
      "special": true
    },
    {
      "id": 6158,
      "content": "\\Lm",
      "single_word": false,
      "lstrip": false,
      "rstrip": false,
      "normalized": false,
      "special": true
    },
    {
      "id": 6159,
      "content": "\\kv",
      "single_word": false,
      "lstrip": false,
      "rstrip": false,
      "normalized": false,
      "special": true
    },
    {
      "id": 6160,
      "content": "‖",
      "single_word": false,
      "lstrip": false,
      "rstrip": false,
      "normalized": false,
      "special": true
    },
    {
      "id": 6161,
      "content": "\\t",
      "single_word": false,
      "lstrip": false,
      "rstrip": false,
      "normalized": false,
      "special": true
    },
    {
      "id": 6162,
      "content": "\\mathscr",
      "single_word": false,
      "lstrip": false,
      "rstrip": false,
      "normalized": false,
      "special": true
    },
    {
      "id": 6163,
      "content": "\\ph",
      "single_word": false,
      "lstrip": false,
      "rstrip": false,
      "normalized": false,
      "special": true
    },
    {
      "id": 6164,
      "content": "\\cp",
      "single_word": false,
      "lstrip": false,
      "rstrip": false,
      "normalized": false,
      "special": true
    },
    {
      "id": 6165,
      "content": "\\bbD",
      "single_word": false,
      "lstrip": false,
      "rstrip": false,
      "normalized": false,
      "special": true
    },
    {
      "id": 6166,
      "content": "\\forall{",
      "single_word": false,
      "lstrip": false,
      "rstrip": false,
      "normalized": false,
      "special": true
    },
    {
      "id": 6167,
      "content": "\\sub",
      "single_word": false,
      "lstrip": false,
      "rstrip": false,
      "normalized": false,
      "special": true
    },
    {
      "id": 6168,
      "content": "\\partialslash",
      "single_word": false,
      "lstrip": false,
      "rstrip": false,
      "normalized": false,
      "special": true
    },
    {
      "id": 6169,
      "content": "\\fii",
      "single_word": false,
      "lstrip": false,
      "rstrip": false,
      "normalized": false,
      "special": true
    },
    {
      "id": 6170,
      "content": "\\Huge",
      "single_word": false,
      "lstrip": false,
      "rstrip": false,
      "normalized": false,
      "special": true
    },
    {
      "id": 6171,
      "content": "\\te",
      "single_word": false,
      "lstrip": false,
      "rstrip": false,
      "normalized": false,
      "special": true
    },
    {
      "id": 6172,
      "content": "\\vect{",
      "single_word": false,
      "lstrip": false,
      "rstrip": false,
      "normalized": false,
      "special": true
    },
    {
      "id": 6173,
      "content": "\\Upsigma",
      "single_word": false,
      "lstrip": false,
      "rstrip": false,
      "normalized": false,
      "special": true
    },
    {
      "id": 6174,
      "content": "\\kilo",
      "single_word": false,
      "lstrip": false,
      "rstrip": false,
      "normalized": false,
      "special": true
    },
    {
      "id": 6175,
      "content": "\\em",
      "single_word": false,
      "lstrip": false,
      "rstrip": false,
      "normalized": false,
      "special": true
    },
    {
      "id": 6176,
      "content": "\\bmi{",
      "single_word": false,
      "lstrip": false,
      "rstrip": false,
      "normalized": false,
      "special": true
    },
    {
      "id": 6177,
      "content": "\\Ass",
      "single_word": false,
      "lstrip": false,
      "rstrip": false,
      "normalized": false,
      "special": true
    },
    {
      "id": 6178,
      "content": "\\Ad",
      "single_word": false,
      "lstrip": false,
      "rstrip": false,
      "normalized": false,
      "special": true
    },
    {
      "id": 6179,
      "content": "\\HS",
      "single_word": false,
      "lstrip": false,
      "rstrip": false,
      "normalized": false,
      "special": true
    },
    {
      "id": 6180,
      "content": "\\z",
      "single_word": false,
      "lstrip": false,
      "rstrip": false,
      "normalized": false,
      "special": true
    },
    {
      "id": 6181,
      "content": "\\vc",
      "single_word": false,
      "lstrip": false,
      "rstrip": false,
      "normalized": false,
      "special": true
    },
    {
      "id": 6182,
      "content": "\\iota",
      "single_word": false,
      "lstrip": false,
      "rstrip": false,
      "normalized": false,
      "special": true
    },
    {
      "id": 6183,
      "content": "\\obar",
      "single_word": false,
      "lstrip": false,
      "rstrip": false,
      "normalized": false,
      "special": true
    },
    {
      "id": 6184,
      "content": "\\wideparen{",
      "single_word": false,
      "lstrip": false,
      "rstrip": false,
      "normalized": false,
      "special": true
    },
    {
      "id": 6185,
      "content": "\\In",
      "single_word": false,
      "lstrip": false,
      "rstrip": false,
      "normalized": false,
      "special": true
    },
    {
      "id": 6186,
      "content": "\\bone",
      "single_word": false,
      "lstrip": false,
      "rstrip": false,
      "normalized": false,
      "special": true
    },
    {
      "id": 6187,
      "content": "\\f{",
      "single_word": false,
      "lstrip": false,
      "rstrip": false,
      "normalized": false,
      "special": true
    },
    {
      "id": 6188,
      "content": "\\ring{",
      "single_word": false,
      "lstrip": false,
      "rstrip": false,
      "normalized": false,
      "special": true
    },
    {
      "id": 6189,
      "content": "\\mathbi{",
      "single_word": false,
      "lstrip": false,
      "rstrip": false,
      "normalized": false,
      "special": true
    },
    {
      "id": 6190,
      "content": "ȷ",
      "single_word": false,
      "lstrip": false,
      "rstrip": false,
      "normalized": false,
      "special": true
    },
    {
      "id": 6191,
      "content": "\\cos{",
      "single_word": false,
      "lstrip": false,
      "rstrip": false,
      "normalized": false,
      "special": true
    },
    {
      "id": 6192,
      "content": "\\cT",
      "single_word": false,
      "lstrip": false,
      "rstrip": false,
      "normalized": false,
      "special": true
    },
    {
      "id": 6193,
      "content": "\\textquotedblright",
      "single_word": false,
      "lstrip": false,
      "rstrip": false,
      "normalized": false,
      "special": true
    },
    {
      "id": 6194,
      "content": "\\Perp",
      "single_word": false,
      "lstrip": false,
      "rstrip": false,
      "normalized": false,
      "special": true
    },
    {
      "id": 6195,
      "content": "\\mfg",
      "single_word": false,
      "lstrip": false,
      "rstrip": false,
      "normalized": false,
      "special": true
    },
    {
      "id": 6196,
      "content": "\\tx{",
      "single_word": false,
      "lstrip": false,
      "rstrip": false,
      "normalized": false,
      "special": true
    },
    {
      "id": 6197,
      "content": "\\rS",
      "single_word": false,
      "lstrip": false,
      "rstrip": false,
      "normalized": false,
      "special": true
    },
    {
      "id": 6198,
      "content": "\\overbrace",
      "single_word": false,
      "lstrip": false,
      "rstrip": false,
      "normalized": false,
      "special": true
    },
    {
      "id": 6199,
      "content": "Φ",
      "single_word": false,
      "lstrip": false,
      "rstrip": false,
      "normalized": false,
      "special": true
    },
    {
      "id": 6200,
      "content": "„",
      "single_word": false,
      "lstrip": false,
      "rstrip": false,
      "normalized": false,
      "special": true
    },
    {
      "id": 6201,
      "content": "\\msun",
      "single_word": false,
      "lstrip": false,
      "rstrip": false,
      "normalized": false,
      "special": true
    },
    {
      "id": 6202,
      "content": "\\fr{",
      "single_word": false,
      "lstrip": false,
      "rstrip": false,
      "normalized": false,
      "special": true
    },
    {
      "id": 6203,
      "content": "\\mL",
      "single_word": false,
      "lstrip": false,
      "rstrip": false,
      "normalized": false,
      "special": true
    },
    {
      "id": 6204,
      "content": "\\vet{",
      "single_word": false,
      "lstrip": false,
      "rstrip": false,
      "normalized": false,
      "special": true
    },
    {
      "id": 6205,
      "content": "\\vt",
      "single_word": false,
      "lstrip": false,
      "rstrip": false,
      "normalized": false,
      "special": true
    },
    {
      "id": 6206,
      "content": "\\Theta",
      "single_word": false,
      "lstrip": false,
      "rstrip": false,
      "normalized": false,
      "special": true
    },
    {
      "id": 6207,
      "content": "\\amsmathbb",
      "single_word": false,
      "lstrip": false,
      "rstrip": false,
      "normalized": false,
      "special": true
    },
    {
      "id": 6208,
      "content": "\\gcd",
      "single_word": false,
      "lstrip": false,
      "rstrip": false,
      "normalized": false,
      "special": true
    },
    {
      "id": 6209,
      "content": "\\ten",
      "single_word": false,
      "lstrip": false,
      "rstrip": false,
      "normalized": false,
      "special": true
    },
    {
      "id": 6210,
      "content": "\\mathcyr{",
      "single_word": false,
      "lstrip": false,
      "rstrip": false,
      "normalized": false,
      "special": true
    },
    {
      "id": 6211,
      "content": "\\Sigma",
      "single_word": false,
      "lstrip": false,
      "rstrip": false,
      "normalized": false,
      "special": true
    },
    {
      "id": 6212,
      "content": "\\cH",
      "single_word": false,
      "lstrip": false,
      "rstrip": false,
      "normalized": false,
      "special": true
    },
    {
      "id": 6213,
      "content": "\\breve{",
      "single_word": false,
      "lstrip": false,
      "rstrip": false,
      "normalized": false,
      "special": true
    },
    {
      "id": 6214,
      "content": "\\tH",
      "single_word": false,
      "lstrip": false,
      "rstrip": false,
      "normalized": false,
      "special": true
    },
    {
      "id": 6215,
      "content": "\\textcjheb",
      "single_word": false,
      "lstrip": false,
      "rstrip": false,
      "normalized": false,
      "special": true
    },
    {
      "id": 6216,
      "content": "\\bbP",
      "single_word": false,
      "lstrip": false,
      "rstrip": false,
      "normalized": false,
      "special": true
    },
    {
      "id": 6217,
      "content": "\\tmmathbf{",
      "single_word": false,
      "lstrip": false,
      "rstrip": false,
      "normalized": false,
      "special": true
    },
    {
      "id": 6218,
      "content": "\\end{equation}",
      "single_word": false,
      "lstrip": false,
      "rstrip": false,
      "normalized": false,
      "special": true
    },
    {
      "id": 6219,
      "content": "\\st",
      "single_word": false,
      "lstrip": false,
      "rstrip": false,
      "normalized": false,
      "special": true
    },
    {
      "id": 6220,
      "content": "\\rn",
      "single_word": false,
      "lstrip": false,
      "rstrip": false,
      "normalized": false,
      "special": true
    },
    {
      "id": 6221,
      "content": "⋯",
      "single_word": false,
      "lstrip": false,
      "rstrip": false,
      "normalized": false,
      "special": true
    },
    {
      "id": 6222,
      "content": "\\rightharpoondown",
      "single_word": false,
      "lstrip": false,
      "rstrip": false,
      "normalized": false,
      "special": true
    },
    {
      "id": 6223,
      "content": "\\vv",
      "single_word": false,
      "lstrip": false,
      "rstrip": false,
      "normalized": false,
      "special": true
    },
    {
      "id": 6224,
      "content": "𝑞",
      "single_word": false,
      "lstrip": false,
      "rstrip": false,
      "normalized": false,
      "special": true
    },
    {
      "id": 6225,
      "content": "\\Longleftrightarrow{",
      "single_word": false,
      "lstrip": false,
      "rstrip": false,
      "normalized": false,
      "special": true
    },
    {
      "id": 6226,
      "content": "\\bD",
      "single_word": false,
      "lstrip": false,
      "rstrip": false,
      "normalized": false,
      "special": true
    },
    {
      "id": 6227,
      "content": "\\Vol",
      "single_word": false,
      "lstrip": false,
      "rstrip": false,
      "normalized": false,
      "special": true
    },
    {
      "id": 6228,
      "content": "\\DD",
      "single_word": false,
      "lstrip": false,
      "rstrip": false,
      "normalized": false,
      "special": true
    },
    {
      "id": 6229,
      "content": "\\ngeq",
      "single_word": false,
      "lstrip": false,
      "rstrip": false,
      "normalized": false,
      "special": true
    },
    {
      "id": 6230,
      "content": "\\rvert{",
      "single_word": false,
      "lstrip": false,
      "rstrip": false,
      "normalized": false,
      "special": true
    },
    {
      "id": 6231,
      "content": "\\char",
      "single_word": false,
      "lstrip": false,
      "rstrip": false,
      "normalized": false,
      "special": true
    },
    {
      "id": 6232,
      "content": "\\quantity{",
      "single_word": false,
      "lstrip": false,
      "rstrip": false,
      "normalized": false,
      "special": true
    },
    {
      "id": 6233,
      "content": "\\mathlcal",
      "single_word": false,
      "lstrip": false,
      "rstrip": false,
      "normalized": false,
      "special": true
    },
    {
      "id": 6234,
      "content": "\\propto",
      "single_word": false,
      "lstrip": false,
      "rstrip": false,
      "normalized": false,
      "special": true
    },
    {
      "id": 6235,
      "content": "\\ran",
      "single_word": false,
      "lstrip": false,
      "rstrip": false,
      "normalized": false,
      "special": true
    },
    {
      "id": 6236,
      "content": "∈",
      "single_word": false,
      "lstrip": false,
      "rstrip": false,
      "normalized": false,
      "special": true
    },
    {
      "id": 6237,
      "content": "е",
      "single_word": false,
      "lstrip": false,
      "rstrip": false,
      "normalized": false,
      "special": true
    },
    {
      "id": 6238,
      "content": "\\mA",
      "single_word": false,
      "lstrip": false,
      "rstrip": false,
      "normalized": false,
      "special": true
    },
    {
      "id": 6239,
      "content": "\\ms",
      "single_word": false,
      "lstrip": false,
      "rstrip": false,
      "normalized": false,
      "special": true
    },
    {
      "id": 6240,
      "content": "\\hspace",
      "single_word": false,
      "lstrip": false,
      "rstrip": false,
      "normalized": false,
      "special": true
    },
    {
      "id": 6241,
      "content": "$",
      "single_word": false,
      "lstrip": false,
      "rstrip": false,
      "normalized": false,
      "special": true
    },
    {
      "id": 6242,
      "content": "\\Da",
      "single_word": false,
      "lstrip": false,
      "rstrip": false,
      "normalized": false,
      "special": true
    },
    {
      "id": 6243,
      "content": "𝑝",
      "single_word": false,
      "lstrip": false,
      "rstrip": false,
      "normalized": false,
      "special": true
    },
    {
      "id": 6244,
      "content": "\\rB",
      "single_word": false,
      "lstrip": false,
      "rstrip": false,
      "normalized": false,
      "special": true
    },
    {
      "id": 6245,
      "content": "ξ",
      "single_word": false,
      "lstrip": false,
      "rstrip": false,
      "normalized": false,
      "special": true
    },
    {
      "id": 6246,
      "content": "\\vline",
      "single_word": false,
      "lstrip": false,
      "rstrip": false,
      "normalized": false,
      "special": true
    },
    {
      "id": 6247,
      "content": "\\Hi",
      "single_word": false,
      "lstrip": false,
      "rstrip": false,
      "normalized": false,
      "special": true
    },
    {
      "id": 6248,
      "content": "\\CD",
      "single_word": false,
      "lstrip": false,
      "rstrip": false,
      "normalized": false,
      "special": true
    },
    {
      "id": 6249,
      "content": "\\db{",
      "single_word": false,
      "lstrip": false,
      "rstrip": false,
      "normalized": false,
      "special": true
    },
    {
      "id": 6250,
      "content": "\\Ext",
      "single_word": false,
      "lstrip": false,
      "rstrip": false,
      "normalized": false,
      "special": true
    },
    {
      "id": 6251,
      "content": "\\sd",
      "single_word": false,
      "lstrip": false,
      "rstrip": false,
      "normalized": false,
      "special": true
    },
    {
      "id": 6252,
      "content": "\\Rp",
      "single_word": false,
      "lstrip": false,
      "rstrip": false,
      "normalized": false,
      "special": true
    },
    {
      "id": 6253,
      "content": "\\split",
      "single_word": false,
      "lstrip": false,
      "rstrip": false,
      "normalized": false,
      "special": true
    },
    {
      "id": 6254,
      "content": "\\coker",
      "single_word": false,
      "lstrip": false,
      "rstrip": false,
      "normalized": false,
      "special": true
    },
    {
      "id": 6255,
      "content": "\\varobar",
      "single_word": false,
      "lstrip": false,
      "rstrip": false,
      "normalized": false,
      "special": true
    },
    {
      "id": 6256,
      "content": "♠",
      "single_word": false,
      "lstrip": false,
      "rstrip": false,
      "normalized": false,
      "special": true
    },
    {
      "id": 6257,
      "content": "\\ka",
      "single_word": false,
      "lstrip": false,
      "rstrip": false,
      "normalized": false,
      "special": true
    },
    {
      "id": 6258,
      "content": "\\sca",
      "single_word": false,
      "lstrip": false,
      "rstrip": false,
      "normalized": false,
      "special": true
    },
    {
      "id": 6259,
      "content": "\\oc",
      "single_word": false,
      "lstrip": false,
      "rstrip": false,
      "normalized": false,
      "special": true
    },
    {
      "id": 6260,
      "content": "\\EuR{",
      "single_word": false,
      "lstrip": false,
      "rstrip": false,
      "normalized": false,
      "special": true
    },
    {
      "id": 6261,
      "content": "\\nicefrac{",
      "single_word": false,
      "lstrip": false,
      "rstrip": false,
      "normalized": false,
      "special": true
    },
    {
      "id": 6262,
      "content": "Ψ",
      "single_word": false,
      "lstrip": false,
      "rstrip": false,
      "normalized": false,
      "special": true
    },
    {
      "id": 6263,
      "content": "\\divergence",
      "single_word": false,
      "lstrip": false,
      "rstrip": false,
      "normalized": false,
      "special": true
    },
    {
      "id": 6264,
      "content": "\\IM",
      "single_word": false,
      "lstrip": false,
      "rstrip": false,
      "normalized": false,
      "special": true
    },
    {
      "id": 6265,
      "content": "\\erre",
      "single_word": false,
      "lstrip": false,
      "rstrip": false,
      "normalized": false,
      "special": true
    },
    {
      "id": 6266,
      "content": "\\ang",
      "single_word": false,
      "lstrip": false,
      "rstrip": false,
      "normalized": false,
      "special": true
    },
    {
      "id": 6267,
      "content": "\\Biggr{",
      "single_word": false,
      "lstrip": false,
      "rstrip": false,
      "normalized": false,
      "special": true
    },
    {
      "id": 6268,
      "content": "đ",
      "single_word": false,
      "lstrip": false,
      "rstrip": false,
      "normalized": false,
      "special": true
    },
    {
      "id": 6269,
      "content": "\\thanks",
      "single_word": false,
      "lstrip": false,
      "rstrip": false,
      "normalized": false,
      "special": true
    },
    {
      "id": 6270,
      "content": "\\zap",
      "single_word": false,
      "lstrip": false,
      "rstrip": false,
      "normalized": false,
      "special": true
    },
    {
      "id": 6271,
      "content": "щ",
      "single_word": false,
      "lstrip": false,
      "rstrip": false,
      "normalized": false,
      "special": true
    },
    {
      "id": 6272,
      "content": "Θ",
      "single_word": false,
      "lstrip": false,
      "rstrip": false,
      "normalized": false,
      "special": true
    },
    {
      "id": 6273,
      "content": "←",
      "single_word": false,
      "lstrip": false,
      "rstrip": false,
      "normalized": false,
      "special": true
    },
    {
      "id": 6274,
      "content": "\\mM",
      "single_word": false,
      "lstrip": false,
      "rstrip": false,
      "normalized": false,
      "special": true
    },
    {
      "id": 6275,
      "content": "\\nrm{",
      "single_word": false,
      "lstrip": false,
      "rstrip": false,
      "normalized": false,
      "special": true
    },
    {
      "id": 6276,
      "content": "\\phiup",
      "single_word": false,
      "lstrip": false,
      "rstrip": false,
      "normalized": false,
      "special": true
    },
    {
      "id": 6277,
      "content": "⇀",
      "single_word": false,
      "lstrip": false,
      "rstrip": false,
      "normalized": false,
      "special": true
    },
    {
      "id": 6278,
      "content": "℃",
      "single_word": false,
      "lstrip": false,
      "rstrip": false,
      "normalized": false,
      "special": true
    },
    {
      "id": 6279,
      "content": "\\vet",
      "single_word": false,
      "lstrip": false,
      "rstrip": false,
      "normalized": false,
      "special": true
    },
    {
      "id": 6280,
      "content": "\\star{",
      "single_word": false,
      "lstrip": false,
      "rstrip": false,
      "normalized": false,
      "special": true
    },
    {
      "id": 6281,
      "content": "\\surd{",
      "single_word": false,
      "lstrip": false,
      "rstrip": false,
      "normalized": false,
      "special": true
    },
    {
      "id": 6282,
      "content": "↓",
      "single_word": false,
      "lstrip": false,
      "rstrip": false,
      "normalized": false,
      "special": true
    },
    {
      "id": 6283,
      "content": "𝜆",
      "single_word": false,
      "lstrip": false,
      "rstrip": false,
      "normalized": false,
      "special": true
    },
    {
      "id": 6284,
      "content": "\\check",
      "single_word": false,
      "lstrip": false,
      "rstrip": false,
      "normalized": false,
      "special": true
    },
    {
      "id": 6285,
      "content": "\\Dd",
      "single_word": false,
      "lstrip": false,
      "rstrip": false,
      "normalized": false,
      "special": true
    },
    {
      "id": 6286,
      "content": "\\end{Vmatrix}",
      "single_word": false,
      "lstrip": false,
      "rstrip": false,
      "normalized": false,
      "special": true
    },
    {
      "id": 6287,
      "content": "\\otimes{",
      "single_word": false,
      "lstrip": false,
      "rstrip": false,
      "normalized": false,
      "special": true
    },
    {
      "id": 6288,
      "content": "\\lrcorner{",
      "single_word": false,
      "lstrip": false,
      "rstrip": false,
      "normalized": false,
      "special": true
    },
    {
      "id": 6289,
      "content": "\\mathbbold{",
      "single_word": false,
      "lstrip": false,
      "rstrip": false,
      "normalized": false,
      "special": true
    },
    {
      "id": 6290,
      "content": "\\rotatebox",
      "single_word": false,
      "lstrip": false,
      "rstrip": false,
      "normalized": false,
      "special": true
    },
    {
      "id": 6291,
      "content": "≻",
      "single_word": false,
      "lstrip": false,
      "rstrip": false,
      "normalized": false,
      "special": true
    },
    {
      "id": 6292,
      "content": "\\cot",
      "single_word": false,
      "lstrip": false,
      "rstrip": false,
      "normalized": false,
      "special": true
    },
    {
      "id": 6293,
      "content": "\\nparallel",
      "single_word": false,
      "lstrip": false,
      "rstrip": false,
      "normalized": false,
      "special": true
    },
    {
      "id": 6294,
      "content": "\\Psi{",
      "single_word": false,
      "lstrip": false,
      "rstrip": false,
      "normalized": false,
      "special": true
    },
    {
      "id": 6295,
      "content": "𝐵",
      "single_word": false,
      "lstrip": false,
      "rstrip": false,
      "normalized": false,
      "special": true
    },
    {
      "id": 6296,
      "content": "⊖",
      "single_word": false,
      "lstrip": false,
      "rstrip": false,
      "normalized": false,
      "special": true
    },
    {
      "id": 6297,
      "content": "\\Lb",
      "single_word": false,
      "lstrip": false,
      "rstrip": false,
      "normalized": false,
      "special": true
    },
    {
      "id": 6298,
      "content": "≲",
      "single_word": false,
      "lstrip": false,
      "rstrip": false,
      "normalized": false,
      "special": true
    },
    {
      "id": 6299,
      "content": "\\mathitb",
      "single_word": false,
      "lstrip": false,
      "rstrip": false,
      "normalized": false,
      "special": true
    },
    {
      "id": 6300,
      "content": "\\sse",
      "single_word": false,
      "lstrip": false,
      "rstrip": false,
      "normalized": false,
      "special": true
    },
    {
      "id": 6301,
      "content": "\\csc{",
      "single_word": false,
      "lstrip": false,
      "rstrip": false,
      "normalized": false,
      "special": true
    },
    {
      "id": 6302,
      "content": "\\Qvec",
      "single_word": false,
      "lstrip": false,
      "rstrip": false,
      "normalized": false,
      "special": true
    },
    {
      "id": 6303,
      "content": "\\sM",
      "single_word": false,
      "lstrip": false,
      "rstrip": false,
      "normalized": false,
      "special": true
    },
    {
      "id": 6304,
      "content": "\\symAMSb",
      "single_word": false,
      "lstrip": false,
      "rstrip": false,
      "normalized": false,
      "special": true
    },
    {
      "id": 6305,
      "content": "\\bigl{",
      "single_word": false,
      "lstrip": false,
      "rstrip": false,
      "normalized": false,
      "special": true
    },
    {
      "id": 6306,
      "content": "Л",
      "single_word": false,
      "lstrip": false,
      "rstrip": false,
      "normalized": false,
      "special": true
    },
    {
      "id": 6307,
      "content": "≅",
      "single_word": false,
      "lstrip": false,
      "rstrip": false,
      "normalized": false,
      "special": true
    },
    {
      "id": 6308,
      "content": "\\cg",
      "single_word": false,
      "lstrip": false,
      "rstrip": false,
      "normalized": false,
      "special": true
    },
    {
      "id": 6309,
      "content": "\\nobreak",
      "single_word": false,
      "lstrip": false,
      "rstrip": false,
      "normalized": false,
      "special": true
    },
    {
      "id": 6310,
      "content": "\\crb",
      "single_word": false,
      "lstrip": false,
      "rstrip": false,
      "normalized": false,
      "special": true
    },
    {
      "id": 6311,
      "content": "\\is",
      "single_word": false,
      "lstrip": false,
      "rstrip": false,
      "normalized": false,
      "special": true
    },
    {
      "id": 6312,
      "content": "\\blacktriangleleft",
      "single_word": false,
      "lstrip": false,
      "rstrip": false,
      "normalized": false,
      "special": true
    },
    {
      "id": 6313,
      "content": "∴",
      "single_word": false,
      "lstrip": false,
      "rstrip": false,
      "normalized": false,
      "special": true
    },
    {
      "id": 6314,
      "content": "\\pf",
      "single_word": false,
      "lstrip": false,
      "rstrip": false,
      "normalized": false,
      "special": true
    },
    {
      "id": 6315,
      "content": "\\dotplus{",
      "single_word": false,
      "lstrip": false,
      "rstrip": false,
      "normalized": false,
      "special": true
    },
    {
      "id": 6316,
      "content": "\\otimes",
      "single_word": false,
      "lstrip": false,
      "rstrip": false,
      "normalized": false,
      "special": true
    },
    {
      "id": 6317,
      "content": "\\sig",
      "single_word": false,
      "lstrip": false,
      "rstrip": false,
      "normalized": false,
      "special": true
    },
    {
      "id": 6318,
      "content": "\\bbx",
      "single_word": false,
      "lstrip": false,
      "rstrip": false,
      "normalized": false,
      "special": true
    },
    {
      "id": 6319,
      "content": "\\Ga",
      "single_word": false,
      "lstrip": false,
      "rstrip": false,
      "normalized": false,
      "special": true
    },
    {
      "id": 6320,
      "content": "\\CV",
      "single_word": false,
      "lstrip": false,
      "rstrip": false,
      "normalized": false,
      "special": true
    },
    {
      "id": 6321,
      "content": "\\lat",
      "single_word": false,
      "lstrip": false,
      "rstrip": false,
      "normalized": false,
      "special": true
    },
    {
      "id": 6322,
      "content": "\\ti{",
      "single_word": false,
      "lstrip": false,
      "rstrip": false,
      "normalized": false,
      "special": true
    },
    {
      "id": 6323,
      "content": "\\shuffle",
      "single_word": false,
      "lstrip": false,
      "rstrip": false,
      "normalized": false,
      "special": true
    },
    {
      "id": 6324,
      "content": "\\lbrace",
      "single_word": false,
      "lstrip": false,
      "rstrip": false,
      "normalized": false,
      "special": true
    },
    {
      "id": 6325,
      "content": "\\varepsilon{",
      "single_word": false,
      "lstrip": false,
      "rstrip": false,
      "normalized": false,
      "special": true
    },
    {
      "id": 6326,
      "content": "𝑉",
      "single_word": false,
      "lstrip": false,
      "rstrip": false,
      "normalized": false,
      "special": true
    },
    {
      "id": 6327,
      "content": "ñ",
      "single_word": false,
      "lstrip": false,
      "rstrip": false,
      "normalized": false,
      "special": true
    },
    {
      "id": 6328,
      "content": "¿",
      "single_word": false,
      "lstrip": false,
      "rstrip": false,
      "normalized": false,
      "special": true
    },
    {
      "id": 6329,
      "content": "\\Co",
      "single_word": false,
      "lstrip": false,
      "rstrip": false,
      "normalized": false,
      "special": true
    },
    {
      "id": 6330,
      "content": "\\delta{",
      "single_word": false,
      "lstrip": false,
      "rstrip": false,
      "normalized": false,
      "special": true
    },
    {
      "id": 6331,
      "content": "\\oplus",
      "single_word": false,
      "lstrip": false,
      "rstrip": false,
      "normalized": false,
      "special": true
    },
    {
      "id": 6332,
      "content": "\\ring",
      "single_word": false,
      "lstrip": false,
      "rstrip": false,
      "normalized": false,
      "special": true
    },
    {
      "id": 6333,
      "content": "\\Leftrightarrow{",
      "single_word": false,
      "lstrip": false,
      "rstrip": false,
      "normalized": false,
      "special": true
    },
    {
      "id": 6334,
      "content": "\\bI",
      "single_word": false,
      "lstrip": false,
      "rstrip": false,
      "normalized": false,
      "special": true
    },
    {
      "id": 6335,
      "content": "\\matr",
      "single_word": false,
      "lstrip": false,
      "rstrip": false,
      "normalized": false,
      "special": true
    },
    {
      "id": 6336,
      "content": "\u0015",
      "single_word": false,
      "lstrip": false,
      "rstrip": false,
      "normalized": false,
      "special": true
    },
    {
      "id": 6337,
      "content": "\\Ucal",
      "single_word": false,
      "lstrip": false,
      "rstrip": false,
      "normalized": false,
      "special": true
    },
    {
      "id": 6338,
      "content": "\\dot",
      "single_word": false,
      "lstrip": false,
      "rstrip": false,
      "normalized": false,
      "special": true
    },
    {
      "id": 6339,
      "content": "\\OP",
      "single_word": false,
      "lstrip": false,
      "rstrip": false,
      "normalized": false,
      "special": true
    },
    {
      "id": 6340,
      "content": "\\overbracket{",
      "single_word": false,
      "lstrip": false,
      "rstrip": false,
      "normalized": false,
      "special": true
    },
    {
      "id": 6341,
      "content": "\\!",
      "single_word": false,
      "lstrip": false,
      "rstrip": false,
      "normalized": false,
      "special": true
    },
    {
      "id": 6342,
      "content": "\\pa",
      "single_word": false,
      "lstrip": false,
      "rstrip": false,
      "normalized": false,
      "special": true
    },
    {
      "id": 6343,
      "content": "\\diamond",
      "single_word": false,
      "lstrip": false,
      "rstrip": false,
      "normalized": false,
      "special": true
    },
    {
      "id": 6344,
      "content": "\\mf{",
      "single_word": false,
      "lstrip": false,
      "rstrip": false,
      "normalized": false,
      "special": true
    },
    {
      "id": 6345,
      "content": "\\operatorname{",
      "single_word": false,
      "lstrip": false,
      "rstrip": false,
      "normalized": false,
      "special": true
    },
    {
      "id": 6346,
      "content": "\\bu",
      "single_word": false,
      "lstrip": false,
      "rstrip": false,
      "normalized": false,
      "special": true
    },
    {
      "id": 6347,
      "content": "\\ceil",
      "single_word": false,
      "lstrip": false,
      "rstrip": false,
      "normalized": false,
      "special": true
    },
    {
      "id": 6348,
      "content": "\\eulercal",
      "single_word": false,
      "lstrip": false,
      "rstrip": false,
      "normalized": false,
      "special": true
    },
    {
      "id": 6349,
      "content": "\\sumop",
      "single_word": false,
      "lstrip": false,
      "rstrip": false,
      "normalized": false,
      "special": true
    },
    {
      "id": 6350,
      "content": "\\models{",
      "single_word": false,
      "lstrip": false,
      "rstrip": false,
      "normalized": false,
      "special": true
    },
    {
      "id": 6351,
      "content": "\\bigo",
      "single_word": false,
      "lstrip": false,
      "rstrip": false,
      "normalized": false,
      "special": true
    },
    {
      "id": 6352,
      "content": "\\Bra{",
      "single_word": false,
      "lstrip": false,
      "rstrip": false,
      "normalized": false,
      "special": true
    },
    {
      "id": 6353,
      "content": "\\prime{",
      "single_word": false,
      "lstrip": false,
      "rstrip": false,
      "normalized": false,
      "special": true
    },
    {
      "id": 6354,
      "content": "\\fA",
      "single_word": false,
      "lstrip": false,
      "rstrip": false,
      "normalized": false,
      "special": true
    },
    {
      "id": 6355,
      "content": "\\widecheck",
      "single_word": false,
      "lstrip": false,
      "rstrip": false,
      "normalized": false,
      "special": true
    },
    {
      "id": 6356,
      "content": "\\Ec",
      "single_word": false,
      "lstrip": false,
      "rstrip": false,
      "normalized": false,
      "special": true
    },
    {
      "id": 6357,
      "content": "\\mN",
      "single_word": false,
      "lstrip": false,
      "rstrip": false,
      "normalized": false,
      "special": true
    },
    {
      "id": 6358,
      "content": "\\Vcal",
      "single_word": false,
      "lstrip": false,
      "rstrip": false,
      "normalized": false,
      "special": true
    },
    {
      "id": 6359,
      "content": "\\Vec{",
      "single_word": false,
      "lstrip": false,
      "rstrip": false,
      "normalized": false,
      "special": true
    },
    {
      "id": 6360,
      "content": "]",
      "single_word": false,
      "lstrip": false,
      "rstrip": false,
      "normalized": false,
      "special": true
    },
    {
      "id": 6361,
      "content": "\\cross",
      "single_word": false,
      "lstrip": false,
      "rstrip": false,
      "normalized": false,
      "special": true
    },
    {
      "id": 6362,
      "content": "\\checkmark",
      "single_word": false,
      "lstrip": false,
      "rstrip": false,
      "normalized": false,
      "special": true
    },
    {
      "id": 6363,
      "content": "\\xi{",
      "single_word": false,
      "lstrip": false,
      "rstrip": false,
      "normalized": false,
      "special": true
    },
    {
      "id": 6364,
      "content": "\\length",
      "single_word": false,
      "lstrip": false,
      "rstrip": false,
      "normalized": false,
      "special": true
    },
    {
      "id": 6365,
      "content": "⃝",
      "single_word": false,
      "lstrip": false,
      "rstrip": false,
      "normalized": false,
      "special": true
    },
    {
      "id": 6366,
      "content": "\\acute",
      "single_word": false,
      "lstrip": false,
      "rstrip": false,
      "normalized": false,
      "special": true
    },
    {
      "id": 6367,
      "content": "\\textsubscript",
      "single_word": false,
      "lstrip": false,
      "rstrip": false,
      "normalized": false,
      "special": true
    },
    {
      "id": 6368,
      "content": "\\Fcal",
      "single_word": false,
      "lstrip": false,
      "rstrip": false,
      "normalized": false,
      "special": true
    },
    {
      "id": 6369,
      "content": "ﬂ",
      "single_word": false,
      "lstrip": false,
      "rstrip": false,
      "normalized": false,
      "special": true
    },
    {
      "id": 6370,
      "content": "Σ",
      "single_word": false,
      "lstrip": false,
      "rstrip": false,
      "normalized": false,
      "special": true
    },
    {
      "id": 6371,
      "content": "\\oti",
      "single_word": false,
      "lstrip": false,
      "rstrip": false,
      "normalized": false,
      "special": true
    },
    {
      "id": 6372,
      "content": "\\altmathcal{",
      "single_word": false,
      "lstrip": false,
      "rstrip": false,
      "normalized": false,
      "special": true
    },
    {
      "id": 6373,
      "content": "\\matrix{",
      "single_word": false,
      "lstrip": false,
      "rstrip": false,
      "normalized": false,
      "special": true
    },
    {
      "id": 6374,
      "content": "\\Longleftarrow",
      "single_word": false,
      "lstrip": false,
      "rstrip": false,
      "normalized": false,
      "special": true
    },
    {
      "id": 6375,
      "content": "\\succ",
      "single_word": false,
      "lstrip": false,
      "rstrip": false,
      "normalized": false,
      "special": true
    },
    {
      "id": 6376,
      "content": "\\astrosun",
      "single_word": false,
      "lstrip": false,
      "rstrip": false,
      "normalized": false,
      "special": true
    },
    {
      "id": 6377,
      "content": "\\CI",
      "single_word": false,
      "lstrip": false,
      "rstrip": false,
      "normalized": false,
      "special": true
    },
    {
      "id": 6378,
      "content": "\\asymp",
      "single_word": false,
      "lstrip": false,
      "rstrip": false,
      "normalized": false,
      "special": true
    },
    {
      "id": 6379,
      "content": "\\dfrac{",
      "single_word": false,
      "lstrip": false,
      "rstrip": false,
      "normalized": false,
      "special": true
    },
    {
      "id": 6380,
      "content": "\\cdots{",
      "single_word": false,
      "lstrip": false,
      "rstrip": false,
      "normalized": false,
      "special": true
    },
    {
      "id": 6381,
      "content": "\\bigcirc{",
      "single_word": false,
      "lstrip": false,
      "rstrip": false,
      "normalized": false,
      "special": true
    },
    {
      "id": 6382,
      "content": "？",
      "single_word": false,
      "lstrip": false,
      "rstrip": false,
      "normalized": false,
      "special": true
    },
    {
      "id": 6383,
      "content": "\\upeta",
      "single_word": false,
      "lstrip": false,
      "rstrip": false,
      "normalized": false,
      "special": true
    },
    {
      "id": 6384,
      "content": "\\doba",
      "single_word": false,
      "lstrip": false,
      "rstrip": false,
      "normalized": false,
      "special": true
    },
    {
      "id": 6385,
      "content": "ю",
      "single_word": false,
      "lstrip": false,
      "rstrip": false,
      "normalized": false,
      "special": true
    },
    {
      "id": 6386,
      "content": "\\label",
      "single_word": false,
      "lstrip": false,
      "rstrip": false,
      "normalized": false,
      "special": true
    },
    {
      "id": 6387,
      "content": "\\mf",
      "single_word": false,
      "lstrip": false,
      "rstrip": false,
      "normalized": false,
      "special": true
    },
    {
      "id": 6388,
      "content": "\\updelta",
      "single_word": false,
      "lstrip": false,
      "rstrip": false,
      "normalized": false,
      "special": true
    },
    {
      "id": 6389,
      "content": "Т",
      "single_word": false,
      "lstrip": false,
      "rstrip": false,
      "normalized": false,
      "special": true
    },
    {
      "id": 6390,
      "content": "\\tL",
      "single_word": false,
      "lstrip": false,
      "rstrip": false,
      "normalized": false,
      "special": true
    },
    {
      "id": 6391,
      "content": "ě",
      "single_word": false,
      "lstrip": false,
      "rstrip": false,
      "normalized": false,
      "special": true
    },
    {
      "id": 6392,
      "content": "\\mathdj",
      "single_word": false,
      "lstrip": false,
      "rstrip": false,
      "normalized": false,
      "special": true
    },
    {
      "id": 6393,
      "content": "\\nvDash",
      "single_word": false,
      "lstrip": false,
      "rstrip": false,
      "normalized": false,
      "special": true
    },
    {
      "id": 6394,
      "content": "υ",
      "single_word": false,
      "lstrip": false,
      "rstrip": false,
      "normalized": false,
      "special": true
    },
    {
      "id": 6395,
      "content": "\\Bx",
      "single_word": false,
      "lstrip": false,
      "rstrip": false,
      "normalized": false,
      "special": true
    },
    {
      "id": 6396,
      "content": "\\check{",
      "single_word": false,
      "lstrip": false,
      "rstrip": false,
      "normalized": false,
      "special": true
    },
    {
      "id": 6397,
      "content": "\\SF",
      "single_word": false,
      "lstrip": false,
      "rstrip": false,
      "normalized": false,
      "special": true
    },
    {
      "id": 6398,
      "content": "\\Hat",
      "single_word": false,
      "lstrip": false,
      "rstrip": false,
      "normalized": false,
      "special": true
    },
    {
      "id": 6399,
      "content": "\\backprime",
      "single_word": false,
      "lstrip": false,
      "rstrip": false,
      "normalized": false,
      "special": true
    },
    {
      "id": 6400,
      "content": "\\mrm",
      "single_word": false,
      "lstrip": false,
      "rstrip": false,
      "normalized": false,
      "special": true
    },
    {
      "id": 6401,
      "content": "\\BF",
      "single_word": false,
      "lstrip": false,
      "rstrip": false,
      "normalized": false,
      "special": true
    },
    {
      "id": 6402,
      "content": "\\crt",
      "single_word": false,
      "lstrip": false,
      "rstrip": false,
      "normalized": false,
      "special": true
    },
    {
      "id": 6403,
      "content": "\\mg",
      "single_word": false,
      "lstrip": false,
      "rstrip": false,
      "normalized": false,
      "special": true
    },
    {
      "id": 6404,
      "content": "\\leavevmode{",
      "single_word": false,
      "lstrip": false,
      "rstrip": false,
      "normalized": false,
      "special": true
    },
    {
      "id": 6405,
      "content": "\\right",
      "single_word": false,
      "lstrip": false,
      "rstrip": false,
      "normalized": false,
      "special": true
    },
    {
      "id": 6406,
      "content": "\\binom",
      "single_word": false,
      "lstrip": false,
      "rstrip": false,
      "normalized": false,
      "special": true
    },
    {
      "id": 6407,
      "content": "\\lieg",
      "single_word": false,
      "lstrip": false,
      "rstrip": false,
      "normalized": false,
      "special": true
    },
    {
      "id": 6408,
      "content": "\\E{",
      "single_word": false,
      "lstrip": false,
      "rstrip": false,
      "normalized": false,
      "special": true
    },
    {
      "id": 6409,
      "content": "\\backslash{",
      "single_word": false,
      "lstrip": false,
      "rstrip": false,
      "normalized": false,
      "special": true
    },
    {
      "id": 6410,
      "content": "\\vert{",
      "single_word": false,
      "lstrip": false,
      "rstrip": false,
      "normalized": false,
      "special": true
    },
    {
      "id": 6411,
      "content": "\\break",
      "single_word": false,
      "lstrip": false,
      "rstrip": false,
      "normalized": false,
      "special": true
    },
    {
      "id": 6412,
      "content": "\\symoperators",
      "single_word": false,
      "lstrip": false,
      "rstrip": false,
      "normalized": false,
      "special": true
    },
    {
      "id": 6413,
      "content": "𝑅",
      "single_word": false,
      "lstrip": false,
      "rstrip": false,
      "normalized": false,
      "special": true
    },
    {
      "id": 6414,
      "content": "\\bO",
      "single_word": false,
      "lstrip": false,
      "rstrip": false,
      "normalized": false,
      "special": true
    },
    {
      "id": 6415,
      "content": "\\eqsim",
      "single_word": false,
      "lstrip": false,
      "rstrip": false,
      "normalized": false,
      "special": true
    },
    {
      "id": 6416,
      "content": "\\Nc",
      "single_word": false,
      "lstrip": false,
      "rstrip": false,
      "normalized": false,
      "special": true
    },
    {
      "id": 6417,
      "content": "\\pp",
      "single_word": false,
      "lstrip": false,
      "rstrip": false,
      "normalized": false,
      "special": true
    },
    {
      "id": 6418,
      "content": "\\ddag",
      "single_word": false,
      "lstrip": false,
      "rstrip": false,
      "normalized": false,
      "special": true
    },
    {
      "id": 6419,
      "content": "\\tuple{",
      "single_word": false,
      "lstrip": false,
      "rstrip": false,
      "normalized": false,
      "special": true
    },
    {
      "id": 6420,
      "content": "\u0013",
      "single_word": false,
      "lstrip": false,
      "rstrip": false,
      "normalized": false,
      "special": true
    },
    {
      "id": 6421,
      "content": "\\Psi",
      "single_word": false,
      "lstrip": false,
      "rstrip": false,
      "normalized": false,
      "special": true
    },
    {
      "id": 6422,
      "content": "\\Exp",
      "single_word": false,
      "lstrip": false,
      "rstrip": false,
      "normalized": false,
      "special": true
    },
    {
      "id": 6423,
      "content": "\\rar",
      "single_word": false,
      "lstrip": false,
      "rstrip": false,
      "normalized": false,
      "special": true
    },
    {
      "id": 6424,
      "content": "\\begin{align}",
      "single_word": false,
      "lstrip": false,
      "rstrip": false,
      "normalized": false,
      "special": true
    },
    {
      "id": 6425,
      "content": "\\Cov",
      "single_word": false,
      "lstrip": false,
      "rstrip": false,
      "normalized": false,
      "special": true
    },
    {
      "id": 6426,
      "content": "\\MM",
      "single_word": false,
      "lstrip": false,
      "rstrip": false,
      "normalized": false,
      "special": true
    },
    {
      "id": 6427,
      "content": "\\half",
      "single_word": false,
      "lstrip": false,
      "rstrip": false,
      "normalized": false,
      "special": true
    },
    {
      "id": 6428,
      "content": "\\textbf",
      "single_word": false,
      "lstrip": false,
      "rstrip": false,
      "normalized": false,
      "special": true
    },
    {
      "id": 6429,
      "content": "†",
      "single_word": false,
      "lstrip": false,
      "rstrip": false,
      "normalized": false,
      "special": true
    },
    {
      "id": 6430,
      "content": "\\bh",
      "single_word": false,
      "lstrip": false,
      "rstrip": false,
      "normalized": false,
      "special": true
    },
    {
      "id": 6431,
      "content": "\\rm{",
      "single_word": false,
      "lstrip": false,
      "rstrip": false,
      "normalized": false,
      "special": true
    },
    {
      "id": 6432,
      "content": "\\GL",
      "single_word": false,
      "lstrip": false,
      "rstrip": false,
      "normalized": false,
      "special": true
    },
    {
      "id": 6433,
      "content": "",
      "single_word": false,
      "lstrip": false,
      "rstrip": false,
      "normalized": false,
      "special": true
    },
    {
      "id": 6434,
      "content": "\\hdots",
      "single_word": false,
      "lstrip": false,
      "rstrip": false,
      "normalized": false,
      "special": true
    },
    {
      "id": 6435,
      "content": "\\twoheadrightarrow",
      "single_word": false,
      "lstrip": false,
      "rstrip": false,
      "normalized": false,
      "special": true
    },
    {
      "id": 6436,
      "content": "\\rL",
      "single_word": false,
      "lstrip": false,
      "rstrip": false,
      "normalized": false,
      "special": true
    },
    {
      "id": 6437,
      "content": "\\lceil{",
      "single_word": false,
      "lstrip": false,
      "rstrip": false,
      "normalized": false,
      "special": true
    },
    {
      "id": 6438,
      "content": "\\Span",
      "single_word": false,
      "lstrip": false,
      "rstrip": false,
      "normalized": false,
      "special": true
    },
    {
      "id": 6439,
      "content": "\\qty",
      "single_word": false,
      "lstrip": false,
      "rstrip": false,
      "normalized": false,
      "special": true
    },
    {
      "id": 6440,
      "content": "\\xbar",
      "single_word": false,
      "lstrip": false,
      "rstrip": false,
      "normalized": false,
      "special": true
    },
    {
      "id": 6441,
      "content": "\\Sc",
      "single_word": false,
      "lstrip": false,
      "rstrip": false,
      "normalized": false,
      "special": true
    },
    {
      "id": 6442,
      "content": "\\IC",
      "single_word": false,
      "lstrip": false,
      "rstrip": false,
      "normalized": false,
      "special": true
    },
    {
      "id": 6443,
      "content": "\\Supset",
      "single_word": false,
      "lstrip": false,
      "rstrip": false,
      "normalized": false,
      "special": true
    },
    {
      "id": 6444,
      "content": "\\u{",
      "single_word": false,
      "lstrip": false,
      "rstrip": false,
      "normalized": false,
      "special": true
    },
    {
      "id": 6445,
      "content": "œ",
      "single_word": false,
      "lstrip": false,
      "rstrip": false,
      "normalized": false,
      "special": true
    },
    {
      "id": 6446,
      "content": "𝑧",
      "single_word": false,
      "lstrip": false,
      "rstrip": false,
      "normalized": false,
      "special": true
    },
    {
      "id": 6447,
      "content": "\\CB",
      "single_word": false,
      "lstrip": false,
      "rstrip": false,
      "normalized": false,
      "special": true
    },
    {
      "id": 6448,
      "content": "\\overbrace{",
      "single_word": false,
      "lstrip": false,
      "rstrip": false,
      "normalized": false,
      "special": true
    },
    {
      "id": 6449,
      "content": "\\vartheta{",
      "single_word": false,
      "lstrip": false,
      "rstrip": false,
      "normalized": false,
      "special": true
    },
    {
      "id": 6450,
      "content": "\\boldmath{",
      "single_word": false,
      "lstrip": false,
      "rstrip": false,
      "normalized": false,
      "special": true
    },
    {
      "id": 6451,
      "content": "\\exists",
      "single_word": false,
      "lstrip": false,
      "rstrip": false,
      "normalized": false,
      "special": true
    },
    {
      "id": 6452,
      "content": "\\underline{",
      "single_word": false,
      "lstrip": false,
      "rstrip": false,
      "normalized": false,
      "special": true
    },
    {
      "id": 6453,
      "content": "\\As",
      "single_word": false,
      "lstrip": false,
      "rstrip": false,
      "normalized": false,
      "special": true
    },
    {
      "id": 6454,
      "content": "∵",
      "single_word": false,
      "lstrip": false,
      "rstrip": false,
      "normalized": false,
      "special": true
    },
    {
      "id": 6455,
      "content": "\\Orb",
      "single_word": false,
      "lstrip": false,
      "rstrip": false,
      "normalized": false,
      "special": true
    },
    {
      "id": 6456,
      "content": "\\middlebar{",
      "single_word": false,
      "lstrip": false,
      "rstrip": false,
      "normalized": false,
      "special": true
    },
    {
      "id": 6457,
      "content": "\\gap",
      "single_word": false,
      "lstrip": false,
      "rstrip": false,
      "normalized": false,
      "special": true
    },
    {
      "id": 6458,
      "content": "3",
      "single_word": false,
      "lstrip": false,
      "rstrip": false,
      "normalized": false,
      "special": true
    },
    {
      "id": 6459,
      "content": "\\beta",
      "single_word": false,
      "lstrip": false,
      "rstrip": false,
      "normalized": false,
      "special": true
    },
    {
      "id": 6460,
      "content": "\\psiup",
      "single_word": false,
      "lstrip": false,
      "rstrip": false,
      "normalized": false,
      "special": true
    },
    {
      "id": 6461,
      "content": "“",
      "single_word": false,
      "lstrip": false,
      "rstrip": false,
      "normalized": false,
      "special": true
    },
    {
      "id": 6462,
      "content": "\\mathbcal",
      "single_word": false,
      "lstrip": false,
      "rstrip": false,
      "normalized": false,
      "special": true
    },
    {
      "id": 6463,
      "content": "\\frac",
      "single_word": false,
      "lstrip": false,
      "rstrip": false,
      "normalized": false,
      "special": true
    },
    {
      "id": 6464,
      "content": "\\Dc",
      "single_word": false,
      "lstrip": false,
      "rstrip": false,
      "normalized": false,
      "special": true
    },
    {
      "id": 6465,
      "content": "\\acute{",
      "single_word": false,
      "lstrip": false,
      "rstrip": false,
      "normalized": false,
      "special": true
    },
    {
      "id": 6466,
      "content": "\\omega",
      "single_word": false,
      "lstrip": false,
      "rstrip": false,
      "normalized": false,
      "special": true
    },
    {
      "id": 6467,
      "content": "\\tt",
      "single_word": false,
      "lstrip": false,
      "rstrip": false,
      "normalized": false,
      "special": true
    },
    {
      "id": 6468,
      "content": "𝜌",
      "single_word": false,
      "lstrip": false,
      "rstrip": false,
      "normalized": false,
      "special": true
    },
    {
      "id": 6469,
      "content": "\\seq",
      "single_word": false,
      "lstrip": false,
      "rstrip": false,
      "normalized": false,
      "special": true
    },
    {
      "id": 6470,
      "content": "\\arcsec",
      "single_word": false,
      "lstrip": false,
      "rstrip": false,
      "normalized": false,
      "special": true
    },
    {
      "id": 6471,
      "content": "\\Cs",
      "single_word": false,
      "lstrip": false,
      "rstrip": false,
      "normalized": false,
      "special": true
    },
    {
      "id": 6472,
      "content": "\\cx",
      "single_word": false,
      "lstrip": false,
      "rstrip": false,
      "normalized": false,
      "special": true
    },
    {
      "id": 6473,
      "content": "\\m",
      "single_word": false,
      "lstrip": false,
      "rstrip": false,
      "normalized": false,
      "special": true
    },
    {
      "id": 6474,
      "content": "\\Log",
      "single_word": false,
      "lstrip": false,
      "rstrip": false,
      "normalized": false,
      "special": true
    },
    {
      "id": 6475,
      "content": "\\sb",
      "single_word": false,
      "lstrip": false,
      "rstrip": false,
      "normalized": false,
      "special": true
    },
    {
      "id": 6476,
      "content": "\\bfs",
      "single_word": false,
      "lstrip": false,
      "rstrip": false,
      "normalized": false,
      "special": true
    },
    {
      "id": 6477,
      "content": "\\to",
      "single_word": false,
      "lstrip": false,
      "rstrip": false,
      "normalized": false,
      "special": true
    },
    {
      "id": 6478,
      "content": "\\ext",
      "single_word": false,
      "lstrip": false,
      "rstrip": false,
      "normalized": false,
      "special": true
    },
    {
      "id": 6479,
      "content": "\\tencyr",
      "single_word": false,
      "lstrip": false,
      "rstrip": false,
      "normalized": false,
      "special": true
    },
    {
      "id": 6480,
      "content": "\\choose",
      "single_word": false,
      "lstrip": false,
      "rstrip": false,
      "normalized": false,
      "special": true
    },
    {
      "id": 6481,
      "content": "\\textbf{",
      "single_word": false,
      "lstrip": false,
      "rstrip": false,
      "normalized": false,
      "special": true
    },
    {
      "id": 6482,
      "content": "\\pdfdest",
      "single_word": false,
      "lstrip": false,
      "rstrip": false,
      "normalized": false,
      "special": true
    },
    {
      "id": 6483,
      "content": "\\mathinner{",
      "single_word": false,
      "lstrip": false,
      "rstrip": false,
      "normalized": false,
      "special": true
    },
    {
      "id": 6484,
      "content": "\\cc",
      "single_word": false,
      "lstrip": false,
      "rstrip": false,
      "normalized": false,
      "special": true
    },
    {
      "id": 6485,
      "content": "\\Si",
      "single_word": false,
      "lstrip": false,
      "rstrip": false,
      "normalized": false,
      "special": true
    },
    {
      "id": 6486,
      "content": "⋆",
      "single_word": false,
      "lstrip": false,
      "rstrip": false,
      "normalized": false,
      "special": true
    },
    {
      "id": 6487,
      "content": "\\textrm{",
      "single_word": false,
      "lstrip": false,
      "rstrip": false,
      "normalized": false,
      "special": true
    },
    {
      "id": 6488,
      "content": "\\curly",
      "single_word": false,
      "lstrip": false,
      "rstrip": false,
      "normalized": false,
      "special": true
    },
    {
      "id": 6489,
      "content": "¶",
      "single_word": false,
      "lstrip": false,
      "rstrip": false,
      "normalized": false,
      "special": true
    },
    {
      "id": 6490,
      "content": "\u0000",
      "single_word": false,
      "lstrip": false,
      "rstrip": false,
      "normalized": false,
      "special": true
    },
    {
      "id": 6491,
      "content": "\\Reals",
      "single_word": false,
      "lstrip": false,
      "rstrip": false,
      "normalized": false,
      "special": true
    },
    {
      "id": 6492,
      "content": "\\lto",
      "single_word": false,
      "lstrip": false,
      "rstrip": false,
      "normalized": false,
      "special": true
    },
    {
      "id": 6493,
      "content": "\\supset{",
      "single_word": false,
      "lstrip": false,
      "rstrip": false,
      "normalized": false,
      "special": true
    },
    {
      "id": 6494,
      "content": "\\tn",
      "single_word": false,
      "lstrip": false,
      "rstrip": false,
      "normalized": false,
      "special": true
    },
    {
      "id": 6495,
      "content": "\\RP",
      "single_word": false,
      "lstrip": false,
      "rstrip": false,
      "normalized": false,
      "special": true
    },
    {
      "id": 6496,
      "content": "𝛼",
      "single_word": false,
      "lstrip": false,
      "rstrip": false,
      "normalized": false,
      "special": true
    },
    {
      "id": 6497,
      "content": "\\aone",
      "single_word": false,
      "lstrip": false,
      "rstrip": false,
      "normalized": false,
      "special": true
    },
    {
      "id": 6498,
      "content": "\\rho{",
      "single_word": false,
      "lstrip": false,
      "rstrip": false,
      "normalized": false,
      "special": true
    },
    {
      "id": 6499,
      "content": "\\Upsilon{",
      "single_word": false,
      "lstrip": false,
      "rstrip": false,
      "normalized": false,
      "special": true
    },
    {
      "id": 6500,
      "content": "\\not",
      "single_word": false,
      "lstrip": false,
      "rstrip": false,
      "normalized": false,
      "special": true
    },
    {
      "id": 6501,
      "content": "\\gradient",
      "single_word": false,
      "lstrip": false,
      "rstrip": false,
      "normalized": false,
      "special": true
    },
    {
      "id": 6502,
      "content": "\\Omega{",
      "single_word": false,
      "lstrip": false,
      "rstrip": false,
      "normalized": false,
      "special": true
    },
    {
      "id": 6503,
      "content": "\\differential",
      "single_word": false,
      "lstrip": false,
      "rstrip": false,
      "normalized": false,
      "special": true
    },
    {
      "id": 6504,
      "content": "\\upsilon{",
      "single_word": false,
      "lstrip": false,
      "rstrip": false,
      "normalized": false,
      "special": true
    },
    {
      "id": 6505,
      "content": "\\Bbb{",
      "single_word": false,
      "lstrip": false,
      "rstrip": false,
      "normalized": false,
      "special": true
    },
    {
      "id": 6506,
      "content": "\\ab{",
      "single_word": false,
      "lstrip": false,
      "rstrip": false,
      "normalized": false,
      "special": true
    },
    {
      "id": 6507,
      "content": "\\simeq",
      "single_word": false,
      "lstrip": false,
      "rstrip": false,
      "normalized": false,
      "special": true
    },
    {
      "id": 6508,
      "content": "\\eqalign{",
      "single_word": false,
      "lstrip": false,
      "rstrip": false,
      "normalized": false,
      "special": true
    },
    {
      "id": 6509,
      "content": "ã",
      "single_word": false,
      "lstrip": false,
      "rstrip": false,
      "normalized": false,
      "special": true
    },
    {
      "id": 6510,
      "content": "\\male",
      "single_word": false,
      "lstrip": false,
      "rstrip": false,
      "normalized": false,
      "special": true
    },
    {
      "id": 6511,
      "content": "\\CM",
      "single_word": false,
      "lstrip": false,
      "rstrip": false,
      "normalized": false,
      "special": true
    },
    {
      "id": 6512,
      "content": "\\llcorner",
      "single_word": false,
      "lstrip": false,
      "rstrip": false,
      "normalized": false,
      "special": true
    },
    {
      "id": 6513,
      "content": "\\wp",
      "single_word": false,
      "lstrip": false,
      "rstrip": false,
      "normalized": false,
      "special": true
    },
    {
      "id": 6514,
      "content": "\\underrightarrow",
      "single_word": false,
      "lstrip": false,
      "rstrip": false,
      "normalized": false,
      "special": true
    },
    {
      "id": 6515,
      "content": "\\ltx",
      "single_word": false,
      "lstrip": false,
      "rstrip": false,
      "normalized": false,
      "special": true
    },
    {
      "id": 6516,
      "content": "\\textgoth",
      "single_word": false,
      "lstrip": false,
      "rstrip": false,
      "normalized": false,
      "special": true
    },
    {
      "id": 6517,
      "content": "⌈",
      "single_word": false,
      "lstrip": false,
      "rstrip": false,
      "normalized": false,
      "special": true
    },
    {
      "id": 6518,
      "content": "\\Bra",
      "single_word": false,
      "lstrip": false,
      "rstrip": false,
      "normalized": false,
      "special": true
    },
    {
      "id": 6519,
      "content": "\\tsum",
      "single_word": false,
      "lstrip": false,
      "rstrip": false,
      "normalized": false,
      "special": true
    },
    {
      "id": 6520,
      "content": "\\li",
      "single_word": false,
      "lstrip": false,
      "rstrip": false,
      "normalized": false,
      "special": true
    },
    {
      "id": 6521,
      "content": "\\vol",
      "single_word": false,
      "lstrip": false,
      "rstrip": false,
      "normalized": false,
      "special": true
    },
    {
      "id": 6522,
      "content": "\\oint",
      "single_word": false,
      "lstrip": false,
      "rstrip": false,
      "normalized": false,
      "special": true
    },
    {
      "id": 6523,
      "content": "\\tup",
      "single_word": false,
      "lstrip": false,
      "rstrip": false,
      "normalized": false,
      "special": true
    },
    {
      "id": 6524,
      "content": "\\blacktriangle",
      "single_word": false,
      "lstrip": false,
      "rstrip": false,
      "normalized": false,
      "special": true
    },
    {
      "id": 6525,
      "content": "\\vare",
      "single_word": false,
      "lstrip": false,
      "rstrip": false,
      "normalized": false,
      "special": true
    },
    {
      "id": 6526,
      "content": "\\doteq",
      "single_word": false,
      "lstrip": false,
      "rstrip": false,
      "normalized": false,
      "special": true
    },
    {
      "id": 6527,
      "content": "Å",
      "single_word": false,
      "lstrip": false,
      "rstrip": false,
      "normalized": false,
      "special": true
    },
    {
      "id": 6528,
      "content": "ď",
      "single_word": false,
      "lstrip": false,
      "rstrip": false,
      "normalized": false,
      "special": true
    },
    {
      "id": 6529,
      "content": "…",
      "single_word": false,
      "lstrip": false,
      "rstrip": false,
      "normalized": false,
      "special": true
    },
    {
      "id": 6530,
      "content": "𝑠",
      "single_word": false,
      "lstrip": false,
      "rstrip": false,
      "normalized": false,
      "special": true
    },
    {
      "id": 6531,
      "content": "\\coloneq",
      "single_word": false,
      "lstrip": false,
      "rstrip": false,
      "normalized": false,
      "special": true
    },
    {
      "id": 6532,
      "content": "ϖ",
      "single_word": false,
      "lstrip": false,
      "rstrip": false,
      "normalized": false,
      "special": true
    },
    {
      "id": 6533,
      "content": "\\rp",
      "single_word": false,
      "lstrip": false,
      "rstrip": false,
      "normalized": false,
      "special": true
    },
    {
      "id": 6534,
      "content": "\\pair",
      "single_word": false,
      "lstrip": false,
      "rstrip": false,
      "normalized": false,
      "special": true
    },
    {
      "id": 6535,
      "content": "\\hbar{",
      "single_word": false,
      "lstrip": false,
      "rstrip": false,
      "normalized": false,
      "special": true
    },
    {
      "id": 6536,
      "content": "\\Lt",
      "single_word": false,
      "lstrip": false,
      "rstrip": false,
      "normalized": false,
      "special": true
    },
    {
      "id": 6537,
      "content": "\\tc",
      "single_word": false,
      "lstrip": false,
      "rstrip": false,
      "normalized": false,
      "special": true
    },
    {
      "id": 6538,
      "content": "\\ae",
      "single_word": false,
      "lstrip": false,
      "rstrip": false,
      "normalized": false,
      "special": true
    },
    {
      "id": 6539,
      "content": "\\alt",
      "single_word": false,
      "lstrip": false,
      "rstrip": false,
      "normalized": false,
      "special": true
    },
    {
      "id": 6540,
      "content": "\\ldots",
      "single_word": false,
      "lstrip": false,
      "rstrip": false,
      "normalized": false,
      "special": true
    },
    {
      "id": 6541,
      "content": "\\textsc{",
      "single_word": false,
      "lstrip": false,
      "rstrip": false,
      "normalized": false,
      "special": true
    },
    {
      "id": 6542,
      "content": "\\Relbar",
      "single_word": false,
      "lstrip": false,
      "rstrip": false,
      "normalized": false,
      "special": true
    },
    {
      "id": 6543,
      "content": "\\pagecolor{",
      "single_word": false,
      "lstrip": false,
      "rstrip": false,
      "normalized": false,
      "special": true
    },
    {
      "id": 6544,
      "content": "\\Del",
      "single_word": false,
      "lstrip": false,
      "rstrip": false,
      "normalized": false,
      "special": true
    },
    {
      "id": 6545,
      "content": "\\shortrightarrow",
      "single_word": false,
      "lstrip": false,
      "rstrip": false,
      "normalized": false,
      "special": true
    },
    {
      "id": 6546,
      "content": "⟂",
      "single_word": false,
      "lstrip": false,
      "rstrip": false,
      "normalized": false,
      "special": true
    },
    {
      "id": 6547,
      "content": "\\sfrac",
      "single_word": false,
      "lstrip": false,
      "rstrip": false,
      "normalized": false,
      "special": true
    },
    {
      "id": 6548,
      "content": "\\updownarrow",
      "single_word": false,
      "lstrip": false,
      "rstrip": false,
      "normalized": false,
      "special": true
    },
    {
      "id": 6549,
      "content": "\\eps",
      "single_word": false,
      "lstrip": false,
      "rstrip": false,
      "normalized": false,
      "special": true
    },
    {
      "id": 6550,
      "content": "\\Pa",
      "single_word": false,
      "lstrip": false,
      "rstrip": false,
      "normalized": false,
      "special": true
    },
    {
      "id": 6551,
      "content": "\\Proj",
      "single_word": false,
      "lstrip": false,
      "rstrip": false,
      "normalized": false,
      "special": true
    },
    {
      "id": 6552,
      "content": "\\cro",
      "single_word": false,
      "lstrip": false,
      "rstrip": false,
      "normalized": false,
      "special": true
    },
    {
      "id": 6553,
      "content": "\\mathord",
      "single_word": false,
      "lstrip": false,
      "rstrip": false,
      "normalized": false,
      "special": true
    },
    {
      "id": 6554,
      "content": "\\overset{",
      "single_word": false,
      "lstrip": false,
      "rstrip": false,
      "normalized": false,
      "special": true
    },
    {
      "id": 6555,
      "content": "\\lesssim{",
      "single_word": false,
      "lstrip": false,
      "rstrip": false,
      "normalized": false,
      "special": true
    },
    {
      "id": 6556,
      "content": "\\expectationvalue{",
      "single_word": false,
      "lstrip": false,
      "rstrip": false,
      "normalized": false,
      "special": true
    },
    {
      "id": 6557,
      "content": "°",
      "single_word": false,
      "lstrip": false,
      "rstrip": false,
      "normalized": false,
      "special": true
    },
    {
      "id": 6558,
      "content": "\\sqsubset",
      "single_word": false,
      "lstrip": false,
      "rstrip": false,
      "normalized": false,
      "special": true
    },
    {
      "id": 6559,
      "content": "ℝ",
      "single_word": false,
      "lstrip": false,
      "rstrip": false,
      "normalized": false,
      "special": true
    },
    {
      "id": 6560,
      "content": "\\mbh",
      "single_word": false,
      "lstrip": false,
      "rstrip": false,
      "normalized": false,
      "special": true
    },
    {
      "id": 6561,
      "content": "\\textcircled{",
      "single_word": false,
      "lstrip": false,
      "rstrip": false,
      "normalized": false,
      "special": true
    },
    {
      "id": 6562,
      "content": "\\vd",
      "single_word": false,
      "lstrip": false,
      "rstrip": false,
      "normalized": false,
      "special": true
    },
    {
      "id": 6563,
      "content": "у",
      "single_word": false,
      "lstrip": false,
      "rstrip": false,
      "normalized": false,
      "special": true
    },
    {
      "id": 6564,
      "content": "\\kt",
      "single_word": false,
      "lstrip": false,
      "rstrip": false,
      "normalized": false,
      "special": true
    },
    {
      "id": 6565,
      "content": "\\Ccal",
      "single_word": false,
      "lstrip": false,
      "rstrip": false,
      "normalized": false,
      "special": true
    },
    {
      "id": 6566,
      "content": "\\sgn",
      "single_word": false,
      "lstrip": false,
      "rstrip": false,
      "normalized": false,
      "special": true
    },
    {
      "id": 6567,
      "content": "\\Tilde",
      "single_word": false,
      "lstrip": false,
      "rstrip": false,
      "normalized": false,
      "special": true
    },
    {
      "id": 6568,
      "content": "\\lcm",
      "single_word": false,
      "lstrip": false,
      "rstrip": false,
      "normalized": false,
      "special": true
    },
    {
      "id": 6569,
      "content": "\\eta{",
      "single_word": false,
      "lstrip": false,
      "rstrip": false,
      "normalized": false,
      "special": true
    },
    {
      "id": 6570,
      "content": "\\ket{",
      "single_word": false,
      "lstrip": false,
      "rstrip": false,
      "normalized": false,
      "special": true
    },
    {
      "id": 6571,
      "content": "⊃",
      "single_word": false,
      "lstrip": false,
      "rstrip": false,
      "normalized": false,
      "special": true
    },
    {
      "id": 6572,
      "content": "\\iiint",
      "single_word": false,
      "lstrip": false,
      "rstrip": false,
      "normalized": false,
      "special": true
    },
    {
      "id": 6573,
      "content": "\\tup{",
      "single_word": false,
      "lstrip": false,
      "rstrip": false,
      "normalized": false,
      "special": true
    },
    {
      "id": 6574,
      "content": "\u0014",
      "single_word": false,
      "lstrip": false,
      "rstrip": false,
      "normalized": false,
      "special": true
    },
    {
      "id": 6575,
      "content": "\\HH",
      "single_word": false,
      "lstrip": false,
      "rstrip": false,
      "normalized": false,
      "special": true
    },
    {
      "id": 6576,
      "content": "\\sX",
      "single_word": false,
      "lstrip": false,
      "rstrip": false,
      "normalized": false,
      "special": true
    },
    {
      "id": 6577,
      "content": "\\smallfrown",
      "single_word": false,
      "lstrip": false,
      "rstrip": false,
      "normalized": false,
      "special": true
    },
    {
      "id": 6578,
      "content": "\\cE",
      "single_word": false,
      "lstrip": false,
      "rstrip": false,
      "normalized": false,
      "special": true
    },
    {
      "id": 6579,
      "content": "\\nleqslant",
      "single_word": false,
      "lstrip": false,
      "rstrip": false,
      "normalized": false,
      "special": true
    },
    {
      "id": 6580,
      "content": "\\textcyr",
      "single_word": false,
      "lstrip": false,
      "rstrip": false,
      "normalized": false,
      "special": true
    },
    {
      "id": 6581,
      "content": "∏",
      "single_word": false,
      "lstrip": false,
      "rstrip": false,
      "normalized": false,
      "special": true
    },
    {
      "id": 6582,
      "content": "\\cond",
      "single_word": false,
      "lstrip": false,
      "rstrip": false,
      "normalized": false,
      "special": true
    },
    {
      "id": 6583,
      "content": "；",
      "single_word": false,
      "lstrip": false,
      "rstrip": false,
      "normalized": false,
      "special": true
    },
    {
      "id": 6584,
      "content": "\\V",
      "single_word": false,
      "lstrip": false,
      "rstrip": false,
      "normalized": false,
      "special": true
    },
    {
      "id": 6585,
      "content": "\\D{",
      "single_word": false,
      "lstrip": false,
      "rstrip": false,
      "normalized": false,
      "special": true
    },
    {
      "id": 6586,
      "content": "\\mathbfit",
      "single_word": false,
      "lstrip": false,
      "rstrip": false,
      "normalized": false,
      "special": true
    },
    {
      "id": 6587,
      "content": "4",
      "single_word": false,
      "lstrip": false,
      "rstrip": false,
      "normalized": false,
      "special": true
    },
    {
      "id": 6588,
      "content": "\\uplambda",
      "single_word": false,
      "lstrip": false,
      "rstrip": false,
      "normalized": false,
      "special": true
    },
    {
      "id": 6589,
      "content": "\\Bar{",
      "single_word": false,
      "lstrip": false,
      "rstrip": false,
      "normalized": false,
      "special": true
    },
    {
      "id": 6590,
      "content": "\\TTT",
      "single_word": false,
      "lstrip": false,
      "rstrip": false,
      "normalized": false,
      "special": true
    },
    {
      "id": 6591,
      "content": "\\spadesuit",
      "single_word": false,
      "lstrip": false,
      "rstrip": false,
      "normalized": false,
      "special": true
    },
    {
      "id": 6592,
      "content": "\\lgroup",
      "single_word": false,
      "lstrip": false,
      "rstrip": false,
      "normalized": false,
      "special": true
    },
    {
      "id": 6593,
      "content": "\\cb",
      "single_word": false,
      "lstrip": false,
      "rstrip": false,
      "normalized": false,
      "special": true
    },
    {
      "id": 6594,
      "content": "\\fX",
      "single_word": false,
      "lstrip": false,
      "rstrip": false,
      "normalized": false,
      "special": true
    },
    {
      "id": 6595,
      "content": "\\end{gather}",
      "single_word": false,
      "lstrip": false,
      "rstrip": false,
      "normalized": false,
      "special": true
    },
    {
      "id": 6596,
      "content": "\\supset",
      "single_word": false,
      "lstrip": false,
      "rstrip": false,
      "normalized": false,
      "special": true
    },
    {
      "id": 6597,
      "content": "\\ffi",
      "single_word": false,
      "lstrip": false,
      "rstrip": false,
      "normalized": false,
      "special": true
    },
    {
      "id": 6598,
      "content": "\\be",
      "single_word": false,
      "lstrip": false,
      "rstrip": false,
      "normalized": false,
      "special": true
    },
    {
      "id": 6599,
      "content": "\\lvert",
      "single_word": false,
      "lstrip": false,
      "rstrip": false,
      "normalized": false,
      "special": true
    },
    {
      "id": 6600,
      "content": "𝑣",
      "single_word": false,
      "lstrip": false,
      "rstrip": false,
      "normalized": false,
      "special": true
    },
    {
      "id": 6601,
      "content": "\\trianglelefteq",
      "single_word": false,
      "lstrip": false,
      "rstrip": false,
      "normalized": false,
      "special": true
    },
    {
      "id": 6602,
      "content": "\\CE",
      "single_word": false,
      "lstrip": false,
      "rstrip": false,
      "normalized": false,
      "special": true
    },
    {
      "id": 6603,
      "content": "\\kgot",
      "single_word": false,
      "lstrip": false,
      "rstrip": false,
      "normalized": false,
      "special": true
    },
    {
      "id": 6604,
      "content": "\\sideset{",
      "single_word": false,
      "lstrip": false,
      "rstrip": false,
      "normalized": false,
      "special": true
    },
    {
      "id": 6605,
      "content": "Ü",
      "single_word": false,
      "lstrip": false,
      "rstrip": false,
      "normalized": false,
      "special": true
    },
    {
      "id": 6606,
      "content": "\\altmathcal",
      "single_word": false,
      "lstrip": false,
      "rstrip": false,
      "normalized": false,
      "special": true
    },
    {
      "id": 6607,
      "content": "\\eqalign",
      "single_word": false,
      "lstrip": false,
      "rstrip": false,
      "normalized": false,
      "special": true
    },
    {
      "id": 6608,
      "content": "\\varphi",
      "single_word": false,
      "lstrip": false,
      "rstrip": false,
      "normalized": false,
      "special": true
    },
    {
      "id": 6609,
      "content": "\\GG",
      "single_word": false,
      "lstrip": false,
      "rstrip": false,
      "normalized": false,
      "special": true
    },
    {
      "id": 6610,
      "content": "\\RR",
      "single_word": false,
      "lstrip": false,
      "rstrip": false,
      "normalized": false,
      "special": true
    },
    {
      "id": 6611,
      "content": "г",
      "single_word": false,
      "lstrip": false,
      "rstrip": false,
      "normalized": false,
      "special": true
    },
    {
      "id": 6612,
      "content": "\\mathunderscore",
      "single_word": false,
      "lstrip": false,
      "rstrip": false,
      "normalized": false,
      "special": true
    },
    {
      "id": 6613,
      "content": "\\longleftrightarrow",
      "single_word": false,
      "lstrip": false,
      "rstrip": false,
      "normalized": false,
      "special": true
    },
    {
      "id": 6614,
      "content": "\\dt",
      "single_word": false,
      "lstrip": false,
      "rstrip": false,
      "normalized": false,
      "special": true
    },
    {
      "id": 6615,
      "content": "\u0004",
      "single_word": false,
      "lstrip": false,
      "rstrip": false,
      "normalized": false,
      "special": true
    },
    {
      "id": 6616,
      "content": "\\gra",
      "single_word": false,
      "lstrip": false,
      "rstrip": false,
      "normalized": false,
      "special": true
    },
    {
      "id": 6617,
      "content": "\\bd",
      "single_word": false,
      "lstrip": false,
      "rstrip": false,
      "normalized": false,
      "special": true
    },
    {
      "id": 6618,
      "content": "\\logof",
      "single_word": false,
      "lstrip": false,
      "rstrip": false,
      "normalized": false,
      "special": true
    },
    {
      "id": 6619,
      "content": "\\svec{",
      "single_word": false,
      "lstrip": false,
      "rstrip": false,
      "normalized": false,
      "special": true
    },
    {
      "id": 6620,
      "content": "ℎ",
      "single_word": false,
      "lstrip": false,
      "rstrip": false,
      "normalized": false,
      "special": true
    },
    {
      "id": 6621,
      "content": "\\meas",
      "single_word": false,
      "lstrip": false,
      "rstrip": false,
      "normalized": false,
      "special": true
    },
    {
      "id": 6622,
      "content": "\\Ham",
      "single_word": false,
      "lstrip": false,
      "rstrip": false,
      "normalized": false,
      "special": true
    },
    {
      "id": 6623,
      "content": "\\Vert",
      "single_word": false,
      "lstrip": false,
      "rstrip": false,
      "normalized": false,
      "special": true
    },
    {
      "id": 6624,
      "content": "\\frozen",
      "single_word": false,
      "lstrip": false,
      "rstrip": false,
      "normalized": false,
      "special": true
    },
    {
      "id": 6625,
      "content": "\\scriptscriptstyle{",
      "single_word": false,
      "lstrip": false,
      "rstrip": false,
      "normalized": false,
      "special": true
    },
    {
      "id": 6626,
      "content": "\\aut",
      "single_word": false,
      "lstrip": false,
      "rstrip": false,
      "normalized": false,
      "special": true
    },
    {
      "id": 6627,
      "content": "\\end{alignat}",
      "single_word": false,
      "lstrip": false,
      "rstrip": false,
      "normalized": false,
      "special": true
    },
    {
      "id": 6628,
      "content": "\\ox",
      "single_word": false,
      "lstrip": false,
      "rstrip": false,
      "normalized": false,
      "special": true
    },
    {
      "id": 6629,
      "content": "<",
      "single_word": false,
      "lstrip": false,
      "rstrip": false,
      "normalized": false,
      "special": true
    },
    {
      "id": 6630,
      "content": "\\subsetneq",
      "single_word": false,
      "lstrip": false,
      "rstrip": false,
      "normalized": false,
      "special": true
    },
    {
      "id": 6631,
      "content": "\\Cl",
      "single_word": false,
      "lstrip": false,
      "rstrip": false,
      "normalized": false,
      "special": true
    },
    {
      "id": 6632,
      "content": "\\usk",
      "single_word": false,
      "lstrip": false,
      "rstrip": false,
      "normalized": false,
      "special": true
    },
    {
      "id": 6633,
      "content": "\\crN",
      "single_word": false,
      "lstrip": false,
      "rstrip": false,
      "normalized": false,
      "special": true
    },
    {
      "id": 6634,
      "content": "\\enskip",
      "single_word": false,
      "lstrip": false,
      "rstrip": false,
      "normalized": false,
      "special": true
    },
    {
      "id": 6635,
      "content": "Ξ",
      "single_word": false,
      "lstrip": false,
      "rstrip": false,
      "normalized": false,
      "special": true
    },
    {
      "id": 6636,
      "content": "\\subsetneqq{",
      "single_word": false,
      "lstrip": false,
      "rstrip": false,
      "normalized": false,
      "special": true
    },
    {
      "id": 6637,
      "content": "ё",
      "single_word": false,
      "lstrip": false,
      "rstrip": false,
      "normalized": false,
      "special": true
    },
    {
      "id": 6638,
      "content": "\\widecheck{",
      "single_word": false,
      "lstrip": false,
      "rstrip": false,
      "normalized": false,
      "special": true
    },
    {
      "id": 6639,
      "content": "\\varowedge",
      "single_word": false,
      "lstrip": false,
      "rstrip": false,
      "normalized": false,
      "special": true
    },
    {
      "id": 6640,
      "content": "\\data",
      "single_word": false,
      "lstrip": false,
      "rstrip": false,
      "normalized": false,
      "special": true
    },
    {
      "id": 6641,
      "content": "\\bigwedge{",
      "single_word": false,
      "lstrip": false,
      "rstrip": false,
      "normalized": false,
      "special": true
    },
    {
      "id": 6642,
      "content": "\\zero",
      "single_word": false,
      "lstrip": false,
      "rstrip": false,
      "normalized": false,
      "special": true
    },
    {
      "id": 6643,
      "content": "⇒",
      "single_word": false,
      "lstrip": false,
      "rstrip": false,
      "normalized": false,
      "special": true
    },
    {
      "id": 6644,
      "content": "\\aligned",
      "single_word": false,
      "lstrip": false,
      "rstrip": false,
      "normalized": false,
      "special": true
    },
    {
      "id": 6645,
      "content": "\\bK",
      "single_word": false,
      "lstrip": false,
      "rstrip": false,
      "normalized": false,
      "special": true
    },
    {
      "id": 6646,
      "content": "\\fin",
      "single_word": false,
      "lstrip": false,
      "rstrip": false,
      "normalized": false,
      "special": true
    },
    {
      "id": 6647,
      "content": "\\mean{",
      "single_word": false,
      "lstrip": false,
      "rstrip": false,
      "normalized": false,
      "special": true
    },
    {
      "id": 6648,
      "content": "\\unit",
      "single_word": false,
      "lstrip": false,
      "rstrip": false,
      "normalized": false,
      "special": true
    },
    {
      "id": 6649,
      "content": "\\ri",
      "single_word": false,
      "lstrip": false,
      "rstrip": false,
      "normalized": false,
      "special": true
    },
    {
      "id": 6650,
      "content": "\\farcs",
      "single_word": false,
      "lstrip": false,
      "rstrip": false,
      "normalized": false,
      "special": true
    },
    {
      "id": 6651,
      "content": "\\Hc",
      "single_word": false,
      "lstrip": false,
      "rstrip": false,
      "normalized": false,
      "special": true
    },
    {
      "id": 6652,
      "content": "ℏ",
      "single_word": false,
      "lstrip": false,
      "rstrip": false,
      "normalized": false,
      "special": true
    },
    {
      "id": 6653,
      "content": "é",
      "single_word": false,
      "lstrip": false,
      "rstrip": false,
      "normalized": false,
      "special": true
    },
    {
      "id": 6654,
      "content": "€",
      "single_word": false,
      "lstrip": false,
      "rstrip": false,
      "normalized": false,
      "special": true
    },
    {
      "id": 6655,
      "content": "\\mathb{",
      "single_word": false,
      "lstrip": false,
      "rstrip": false,
      "normalized": false,
      "special": true
    },
    {
      "id": 6656,
      "content": "\\Bs",
      "single_word": false,
      "lstrip": false,
      "rstrip": false,
      "normalized": false,
      "special": true
    },
    {
      "id": 6657,
      "content": "\\notin",
      "single_word": false,
      "lstrip": false,
      "rstrip": false,
      "normalized": false,
      "special": true
    },
    {
      "id": 6658,
      "content": "\\mathrmbfit",
      "single_word": false,
      "lstrip": false,
      "rstrip": false,
      "normalized": false,
      "special": true
    },
    {
      "id": 6659,
      "content": "𝑏",
      "single_word": false,
      "lstrip": false,
      "rstrip": false,
      "normalized": false,
      "special": true
    },
    {
      "id": 6660,
      "content": "\\rrbracket",
      "single_word": false,
      "lstrip": false,
      "rstrip": false,
      "normalized": false,
      "special": true
    },
    {
      "id": 6661,
      "content": "\\Varrho",
      "single_word": false,
      "lstrip": false,
      "rstrip": false,
      "normalized": false,
      "special": true
    },
    {
      "id": 6662,
      "content": "\\mathrel",
      "single_word": false,
      "lstrip": false,
      "rstrip": false,
      "normalized": false,
      "special": true
    },
    {
      "id": 6663,
      "content": "\\mathbfit{",
      "single_word": false,
      "lstrip": false,
      "rstrip": false,
      "normalized": false,
      "special": true
    },
    {
      "id": 6664,
      "content": "\\ov",
      "single_word": false,
      "lstrip": false,
      "rstrip": false,
      "normalized": false,
      "special": true
    },
    {
      "id": 6665,
      "content": "\\depth",
      "single_word": false,
      "lstrip": false,
      "rstrip": false,
      "normalized": false,
      "special": true
    },
    {
      "id": 6666,
      "content": "É",
      "single_word": false,
      "lstrip": false,
      "rstrip": false,
      "normalized": false,
      "special": true
    },
    {
      "id": 6667,
      "content": "\\mathds",
      "single_word": false,
      "lstrip": false,
      "rstrip": false,
      "normalized": false,
      "special": true
    },
    {
      "id": 6668,
      "content": "\\usepackage",
      "single_word": false,
      "lstrip": false,
      "rstrip": false,
      "normalized": false,
      "special": true
    },
    {
      "id": 6669,
      "content": "\\fl",
      "single_word": false,
      "lstrip": false,
      "rstrip": false,
      "normalized": false,
      "special": true
    },
    {
      "id": 6670,
      "content": "\\mho",
      "single_word": false,
      "lstrip": false,
      "rstrip": false,
      "normalized": false,
      "special": true
    },
    {
      "id": 6671,
      "content": "\\shortparallel",
      "single_word": false,
      "lstrip": false,
      "rstrip": false,
      "normalized": false,
      "special": true
    },
    {
      "id": 6672,
      "content": "\\intop",
      "single_word": false,
      "lstrip": false,
      "rstrip": false,
      "normalized": false,
      "special": true
    },
    {
      "id": 6673,
      "content": "∙",
      "single_word": false,
      "lstrip": false,
      "rstrip": false,
      "normalized": false,
      "special": true
    },
    {
      "id": 6674,
      "content": "\\Mod",
      "single_word": false,
      "lstrip": false,
      "rstrip": false,
      "normalized": false,
      "special": true
    },
    {
      "id": 6675,
      "content": "\\ol{",
      "single_word": false,
      "lstrip": false,
      "rstrip": false,
      "normalized": false,
      "special": true
    },
    {
      "id": 6676,
      "content": "\\shortstack",
      "single_word": false,
      "lstrip": false,
      "rstrip": false,
      "normalized": false,
      "special": true
    },
    {
      "id": 6677,
      "content": "\\nequiv",
      "single_word": false,
      "lstrip": false,
      "rstrip": false,
      "normalized": false,
      "special": true
    },
    {
      "id": 6678,
      "content": "\\kslash",
      "single_word": false,
      "lstrip": false,
      "rstrip": false,
      "normalized": false,
      "special": true
    },
    {
      "id": 6679,
      "content": "\\LARGE",
      "single_word": false,
      "lstrip": false,
      "rstrip": false,
      "normalized": false,
      "special": true
    },
    {
      "id": 6680,
      "content": "\\De",
      "single_word": false,
      "lstrip": false,
      "rstrip": false,
      "normalized": false,
      "special": true
    },
    {
      "id": 6681,
      "content": "\\meter",
      "single_word": false,
      "lstrip": false,
      "rstrip": false,
      "normalized": false,
      "special": true
    },
    {
      "id": 6682,
      "content": "\\Bigm{",
      "single_word": false,
      "lstrip": false,
      "rstrip": false,
      "normalized": false,
      "special": true
    },
    {
      "id": 6683,
      "content": "\\dotsi",
      "single_word": false,
      "lstrip": false,
      "rstrip": false,
      "normalized": false,
      "special": true
    },
    {
      "id": 6684,
      "content": "\\AG",
      "single_word": false,
      "lstrip": false,
      "rstrip": false,
      "normalized": false,
      "special": true
    },
    {
      "id": 6685,
      "content": "\\Rt",
      "single_word": false,
      "lstrip": false,
      "rstrip": false,
      "normalized": false,
      "special": true
    },
    {
      "id": 6686,
      "content": "\\av",
      "single_word": false,
      "lstrip": false,
      "rstrip": false,
      "normalized": false,
      "special": true
    },
    {
      "id": 6687,
      "content": "\\lag",
      "single_word": false,
      "lstrip": false,
      "rstrip": false,
      "normalized": false,
      "special": true
    },
    {
      "id": 6688,
      "content": "\\ap",
      "single_word": false,
      "lstrip": false,
      "rstrip": false,
      "normalized": false,
      "special": true
    },
    {
      "id": 6689,
      "content": "\\iso",
      "single_word": false,
      "lstrip": false,
      "rstrip": false,
      "normalized": false,
      "special": true
    },
    {
      "id": 6690,
      "content": "\\mathbbl",
      "single_word": false,
      "lstrip": false,
      "rstrip": false,
      "normalized": false,
      "special": true
    },
    {
      "id": 6691,
      "content": "\\Mul",
      "single_word": false,
      "lstrip": false,
      "rstrip": false,
      "normalized": false,
      "special": true
    },
    {
      "id": 6692,
      "content": "\\ordinarycolon",
      "single_word": false,
      "lstrip": false,
      "rstrip": false,
      "normalized": false,
      "special": true
    },
    {
      "id": 6693,
      "content": "\\vz",
      "single_word": false,
      "lstrip": false,
      "rstrip": false,
      "normalized": false,
      "special": true
    },
    {
      "id": 6694,
      "content": "×",
      "single_word": false,
      "lstrip": false,
      "rstrip": false,
      "normalized": false,
      "special": true
    },
    {
      "id": 6695,
      "content": "\\symmathdesignA",
      "single_word": false,
      "lstrip": false,
      "rstrip": false,
      "normalized": false,
      "special": true
    },
    {
      "id": 6696,
      "content": "\\varrho{",
      "single_word": false,
      "lstrip": false,
      "rstrip": false,
      "normalized": false,
      "special": true
    },
    {
      "id": 6697,
      "content": "\\nf",
      "single_word": false,
      "lstrip": false,
      "rstrip": false,
      "normalized": false,
      "special": true
    },
    {
      "id": 6698,
      "content": "\\Circ{",
      "single_word": false,
      "lstrip": false,
      "rstrip": false,
      "normalized": false,
      "special": true
    },
    {
      "id": 6699,
      "content": "\\arrowvert{",
      "single_word": false,
      "lstrip": false,
      "rstrip": false,
      "normalized": false,
      "special": true
    },
    {
      "id": 6700,
      "content": "\\mathop",
      "single_word": false,
      "lstrip": false,
      "rstrip": false,
      "normalized": false,
      "special": true
    },
    {
      "id": 6701,
      "content": "∑",
      "single_word": false,
      "lstrip": false,
      "rstrip": false,
      "normalized": false,
      "special": true
    },
    {
      "id": 6702,
      "content": "\\bdy",
      "single_word": false,
      "lstrip": false,
      "rstrip": false,
      "normalized": false,
      "special": true
    },
    {
      "id": 6703,
      "content": "\\goth",
      "single_word": false,
      "lstrip": false,
      "rstrip": false,
      "normalized": false,
      "special": true
    },
    {
      "id": 6704,
      "content": "\\crc",
      "single_word": false,
      "lstrip": false,
      "rstrip": false,
      "normalized": false,
      "special": true
    },
    {
      "id": 6705,
      "content": "\\Lieg",
      "single_word": false,
      "lstrip": false,
      "rstrip": false,
      "normalized": false,
      "special": true
    },
    {
      "id": 6706,
      "content": "\\buildrel{",
      "single_word": false,
      "lstrip": false,
      "rstrip": false,
      "normalized": false,
      "special": true
    },
    {
      "id": 6707,
      "content": "6",
      "single_word": false,
      "lstrip": false,
      "rstrip": false,
      "normalized": false,
      "special": true
    },
    {
      "id": 6708,
      "content": "\\mathpzc",
      "single_word": false,
      "lstrip": false,
      "rstrip": false,
      "normalized": false,
      "special": true
    },
    {
      "id": 6709,
      "content": "\\eff",
      "single_word": false,
      "lstrip": false,
      "rstrip": false,
      "normalized": false,
      "special": true
    },
    {
      "id": 6710,
      "content": "/",
      "single_word": false,
      "lstrip": false,
      "rstrip": false,
      "normalized": false,
      "special": true
    },
    {
      "id": 6711,
      "content": "\\bordermatrix",
      "single_word": false,
      "lstrip": false,
      "rstrip": false,
      "normalized": false,
      "special": true
    },
    {
      "id": 6712,
      "content": "\\mid",
      "single_word": false,
      "lstrip": false,
      "rstrip": false,
      "normalized": false,
      "special": true
    },
    {
      "id": 6713,
      "content": "\\bW",
      "single_word": false,
      "lstrip": false,
      "rstrip": false,
      "normalized": false,
      "special": true
    },
    {
      "id": 6714,
      "content": "\\uppi",
      "single_word": false,
      "lstrip": false,
      "rstrip": false,
      "normalized": false,
      "special": true
    },
    {
      "id": 6715,
      "content": "\\Supp",
      "single_word": false,
      "lstrip": false,
      "rstrip": false,
      "normalized": false,
      "special": true
    },
    {
      "id": 6716,
      "content": "\\rrangle",
      "single_word": false,
      "lstrip": false,
      "rstrip": false,
      "normalized": false,
      "special": true
    },
    {
      "id": 6717,
      "content": "\\middlebar",
      "single_word": false,
      "lstrip": false,
      "rstrip": false,
      "normalized": false,
      "special": true
    },
    {
      "id": 6718,
      "content": "\\sH",
      "single_word": false,
      "lstrip": false,
      "rstrip": false,
      "normalized": false,
      "special": true
    },
    {
      "id": 6719,
      "content": "ì",
      "single_word": false,
      "lstrip": false,
      "rstrip": false,
      "normalized": false,
      "special": true
    },
    {
      "id": 6720,
      "content": "⊕",
      "single_word": false,
      "lstrip": false,
      "rstrip": false,
      "normalized": false,
      "special": true
    },
    {
      "id": 6721,
      "content": "\\Gen",
      "single_word": false,
      "lstrip": false,
      "rstrip": false,
      "normalized": false,
      "special": true
    },
    {
      "id": 6722,
      "content": "\\lll",
      "single_word": false,
      "lstrip": false,
      "rstrip": false,
      "normalized": false,
      "special": true
    },
    {
      "id": 6723,
      "content": "\\varinjlim{",
      "single_word": false,
      "lstrip": false,
      "rstrip": false,
      "normalized": false,
      "special": true
    },
    {
      "id": 6724,
      "content": "\\bracevert",
      "single_word": false,
      "lstrip": false,
      "rstrip": false,
      "normalized": false,
      "special": true
    },
    {
      "id": 6725,
      "content": "\\lan",
      "single_word": false,
      "lstrip": false,
      "rstrip": false,
      "normalized": false,
      "special": true
    },
    {
      "id": 6726,
      "content": "\\arg{",
      "single_word": false,
      "lstrip": false,
      "rstrip": false,
      "normalized": false,
      "special": true
    },
    {
      "id": 6727,
      "content": "\\leftharpoonup",
      "single_word": false,
      "lstrip": false,
      "rstrip": false,
      "normalized": false,
      "special": true
    },
    {
      "id": 6728,
      "content": "\\var",
      "single_word": false,
      "lstrip": false,
      "rstrip": false,
      "normalized": false,
      "special": true
    },
    {
      "id": 6729,
      "content": "\\vv{",
      "single_word": false,
      "lstrip": false,
      "rstrip": false,
      "normalized": false,
      "special": true
    },
    {
      "id": 6730,
      "content": "\\partial{",
      "single_word": false,
      "lstrip": false,
      "rstrip": false,
      "normalized": false,
      "special": true
    },
    {
      "id": 6731,
      "content": "\\sQ",
      "single_word": false,
      "lstrip": false,
      "rstrip": false,
      "normalized": false,
      "special": true
    },
    {
      "id": 6732,
      "content": "𝑗",
      "single_word": false,
      "lstrip": false,
      "rstrip": false,
      "normalized": false,
      "special": true
    },
    {
      "id": 6733,
      "content": "\\boldmath",
      "single_word": false,
      "lstrip": false,
      "rstrip": false,
      "normalized": false,
      "special": true
    },
    {
      "id": 6734,
      "content": "\\mathmakebox",
      "single_word": false,
      "lstrip": false,
      "rstrip": false,
      "normalized": false,
      "special": true
    },
    {
      "id": 6735,
      "content": "≺",
      "single_word": false,
      "lstrip": false,
      "rstrip": false,
      "normalized": false,
      "special": true
    },
    {
      "id": 6736,
      "content": "\\Bigg",
      "single_word": false,
      "lstrip": false,
      "rstrip": false,
      "normalized": false,
      "special": true
    },
    {
      "id": 6737,
      "content": "\\ta",
      "single_word": false,
      "lstrip": false,
      "rstrip": false,
      "normalized": false,
      "special": true
    },
    {
      "id": 6738,
      "content": "\\HC",
      "single_word": false,
      "lstrip": false,
      "rstrip": false,
      "normalized": false,
      "special": true
    },
    {
      "id": 6739,
      "content": "б",
      "single_word": false,
      "lstrip": false,
      "rstrip": false,
      "normalized": false,
      "special": true
    },
    {
      "id": 6740,
      "content": "\\vecv",
      "single_word": false,
      "lstrip": false,
      "rstrip": false,
      "normalized": false,
      "special": true
    },
    {
      "id": 6741,
      "content": "\\coloneqq{",
      "single_word": false,
      "lstrip": false,
      "rstrip": false,
      "normalized": false,
      "special": true
    },
    {
      "id": 6742,
      "content": "\\mathbold{",
      "single_word": false,
      "lstrip": false,
      "rstrip": false,
      "normalized": false,
      "special": true
    },
    {
      "id": 6743,
      "content": "\\pm",
      "single_word": false,
      "lstrip": false,
      "rstrip": false,
      "normalized": false,
      "special": true
    },
    {
      "id": 6744,
      "content": "\\geq{",
      "single_word": false,
      "lstrip": false,
      "rstrip": false,
      "normalized": false,
      "special": true
    },
    {
      "id": 6745,
      "content": "∇",
      "single_word": false,
      "lstrip": false,
      "rstrip": false,
      "normalized": false,
      "special": true
    },
    {
      "id": 6746,
      "content": "\\propto{",
      "single_word": false,
      "lstrip": false,
      "rstrip": false,
      "normalized": false,
      "special": true
    },
    {
      "id": 6747,
      "content": "\\bQ",
      "single_word": false,
      "lstrip": false,
      "rstrip": false,
      "normalized": false,
      "special": true
    },
    {
      "id": 6748,
      "content": "\\sc{",
      "single_word": false,
      "lstrip": false,
      "rstrip": false,
      "normalized": false,
      "special": true
    },
    {
      "id": 6749,
      "content": "\\framebox{",
      "single_word": false,
      "lstrip": false,
      "rstrip": false,
      "normalized": false,
      "special": true
    },
    {
      "id": 6750,
      "content": "\\tx",
      "single_word": false,
      "lstrip": false,
      "rstrip": false,
      "normalized": false,
      "special": true
    },
    {
      "id": 6751,
      "content": "\\arccos",
      "single_word": false,
      "lstrip": false,
      "rstrip": false,
      "normalized": false,
      "special": true
    },
    {
      "id": 6752,
      "content": "\\land",
      "single_word": false,
      "lstrip": false,
      "rstrip": false,
      "normalized": false,
      "special": true
    },
    {
      "id": 6753,
      "content": "\\Sc{",
      "single_word": false,
      "lstrip": false,
      "rstrip": false,
      "normalized": false,
      "special": true
    },
    {
      "id": 6754,
      "content": "ł",
      "single_word": false,
      "lstrip": false,
      "rstrip": false,
      "normalized": false,
      "special": true
    },
    {
      "id": 6755,
      "content": "𝑊",
      "single_word": false,
      "lstrip": false,
      "rstrip": false,
      "normalized": false,
      "special": true
    },
    {
      "id": 6756,
      "content": "\\restrict",
      "single_word": false,
      "lstrip": false,
      "rstrip": false,
      "normalized": false,
      "special": true
    },
    {
      "id": 6757,
      "content": "\\con",
      "single_word": false,
      "lstrip": false,
      "rstrip": false,
      "normalized": false,
      "special": true
    },
    {
      "id": 6758,
      "content": "\\le",
      "single_word": false,
      "lstrip": false,
      "rstrip": false,
      "normalized": false,
      "special": true
    },
    {
      "id": 6759,
      "content": "\\cf",
      "single_word": false,
      "lstrip": false,
      "rstrip": false,
      "normalized": false,
      "special": true
    },
    {
      "id": 6760,
      "content": "\\leqq{",
      "single_word": false,
      "lstrip": false,
      "rstrip": false,
      "normalized": false,
      "special": true
    },
    {
      "id": 6761,
      "content": "\\til",
      "single_word": false,
      "lstrip": false,
      "rstrip": false,
      "normalized": false,
      "special": true
    },
    {
      "id": 6762,
      "content": "□",
      "single_word": false,
      "lstrip": false,
      "rstrip": false,
      "normalized": false,
      "special": true
    },
    {
      "id": 6763,
      "content": "\\qq",
      "single_word": false,
      "lstrip": false,
      "rstrip": false,
      "normalized": false,
      "special": true
    },
    {
      "id": 6764,
      "content": "\\node",
      "single_word": false,
      "lstrip": false,
      "rstrip": false,
      "normalized": false,
      "special": true
    },
    {
      "id": 6765,
      "content": "\\zp",
      "single_word": false,
      "lstrip": false,
      "rstrip": false,
      "normalized": false,
      "special": true
    },
    {
      "id": 6766,
      "content": "\\epsi",
      "single_word": false,
      "lstrip": false,
      "rstrip": false,
      "normalized": false,
      "special": true
    },
    {
      "id": 6767,
      "content": "\\varprojlim",
      "single_word": false,
      "lstrip": false,
      "rstrip": false,
      "normalized": false,
      "special": true
    },
    {
      "id": 6768,
      "content": "\\mathbbm",
      "single_word": false,
      "lstrip": false,
      "rstrip": false,
      "normalized": false,
      "special": true
    },
    {
      "id": 6769,
      "content": "\\BV",
      "single_word": false,
      "lstrip": false,
      "rstrip": false,
      "normalized": false,
      "special": true
    },
    {
      "id": 6770,
      "content": "\\begin{equation}",
      "single_word": false,
      "lstrip": false,
      "rstrip": false,
      "normalized": false,
      "special": true
    },
    {
      "id": 6771,
      "content": "\\mapstochar",
      "single_word": false,
      "lstrip": false,
      "rstrip": false,
      "normalized": false,
      "special": true
    },
    {
      "id": 6772,
      "content": "\\uppsi",
      "single_word": false,
      "lstrip": false,
      "rstrip": false,
      "normalized": false,
      "special": true
    },
    {
      "id": 6773,
      "content": "\\DDD",
      "single_word": false,
      "lstrip": false,
      "rstrip": false,
      "normalized": false,
      "special": true
    },
    {
      "id": 6774,
      "content": "⊠",
      "single_word": false,
      "lstrip": false,
      "rstrip": false,
      "normalized": false,
      "special": true
    },
    {
      "id": 6775,
      "content": "\\rightsquigarrow",
      "single_word": false,
      "lstrip": false,
      "rstrip": false,
      "normalized": false,
      "special": true
    },
    {
      "id": 6776,
      "content": "\\circledcirc",
      "single_word": false,
      "lstrip": false,
      "rstrip": false,
      "normalized": false,
      "special": true
    },
    {
      "id": 6777,
      "content": "\\Biggl",
      "single_word": false,
      "lstrip": false,
      "rstrip": false,
      "normalized": false,
      "special": true
    },
    {
      "id": 6778,
      "content": "\\varDelta",
      "single_word": false,
      "lstrip": false,
      "rstrip": false,
      "normalized": false,
      "special": true
    },
    {
      "id": 6779,
      "content": "\\mathbfcal",
      "single_word": false,
      "lstrip": false,
      "rstrip": false,
      "normalized": false,
      "special": true
    },
    {
      "id": 6780,
      "content": "\\rd",
      "single_word": false,
      "lstrip": false,
      "rstrip": false,
      "normalized": false,
      "special": true
    },
    {
      "id": 6781,
      "content": "\\da",
      "single_word": false,
      "lstrip": false,
      "rstrip": false,
      "normalized": false,
      "special": true
    },
    {
      "id": 6782,
      "content": "\\balpha",
      "single_word": false,
      "lstrip": false,
      "rstrip": false,
      "normalized": false,
      "special": true
    },
    {
      "id": 6783,
      "content": "\\bigtriangledown",
      "single_word": false,
      "lstrip": false,
      "rstrip": false,
      "normalized": false,
      "special": true
    },
    {
      "id": 6784,
      "content": "\\rhobar",
      "single_word": false,
      "lstrip": false,
      "rstrip": false,
      "normalized": false,
      "special": true
    },
    {
      "id": 6785,
      "content": "\\textasciiacute",
      "single_word": false,
      "lstrip": false,
      "rstrip": false,
      "normalized": false,
      "special": true
    },
    {
      "id": 6786,
      "content": "\\mz",
      "single_word": false,
      "lstrip": false,
      "rstrip": false,
      "normalized": false,
      "special": true
    },
    {
      "id": 6787,
      "content": "\\sun",
      "single_word": false,
      "lstrip": false,
      "rstrip": false,
      "normalized": false,
      "special": true
    },
    {
      "id": 6788,
      "content": "\\hz",
      "single_word": false,
      "lstrip": false,
      "rstrip": false,
      "normalized": false,
      "special": true
    },
    {
      "id": 6789,
      "content": "\\kms",
      "single_word": false,
      "lstrip": false,
      "rstrip": false,
      "normalized": false,
      "special": true
    },
    {
      "id": 6790,
      "content": "\\class",
      "single_word": false,
      "lstrip": false,
      "rstrip": false,
      "normalized": false,
      "special": true
    },
    {
      "id": 6791,
      "content": "\\precapprox",
      "single_word": false,
      "lstrip": false,
      "rstrip": false,
      "normalized": false,
      "special": true
    },
    {
      "id": 6792,
      "content": "\\tfrac{",
      "single_word": false,
      "lstrip": false,
      "rstrip": false,
      "normalized": false,
      "special": true
    },
    {
      "id": 6793,
      "content": "\\vskip",
      "single_word": false,
      "lstrip": false,
      "rstrip": false,
      "normalized": false,
      "special": true
    },
    {
      "id": 6794,
      "content": "\\hb",
      "single_word": false,
      "lstrip": false,
      "rstrip": false,
      "normalized": false,
      "special": true
    },
    {
      "id": 6795,
      "content": "\\vtop",
      "single_word": false,
      "lstrip": false,
      "rstrip": false,
      "normalized": false,
      "special": true
    },
    {
      "id": 6796,
      "content": "\\Spec",
      "single_word": false,
      "lstrip": false,
      "rstrip": false,
      "normalized": false,
      "special": true
    },
    {
      "id": 6797,
      "content": "\\hexnumber",
      "single_word": false,
      "lstrip": false,
      "rstrip": false,
      "normalized": false,
      "special": true
    },
    {
      "id": 6798,
      "content": "\\cre",
      "single_word": false,
      "lstrip": false,
      "rstrip": false,
      "normalized": false,
      "special": true
    },
    {
      "id": 6799,
      "content": "\\T{",
      "single_word": false,
      "lstrip": false,
      "rstrip": false,
      "normalized": false,
      "special": true
    },
    {
      "id": 6800,
      "content": "\\dagger{",
      "single_word": false,
      "lstrip": false,
      "rstrip": false,
      "normalized": false,
      "special": true
    },
    {
      "id": 6801,
      "content": "\\parbox{",
      "single_word": false,
      "lstrip": false,
      "rstrip": false,
      "normalized": false,
      "special": true
    },
    {
      "id": 6802,
      "content": "\\varkappa{",
      "single_word": false,
      "lstrip": false,
      "rstrip": false,
      "normalized": false,
      "special": true
    },
    {
      "id": 6803,
      "content": "\\uc",
      "single_word": false,
      "lstrip": false,
      "rstrip": false,
      "normalized": false,
      "special": true
    },
    {
      "id": 6804,
      "content": "˝",
      "single_word": false,
      "lstrip": false,
      "rstrip": false,
      "normalized": false,
      "special": true
    },
    {
      "id": 6805,
      "content": "\\lesssim",
      "single_word": false,
      "lstrip": false,
      "rstrip": false,
      "normalized": false,
      "special": true
    },
    {
      "id": 6806,
      "content": "\\IN",
      "single_word": false,
      "lstrip": false,
      "rstrip": false,
      "normalized": false,
      "special": true
    },
    {
      "id": 6807,
      "content": "\\enskip{",
      "single_word": false,
      "lstrip": false,
      "rstrip": false,
      "normalized": false,
      "special": true
    },
    {
      "id": 6808,
      "content": "\\vev",
      "single_word": false,
      "lstrip": false,
      "rstrip": false,
      "normalized": false,
      "special": true
    },
    {
      "id": 6809,
      "content": "\\subset{",
      "single_word": false,
      "lstrip": false,
      "rstrip": false,
      "normalized": false,
      "special": true
    },
    {
      "id": 6810,
      "content": "\\Ra",
      "single_word": false,
      "lstrip": false,
      "rstrip": false,
      "normalized": false,
      "special": true
    },
    {
      "id": 6811,
      "content": "\\si",
      "single_word": false,
      "lstrip": false,
      "rstrip": false,
      "normalized": false,
      "special": true
    },
    {
      "id": 6812,
      "content": "õ",
      "single_word": false,
      "lstrip": false,
      "rstrip": false,
      "normalized": false,
      "special": true
    },
    {
      "id": 6813,
      "content": "⊙",
      "single_word": false,
      "lstrip": false,
      "rstrip": false,
      "normalized": false,
      "special": true
    },
    {
      "id": 6814,
      "content": "\\smiley",
      "single_word": false,
      "lstrip": false,
      "rstrip": false,
      "normalized": false,
      "special": true
    },
    {
      "id": 6815,
      "content": "\\calN",
      "single_word": false,
      "lstrip": false,
      "rstrip": false,
      "normalized": false,
      "special": true
    },
    {
      "id": 6816,
      "content": "Ó",
      "single_word": false,
      "lstrip": false,
      "rstrip": false,
      "normalized": false,
      "special": true
    },
    {
      "id": 6817,
      "content": "\\textup",
      "single_word": false,
      "lstrip": false,
      "rstrip": false,
      "normalized": false,
      "special": true
    },
    {
      "id": 6818,
      "content": "\\vdots",
      "single_word": false,
      "lstrip": false,
      "rstrip": false,
      "normalized": false,
      "special": true
    },
    {
      "id": 6819,
      "content": "\\normalsize",
      "single_word": false,
      "lstrip": false,
      "rstrip": false,
      "normalized": false,
      "special": true
    },
    {
      "id": 6820,
      "content": "\\bj",
      "single_word": false,
      "lstrip": false,
      "rstrip": false,
      "normalized": false,
      "special": true
    },
    {
      "id": 6821,
      "content": "\\underbrace",
      "single_word": false,
      "lstrip": false,
      "rstrip": false,
      "normalized": false,
      "special": true
    },
    {
      "id": 6822,
      "content": "\\crv",
      "single_word": false,
      "lstrip": false,
      "rstrip": false,
      "normalized": false,
      "special": true
    },
    {
      "id": 6823,
      "content": "\\sss",
      "single_word": false,
      "lstrip": false,
      "rstrip": false,
      "normalized": false,
      "special": true
    },
    {
      "id": 6824,
      "content": "≠",
      "single_word": false,
      "lstrip": false,
      "rstrip": false,
      "normalized": false,
      "special": true
    },
    {
      "id": 6825,
      "content": "\\ddddot{",
      "single_word": false,
      "lstrip": false,
      "rstrip": false,
      "normalized": false,
      "special": true
    },
    {
      "id": 6826,
      "content": "λ",
      "single_word": false,
      "lstrip": false,
      "rstrip": false,
      "normalized": false,
      "special": true
    },
    {
      "id": 6827,
      "content": "\\smallsetminus{",
      "single_word": false,
      "lstrip": false,
      "rstrip": false,
      "normalized": false,
      "special": true
    },
    {
      "id": 6828,
      "content": "Í",
      "single_word": false,
      "lstrip": false,
      "rstrip": false,
      "normalized": false,
      "special": true
    },
    {
      "id": 6829,
      "content": "\\upepsilon",
      "single_word": false,
      "lstrip": false,
      "rstrip": false,
      "normalized": false,
      "special": true
    },
    {
      "id": 6830,
      "content": "\\e",
      "single_word": false,
      "lstrip": false,
      "rstrip": false,
      "normalized": false,
      "special": true
    },
    {
      "id": 6831,
      "content": "\\sigma{",
      "single_word": false,
      "lstrip": false,
      "rstrip": false,
      "normalized": false,
      "special": true
    },
    {
      "id": 6832,
      "content": "\\gtreqless",
      "single_word": false,
      "lstrip": false,
      "rstrip": false,
      "normalized": false,
      "special": true
    },
    {
      "id": 6833,
      "content": "\\fn",
      "single_word": false,
      "lstrip": false,
      "rstrip": false,
      "normalized": false,
      "special": true
    },
    {
      "id": 6834,
      "content": "\\di",
      "single_word": false,
      "lstrip": false,
      "rstrip": false,
      "normalized": false,
      "special": true
    },
    {
      "id": 6835,
      "content": "\\intslop",
      "single_word": false,
      "lstrip": false,
      "rstrip": false,
      "normalized": false,
      "special": true
    },
    {
      "id": 6836,
      "content": "\\rightleftharpoons{",
      "single_word": false,
      "lstrip": false,
      "rstrip": false,
      "normalized": false,
      "special": true
    },
    {
      "id": 6837,
      "content": "\\sl{",
      "single_word": false,
      "lstrip": false,
      "rstrip": false,
      "normalized": false,
      "special": true
    },
    {
      "id": 6838,
      "content": "\\mathrmbfit{",
      "single_word": false,
      "lstrip": false,
      "rstrip": false,
      "normalized": false,
      "special": true
    },
    {
      "id": 6839,
      "content": "\\mul",
      "single_word": false,
      "lstrip": false,
      "rstrip": false,
      "normalized": false,
      "special": true
    },
    {
      "id": 6840,
      "content": "\\slashed",
      "single_word": false,
      "lstrip": false,
      "rstrip": false,
      "normalized": false,
      "special": true
    },
    {
      "id": 6841,
      "content": "𝑑",
      "single_word": false,
      "lstrip": false,
      "rstrip": false,
      "normalized": false,
      "special": true
    },
    {
      "id": 6842,
      "content": "\\shortminus",
      "single_word": false,
      "lstrip": false,
      "rstrip": false,
      "normalized": false,
      "special": true
    },
    {
      "id": 6843,
      "content": "\\leqslant{",
      "single_word": false,
      "lstrip": false,
      "rstrip": false,
      "normalized": false,
      "special": true
    },
    {
      "id": 6844,
      "content": "\\mcB",
      "single_word": false,
      "lstrip": false,
      "rstrip": false,
      "normalized": false,
      "special": true
    },
    {
      "id": 6845,
      "content": "\\upvarphi",
      "single_word": false,
      "lstrip": false,
      "rstrip": false,
      "normalized": false,
      "special": true
    },
    {
      "id": 6846,
      "content": "\\prescript{",
      "single_word": false,
      "lstrip": false,
      "rstrip": false,
      "normalized": false,
      "special": true
    },
    {
      "id": 6847,
      "content": "\\Om",
      "single_word": false,
      "lstrip": false,
      "rstrip": false,
      "normalized": false,
      "special": true
    },
    {
      "id": 6848,
      "content": "\\th",
      "single_word": false,
      "lstrip": false,
      "rstrip": false,
      "normalized": false,
      "special": true
    },
    {
      "id": 6849,
      "content": "\\order",
      "single_word": false,
      "lstrip": false,
      "rstrip": false,
      "normalized": false,
      "special": true
    },
    {
      "id": 6850,
      "content": "Р",
      "single_word": false,
      "lstrip": false,
      "rstrip": false,
      "normalized": false,
      "special": true
    },
    {
      "id": 6851,
      "content": "\\vphi",
      "single_word": false,
      "lstrip": false,
      "rstrip": false,
      "normalized": false,
      "special": true
    },
    {
      "id": 6852,
      "content": "\\imath{",
      "single_word": false,
      "lstrip": false,
      "rstrip": false,
      "normalized": false,
      "special": true
    },
    {
      "id": 6853,
      "content": "\\dC",
      "single_word": false,
      "lstrip": false,
      "rstrip": false,
      "normalized": false,
      "special": true
    },
    {
      "id": 6854,
      "content": "\\undertilde",
      "single_word": false,
      "lstrip": false,
      "rstrip": false,
      "normalized": false,
      "special": true
    },
    {
      "id": 6855,
      "content": "\\bigcup{",
      "single_word": false,
      "lstrip": false,
      "rstrip": false,
      "normalized": false,
      "special": true
    },
    {
      "id": 6856,
      "content": "\\parbox",
      "single_word": false,
      "lstrip": false,
      "rstrip": false,
      "normalized": false,
      "special": true
    },
    {
      "id": 6857,
      "content": "\\hi",
      "single_word": false,
      "lstrip": false,
      "rstrip": false,
      "normalized": false,
      "special": true
    },
    {
      "id": 6858,
      "content": "\\cO",
      "single_word": false,
      "lstrip": false,
      "rstrip": false,
      "normalized": false,
      "special": true
    },
    {
      "id": 6859,
      "content": "\\Earth",
      "single_word": false,
      "lstrip": false,
      "rstrip": false,
      "normalized": false,
      "special": true
    },
    {
      "id": 6860,
      "content": "\\bfc",
      "single_word": false,
      "lstrip": false,
      "rstrip": false,
      "normalized": false,
      "special": true
    },
    {
      "id": 6861,
      "content": "\\mathit{",
      "single_word": false,
      "lstrip": false,
      "rstrip": false,
      "normalized": false,
      "special": true
    },
    {
      "id": 6862,
      "content": "\\bigg",
      "single_word": false,
      "lstrip": false,
      "rstrip": false,
      "normalized": false,
      "special": true
    },
    {
      "id": 6863,
      "content": "\\graph",
      "single_word": false,
      "lstrip": false,
      "rstrip": false,
      "normalized": false,
      "special": true
    },
    {
      "id": 6864,
      "content": "\\cF",
      "single_word": false,
      "lstrip": false,
      "rstrip": false,
      "normalized": false,
      "special": true
    },
    {
      "id": 6865,
      "content": "\\underbracket",
      "single_word": false,
      "lstrip": false,
      "rstrip": false,
      "normalized": false,
      "special": true
    },
    {
      "id": 6866,
      "content": "\\rh",
      "single_word": false,
      "lstrip": false,
      "rstrip": false,
      "normalized": false,
      "special": true
    },
    {
      "id": 6867,
      "content": "\\smallint",
      "single_word": false,
      "lstrip": false,
      "rstrip": false,
      "normalized": false,
      "special": true
    },
    {
      "id": 6868,
      "content": "\\argmin",
      "single_word": false,
      "lstrip": false,
      "rstrip": false,
      "normalized": false,
      "special": true
    },
    {
      "id": 6869,
      "content": "\\fbox{",
      "single_word": false,
      "lstrip": false,
      "rstrip": false,
      "normalized": false,
      "special": true
    },
    {
      "id": 6870,
      "content": "ę",
      "single_word": false,
      "lstrip": false,
      "rstrip": false,
      "normalized": false,
      "special": true
    },
    {
      "id": 6871,
      "content": "\\mcO",
      "single_word": false,
      "lstrip": false,
      "rstrip": false,
      "normalized": false,
      "special": true
    },
    {
      "id": 6872,
      "content": "\\rtimes",
      "single_word": false,
      "lstrip": false,
      "rstrip": false,
      "normalized": false,
      "special": true
    },
    {
      "id": 6873,
      "content": "\\pc",
      "single_word": false,
      "lstrip": false,
      "rstrip": false,
      "normalized": false,
      "special": true
    },
    {
      "id": 6874,
      "content": "\\acc",
      "single_word": false,
      "lstrip": false,
      "rstrip": false,
      "normalized": false,
      "special": true
    },
    {
      "id": 6875,
      "content": "\\flat",
      "single_word": false,
      "lstrip": false,
      "rstrip": false,
      "normalized": false,
      "special": true
    },
    {
      "id": 6876,
      "content": "\\cX",
      "single_word": false,
      "lstrip": false,
      "rstrip": false,
      "normalized": false,
      "special": true
    },
    {
      "id": 6877,
      "content": "\\bz",
      "single_word": false,
      "lstrip": false,
      "rstrip": false,
      "normalized": false,
      "special": true
    },
    {
      "id": 6878,
      "content": "\\par",
      "single_word": false,
      "lstrip": false,
      "rstrip": false,
      "normalized": false,
      "special": true
    },
    {
      "id": 6879,
      "content": "\\mathsfbfit{",
      "single_word": false,
      "lstrip": false,
      "rstrip": false,
      "normalized": false,
      "special": true
    },
    {
      "id": 6880,
      "content": "}",
      "single_word": false,
      "lstrip": false,
      "rstrip": false,
      "normalized": false,
      "special": true
    },
    {
      "id": 6881,
      "content": "\\mathstrut{",
      "single_word": false,
      "lstrip": false,
      "rstrip": false,
      "normalized": false,
      "special": true
    },
    {
      "id": 6882,
      "content": "\\usepackage{",
      "single_word": false,
      "lstrip": false,
      "rstrip": false,
      "normalized": false,
      "special": true
    },
    {
      "id": 6883,
      "content": "\\crp{",
      "single_word": false,
      "lstrip": false,
      "rstrip": false,
      "normalized": false,
      "special": true
    },
    {
      "id": 6884,
      "content": "\\vy",
      "single_word": false,
      "lstrip": false,
      "rstrip": false,
      "normalized": false,
      "special": true
    },
    {
      "id": 6885,
      "content": "\\Norm",
      "single_word": false,
      "lstrip": false,
      "rstrip": false,
      "normalized": false,
      "special": true
    },
    {
      "id": 6886,
      "content": "\\div",
      "single_word": false,
      "lstrip": false,
      "rstrip": false,
      "normalized": false,
      "special": true
    },
    {
      "id": 6887,
      "content": "𝛽",
      "single_word": false,
      "lstrip": false,
      "rstrip": false,
      "normalized": false,
      "special": true
    },
    {
      "id": 6888,
      "content": "\\bphi",
      "single_word": false,
      "lstrip": false,
      "rstrip": false,
      "normalized": false,
      "special": true
    },
    {
      "id": 6889,
      "content": "\\bra{",
      "single_word": false,
      "lstrip": false,
      "rstrip": false,
      "normalized": false,
      "special": true
    },
    {
      "id": 6890,
      "content": "\\geq",
      "single_word": false,
      "lstrip": false,
      "rstrip": false,
      "normalized": false,
      "special": true
    },
    {
      "id": 6891,
      "content": "\\sO",
      "single_word": false,
      "lstrip": false,
      "rstrip": false,
      "normalized": false,
      "special": true
    },
    {
      "id": 6892,
      "content": "\\JJ",
      "single_word": false,
      "lstrip": false,
      "rstrip": false,
      "normalized": false,
      "special": true
    },
    {
      "id": 6893,
      "content": "√",
      "single_word": false,
      "lstrip": false,
      "rstrip": false,
      "normalized": false,
      "special": true
    },
    {
      "id": 6894,
      "content": "\\TT",
      "single_word": false,
      "lstrip": false,
      "rstrip": false,
      "normalized": false,
      "special": true
    },
    {
      "id": 6895,
      "content": "\\lpr",
      "single_word": false,
      "lstrip": false,
      "rstrip": false,
      "normalized": false,
      "special": true
    },
    {
      "id": 6896,
      "content": "\\Ho",
      "single_word": false,
      "lstrip": false,
      "rstrip": false,
      "normalized": false,
      "special": true
    },
    {
      "id": 6897,
      "content": "‚",
      "single_word": false,
      "lstrip": false,
      "rstrip": false,
      "normalized": false,
      "special": true
    },
    {
      "id": 6898,
      "content": "\\spin",
      "single_word": false,
      "lstrip": false,
      "rstrip": false,
      "normalized": false,
      "special": true
    },
    {
      "id": 6899,
      "content": "²",
      "single_word": false,
      "lstrip": false,
      "rstrip": false,
      "normalized": false,
      "special": true
    },
    {
      "id": 6900,
      "content": "\\dom",
      "single_word": false,
      "lstrip": false,
      "rstrip": false,
      "normalized": false,
      "special": true
    },
    {
      "id": 6901,
      "content": "\\llparenthesis",
      "single_word": false,
      "lstrip": false,
      "rstrip": false,
      "normalized": false,
      "special": true
    },
    {
      "id": 6902,
      "content": "\\bfa",
      "single_word": false,
      "lstrip": false,
      "rstrip": false,
      "normalized": false,
      "special": true
    },
    {
      "id": 6903,
      "content": "\\mathsf{",
      "single_word": false,
      "lstrip": false,
      "rstrip": false,
      "normalized": false,
      "special": true
    },
    {
      "id": 6904,
      "content": "\\bOmega",
      "single_word": false,
      "lstrip": false,
      "rstrip": false,
      "normalized": false,
      "special": true
    },
    {
      "id": 6905,
      "content": "\\mathscrsfs",
      "single_word": false,
      "lstrip": false,
      "rstrip": false,
      "normalized": false,
      "special": true
    },
    {
      "id": 6906,
      "content": "\\Bigr{",
      "single_word": false,
      "lstrip": false,
      "rstrip": false,
      "normalized": false,
      "special": true
    },
    {
      "id": 6907,
      "content": "\\circledast",
      "single_word": false,
      "lstrip": false,
      "rstrip": false,
      "normalized": false,
      "special": true
    },
    {
      "id": 6908,
      "content": "\\BX",
      "single_word": false,
      "lstrip": false,
      "rstrip": false,
      "normalized": false,
      "special": true
    },
    {
      "id": 6909,
      "content": "\\biggl{",
      "single_word": false,
      "lstrip": false,
      "rstrip": false,
      "normalized": false,
      "special": true
    },
    {
      "id": 6910,
      "content": "\\domain",
      "single_word": false,
      "lstrip": false,
      "rstrip": false,
      "normalized": false,
      "special": true
    },
    {
      "id": 6911,
      "content": "\\put",
      "single_word": false,
      "lstrip": false,
      "rstrip": false,
      "normalized": false,
      "special": true
    },
    {
      "id": 6912,
      "content": "\\an",
      "single_word": false,
      "lstrip": false,
      "rstrip": false,
      "normalized": false,
      "special": true
    },
    {
      "id": 6913,
      "content": "\\tree",
      "single_word": false,
      "lstrip": false,
      "rstrip": false,
      "normalized": false,
      "special": true
    },
    {
      "id": 6914,
      "content": "\\adj",
      "single_word": false,
      "lstrip": false,
      "rstrip": false,
      "normalized": false,
      "special": true
    },
    {
      "id": 6915,
      "content": "\\varXi",
      "single_word": false,
      "lstrip": false,
      "rstrip": false,
      "normalized": false,
      "special": true
    },
    {
      "id": 6916,
      "content": "\\equiv",
      "single_word": false,
      "lstrip": false,
      "rstrip": false,
      "normalized": false,
      "special": true
    },
    {
      "id": 6917,
      "content": "ž",
      "single_word": false,
      "lstrip": false,
      "rstrip": false,
      "normalized": false,
      "special": true
    },
    {
      "id": 6918,
      "content": "\\vphantom",
      "single_word": false,
      "lstrip": false,
      "rstrip": false,
      "normalized": false,
      "special": true
    },
    {
      "id": 6919,
      "content": "\\fP",
      "single_word": false,
      "lstrip": false,
      "rstrip": false,
      "normalized": false,
      "special": true
    },
    {
      "id": 6920,
      "content": "\\Diamond",
      "single_word": false,
      "lstrip": false,
      "rstrip": false,
      "normalized": false,
      "special": true
    },
    {
      "id": 6921,
      "content": "\\eq",
      "single_word": false,
      "lstrip": false,
      "rstrip": false,
      "normalized": false,
      "special": true
    },
    {
      "id": 6922,
      "content": "\\OOO",
      "single_word": false,
      "lstrip": false,
      "rstrip": false,
      "normalized": false,
      "special": true
    },
    {
      "id": 6923,
      "content": "ß",
      "single_word": false,
      "lstrip": false,
      "rstrip": false,
      "normalized": false,
      "special": true
    },
    {
      "id": 6924,
      "content": "\\approx",
      "single_word": false,
      "lstrip": false,
      "rstrip": false,
      "normalized": false,
      "special": true
    },
    {
      "id": 6925,
      "content": "\\fu",
      "single_word": false,
      "lstrip": false,
      "rstrip": false,
      "normalized": false,
      "special": true
    },
    {
      "id": 6926,
      "content": "\\displaylimits",
      "single_word": false,
      "lstrip": false,
      "rstrip": false,
      "normalized": false,
      "special": true
    },
    {
      "id": 6927,
      "content": "\\g",
      "single_word": false,
      "lstrip": false,
      "rstrip": false,
      "normalized": false,
      "special": true
    },
    {
      "id": 6928,
      "content": "\\lim",
      "single_word": false,
      "lstrip": false,
      "rstrip": false,
      "normalized": false,
      "special": true
    },
    {
      "id": 6929,
      "content": "\\veck",
      "single_word": false,
      "lstrip": false,
      "rstrip": false,
      "normalized": false,
      "special": true
    },
    {
      "id": 6930,
      "content": "\\Sol",
      "single_word": false,
      "lstrip": false,
      "rstrip": false,
      "normalized": false,
      "special": true
    },
    {
      "id": 6931,
      "content": "7",
      "single_word": false,
      "lstrip": false,
      "rstrip": false,
      "normalized": false,
      "special": true
    },
    {
      "id": 6932,
      "content": "\\hr",
      "single_word": false,
      "lstrip": false,
      "rstrip": false,
      "normalized": false,
      "special": true
    },
    {
      "id": 6933,
      "content": "\\mathup",
      "single_word": false,
      "lstrip": false,
      "rstrip": false,
      "normalized": false,
      "special": true
    },
    {
      "id": 6934,
      "content": "\\upomega",
      "single_word": false,
      "lstrip": false,
      "rstrip": false,
      "normalized": false,
      "special": true
    },
    {
      "id": 6935,
      "content": "\\alf",
      "single_word": false,
      "lstrip": false,
      "rstrip": false,
      "normalized": false,
      "special": true
    },
    {
      "id": 6936,
      "content": "т",
      "single_word": false,
      "lstrip": false,
      "rstrip": false,
      "normalized": false,
      "special": true
    },
    {
      "id": 6937,
      "content": "𝑖",
      "single_word": false,
      "lstrip": false,
      "rstrip": false,
      "normalized": false,
      "special": true
    },
    {
      "id": 6938,
      "content": "\\varnothing",
      "single_word": false,
      "lstrip": false,
      "rstrip": false,
      "normalized": false,
      "special": true
    },
    {
      "id": 6939,
      "content": "\\sc",
      "single_word": false,
      "lstrip": false,
      "rstrip": false,
      "normalized": false,
      "special": true
    },
    {
      "id": 6940,
      "content": "\\nomi",
      "single_word": false,
      "lstrip": false,
      "rstrip": false,
      "normalized": false,
      "special": true
    },
    {
      "id": 6941,
      "content": "\\over{",
      "single_word": false,
      "lstrip": false,
      "rstrip": false,
      "normalized": false,
      "special": true
    },
    {
      "id": 6942,
      "content": "",
      "single_word": false,
      "lstrip": false,
      "rstrip": false,
      "normalized": false,
      "special": true
    },
    {
      "id": 6943,
      "content": "\\vecfont{",
      "single_word": false,
      "lstrip": false,
      "rstrip": false,
      "normalized": false,
      "special": true
    },
    {
      "id": 6944,
      "content": "\\san",
      "single_word": false,
      "lstrip": false,
      "rstrip": false,
      "normalized": false,
      "special": true
    },
    {
      "id": 6945,
      "content": "\\abs{",
      "single_word": false,
      "lstrip": false,
      "rstrip": false,
      "normalized": false,
      "special": true
    },
    {
      "id": 6946,
      "content": "\\Hf",
      "single_word": false,
      "lstrip": false,
      "rstrip": false,
      "normalized": false,
      "special": true
    },
    {
      "id": 6947,
      "content": "\\leftmoon",
      "single_word": false,
      "lstrip": false,
      "rstrip": false,
      "normalized": false,
      "special": true
    },
    {
      "id": 6948,
      "content": "\\cdot",
      "single_word": false,
      "lstrip": false,
      "rstrip": false,
      "normalized": false,
      "special": true
    },
    {
      "id": 6949,
      "content": "\\xrightleftharpoons",
      "single_word": false,
      "lstrip": false,
      "rstrip": false,
      "normalized": false,
      "special": true
    },
    {
      "id": 6950,
      "content": "\u0011",
      "single_word": false,
      "lstrip": false,
      "rstrip": false,
      "normalized": false,
      "special": true
    },
    {
      "id": 6951,
      "content": "\\gneq",
      "single_word": false,
      "lstrip": false,
      "rstrip": false,
      "normalized": false,
      "special": true
    },
    {
      "id": 6952,
      "content": "\\widetilde{",
      "single_word": false,
      "lstrip": false,
      "rstrip": false,
      "normalized": false,
      "special": true
    },
    {
      "id": 6953,
      "content": "\\varepsilon",
      "single_word": false,
      "lstrip": false,
      "rstrip": false,
      "normalized": false,
      "special": true
    },
    {
      "id": 6954,
      "content": "\\sB",
      "single_word": false,
      "lstrip": false,
      "rstrip": false,
      "normalized": false,
      "special": true
    },
    {
      "id": 6955,
      "content": "\\lambdaup",
      "single_word": false,
      "lstrip": false,
      "rstrip": false,
      "normalized": false,
      "special": true
    },
    {
      "id": 6956,
      "content": "º",
      "single_word": false,
      "lstrip": false,
      "rstrip": false,
      "normalized": false,
      "special": true
    },
    {
      "id": 6957,
      "content": "\\vartriangle",
      "single_word": false,
      "lstrip": false,
      "rstrip": false,
      "normalized": false,
      "special": true
    },
    {
      "id": 6958,
      "content": "\\allowbreak",
      "single_word": false,
      "lstrip": false,
      "rstrip": false,
      "normalized": false,
      "special": true
    },
    {
      "id": 6959,
      "content": "\\dasharrow{",
      "single_word": false,
      "lstrip": false,
      "rstrip": false,
      "normalized": false,
      "special": true
    },
    {
      "id": 6960,
      "content": "\\scr",
      "single_word": false,
      "lstrip": false,
      "rstrip": false,
      "normalized": false,
      "special": true
    },
    {
      "id": 6961,
      "content": "\\Tor",
      "single_word": false,
      "lstrip": false,
      "rstrip": false,
      "normalized": false,
      "special": true
    },
    {
      "id": 6962,
      "content": "\\ip{",
      "single_word": false,
      "lstrip": false,
      "rstrip": false,
      "normalized": false,
      "special": true
    },
    {
      "id": 6963,
      "content": "\\irr",
      "single_word": false,
      "lstrip": false,
      "rstrip": false,
      "normalized": false,
      "special": true
    },
    {
      "id": 6964,
      "content": "\\Es",
      "single_word": false,
      "lstrip": false,
      "rstrip": false,
      "normalized": false,
      "special": true
    },
    {
      "id": 6965,
      "content": "\\end{pmatrix}",
      "single_word": false,
      "lstrip": false,
      "rstrip": false,
      "normalized": false,
      "special": true
    },
    {
      "id": 6966,
      "content": "\\cent",
      "single_word": false,
      "lstrip": false,
      "rstrip": false,
      "normalized": false,
      "special": true
    },
    {
      "id": 6967,
      "content": "\\col",
      "single_word": false,
      "lstrip": false,
      "rstrip": false,
      "normalized": false,
      "special": true
    },
    {
      "id": 6968,
      "content": "𝑟",
      "single_word": false,
      "lstrip": false,
      "rstrip": false,
      "normalized": false,
      "special": true
    },
    {
      "id": 6969,
      "content": "\\Sn",
      "single_word": false,
      "lstrip": false,
      "rstrip": false,
      "normalized": false,
      "special": true
    },
    {
      "id": 6970,
      "content": "ý",
      "single_word": false,
      "lstrip": false,
      "rstrip": false,
      "normalized": false,
      "special": true
    },
    {
      "id": 6971,
      "content": "\\oiint",
      "single_word": false,
      "lstrip": false,
      "rstrip": false,
      "normalized": false,
      "special": true
    },
    {
      "id": 6972,
      "content": "\\trm",
      "single_word": false,
      "lstrip": false,
      "rstrip": false,
      "normalized": false,
      "special": true
    },
    {
      "id": 6973,
      "content": "\\mathdutchcal",
      "single_word": false,
      "lstrip": false,
      "rstrip": false,
      "normalized": false,
      "special": true
    },
    {
      "id": 6974,
      "content": "\\f",
      "single_word": false,
      "lstrip": false,
      "rstrip": false,
      "normalized": false,
      "special": true
    },
    {
      "id": 6975,
      "content": ">",
      "single_word": false,
      "lstrip": false,
      "rstrip": false,
      "normalized": false,
      "special": true
    },
    {
      "id": 6976,
      "content": "\\Nm",
      "single_word": false,
      "lstrip": false,
      "rstrip": false,
      "normalized": false,
      "special": true
    },
    {
      "id": 6977,
      "content": "\\Bigl{",
      "single_word": false,
      "lstrip": false,
      "rstrip": false,
      "normalized": false,
      "special": true
    },
    {
      "id": 6978,
      "content": "\\cL",
      "single_word": false,
      "lstrip": false,
      "rstrip": false,
      "normalized": false,
      "special": true
    },
    {
      "id": 6979,
      "content": "\\mib{",
      "single_word": false,
      "lstrip": false,
      "rstrip": false,
      "normalized": false,
      "special": true
    },
    {
      "id": 6980,
      "content": "\\Box{",
      "single_word": false,
      "lstrip": false,
      "rstrip": false,
      "normalized": false,
      "special": true
    },
    {
      "id": 6981,
      "content": "\\Sa",
      "single_word": false,
      "lstrip": false,
      "rstrip": false,
      "normalized": false,
      "special": true
    },
    {
      "id": 6982,
      "content": "\\core",
      "single_word": false,
      "lstrip": false,
      "rstrip": false,
      "normalized": false,
      "special": true
    },
    {
      "id": 6983,
      "content": "\\SH",
      "single_word": false,
      "lstrip": false,
      "rstrip": false,
      "normalized": false,
      "special": true
    },
    {
      "id": 6984,
      "content": "\\Oh",
      "single_word": false,
      "lstrip": false,
      "rstrip": false,
      "normalized": false,
      "special": true
    },
    {
      "id": 6985,
      "content": "\\rangle",
      "single_word": false,
      "lstrip": false,
      "rstrip": false,
      "normalized": false,
      "special": true
    },
    {
      "id": 6986,
      "content": "\\coprod",
      "single_word": false,
      "lstrip": false,
      "rstrip": false,
      "normalized": false,
      "special": true
    },
    {
      "id": 6987,
      "content": "\\Pf",
      "single_word": false,
      "lstrip": false,
      "rstrip": false,
      "normalized": false,
      "special": true
    },
    {
      "id": 6988,
      "content": "\\bbar",
      "single_word": false,
      "lstrip": false,
      "rstrip": false,
      "normalized": false,
      "special": true
    },
    {
      "id": 6989,
      "content": "\\taurus",
      "single_word": false,
      "lstrip": false,
      "rstrip": false,
      "normalized": false,
      "special": true
    },
    {
      "id": 6990,
      "content": "\\micron",
      "single_word": false,
      "lstrip": false,
      "rstrip": false,
      "normalized": false,
      "special": true
    },
    {
      "id": 6991,
      "content": "\\Fix",
      "single_word": false,
      "lstrip": false,
      "rstrip": false,
      "normalized": false,
      "special": true
    },
    {
      "id": 6992,
      "content": "\\tE",
      "single_word": false,
      "lstrip": false,
      "rstrip": false,
      "normalized": false,
      "special": true
    },
    {
      "id": 6993,
      "content": "\\inv",
      "single_word": false,
      "lstrip": false,
      "rstrip": false,
      "normalized": false,
      "special": true
    },
    {
      "id": 6994,
      "content": "\\qquad{",
      "single_word": false,
      "lstrip": false,
      "rstrip": false,
      "normalized": false,
      "special": true
    },
    {
      "id": 6995,
      "content": "\\mathnormal{",
      "single_word": false,
      "lstrip": false,
      "rstrip": false,
      "normalized": false,
      "special": true
    },
    {
      "id": 6996,
      "content": "‡",
      "single_word": false,
      "lstrip": false,
      "rstrip": false,
      "normalized": false,
      "special": true
    },
    {
      "id": 6997,
      "content": "\\succ{",
      "single_word": false,
      "lstrip": false,
      "rstrip": false,
      "normalized": false,
      "special": true
    },
    {
      "id": 6998,
      "content": "\\upsigma",
      "single_word": false,
      "lstrip": false,
      "rstrip": false,
      "normalized": false,
      "special": true
    },
    {
      "id": 6999,
      "content": "\\mathpunct",
      "single_word": false,
      "lstrip": false,
      "rstrip": false,
      "normalized": false,
      "special": true
    },
    {
      "id": 7000,
      "content": "\\gb",
      "single_word": false,
      "lstrip": false,
      "rstrip": false,
      "normalized": false,
      "special": true
    },
    {
      "id": 7001,
      "content": "，",
      "single_word": false,
      "lstrip": false,
      "rstrip": false,
      "normalized": false,
      "special": true
    },
    {
      "id": 7002,
      "content": "ν",
      "single_word": false,
      "lstrip": false,
      "rstrip": false,
      "normalized": false,
      "special": true
    },
    {
      "id": 7003,
      "content": "\\cal",
      "single_word": false,
      "lstrip": false,
      "rstrip": false,
      "normalized": false,
      "special": true
    },
    {
      "id": 7004,
      "content": "\\noindent",
      "single_word": false,
      "lstrip": false,
      "rstrip": false,
      "normalized": false,
      "special": true
    },
    {
      "id": 7005,
      "content": "∖",
      "single_word": false,
      "lstrip": false,
      "rstrip": false,
      "normalized": false,
      "special": true
    },
    {
      "id": 7006,
      "content": "\\nearrow",
      "single_word": false,
      "lstrip": false,
      "rstrip": false,
      "normalized": false,
      "special": true
    },
    {
      "id": 7007,
      "content": "\\T",
      "single_word": false,
      "lstrip": false,
      "rstrip": false,
      "normalized": false,
      "special": true
    },
    {
      "id": 7008,
      "content": "\\SU",
      "single_word": false,
      "lstrip": false,
      "rstrip": false,
      "normalized": false,
      "special": true
    },
    {
      "id": 7009,
      "content": "\\perm",
      "single_word": false,
      "lstrip": false,
      "rstrip": false,
      "normalized": false,
      "special": true
    },
    {
      "id": 7010,
      "content": "\u0002",
      "single_word": false,
      "lstrip": false,
      "rstrip": false,
      "normalized": false,
      "special": true
    },
    {
      "id": 7011,
      "content": "",
      "single_word": false,
      "lstrip": false,
      "rstrip": false,
      "normalized": false,
      "special": true
    },
    {
      "id": 7012,
      "content": "\\sf{",
      "single_word": false,
      "lstrip": false,
      "rstrip": false,
      "normalized": false,
      "special": true
    },
    {
      "id": 7013,
      "content": "\\tbinom{",
      "single_word": false,
      "lstrip": false,
      "rstrip": false,
      "normalized": false,
      "special": true
    },
    {
      "id": 7014,
      "content": "\\mathpunct{",
      "single_word": false,
      "lstrip": false,
      "rstrip": false,
      "normalized": false,
      "special": true
    },
    {
      "id": 7015,
      "content": "\\mathrlap",
      "single_word": false,
      "lstrip": false,
      "rstrip": false,
      "normalized": false,
      "special": true
    },
    {
      "id": 7016,
      "content": "\\Jac",
      "single_word": false,
      "lstrip": false,
      "rstrip": false,
      "normalized": false,
      "special": true
    },
    {
      "id": 7017,
      "content": "\\bB",
      "single_word": false,
      "lstrip": false,
      "rstrip": false,
      "normalized": false,
      "special": true
    },
    {
      "id": 7018,
      "content": "\\Leftrightarrow",
      "single_word": false,
      "lstrip": false,
      "rstrip": false,
      "normalized": false,
      "special": true
    },
    {
      "id": 7019,
      "content": "\\QOVERD",
      "single_word": false,
      "lstrip": false,
      "rstrip": false,
      "normalized": false,
      "special": true
    },
    {
      "id": 7020,
      "content": "\\phantom{",
      "single_word": false,
      "lstrip": false,
      "rstrip": false,
      "normalized": false,
      "special": true
    },
    {
      "id": 7021,
      "content": "о",
      "single_word": false,
      "lstrip": false,
      "rstrip": false,
      "normalized": false,
      "special": true
    },
    {
      "id": 7022,
      "content": "\\EuFrak{",
      "single_word": false,
      "lstrip": false,
      "rstrip": false,
      "normalized": false,
      "special": true
    },
    {
      "id": 7023,
      "content": "\\itbf{",
      "single_word": false,
      "lstrip": false,
      "rstrip": false,
      "normalized": false,
      "special": true
    },
    {
      "id": 7024,
      "content": "\\muup",
      "single_word": false,
      "lstrip": false,
      "rstrip": false,
      "normalized": false,
      "special": true
    },
    {
      "id": 7025,
      "content": "\\Hil",
      "single_word": false,
      "lstrip": false,
      "rstrip": false,
      "normalized": false,
      "special": true
    },
    {
      "id": 7026,
      "content": "\\linespread{",
      "single_word": false,
      "lstrip": false,
      "rstrip": false,
      "normalized": false,
      "special": true
    },
    {
      "id": 7027,
      "content": "\\rdbrack",
      "single_word": false,
      "lstrip": false,
      "rstrip": false,
      "normalized": false,
      "special": true
    },
    {
      "id": 7028,
      "content": "\\ev{",
      "single_word": false,
      "lstrip": false,
      "rstrip": false,
      "normalized": false,
      "special": true
    },
    {
      "id": 7029,
      "content": "\\mathrm{",
      "single_word": false,
      "lstrip": false,
      "rstrip": false,
      "normalized": false,
      "special": true
    },
    {
      "id": 7030,
      "content": "\\rightleftharpoons",
      "single_word": false,
      "lstrip": false,
      "rstrip": false,
      "normalized": false,
      "special": true
    },
    {
      "id": 7031,
      "content": "\\varv",
      "single_word": false,
      "lstrip": false,
      "rstrip": false,
      "normalized": false,
      "special": true
    },
    {
      "id": 7032,
      "content": "♡",
      "single_word": false,
      "lstrip": false,
      "rstrip": false,
      "normalized": false,
      "special": true
    },
    {
      "id": 7033,
      "content": "\\Rightarrow{",
      "single_word": false,
      "lstrip": false,
      "rstrip": false,
      "normalized": false,
      "special": true
    },
    {
      "id": 7034,
      "content": "\\leb",
      "single_word": false,
      "lstrip": false,
      "rstrip": false,
      "normalized": false,
      "special": true
    },
    {
      "id": 7035,
      "content": "\\boxplus",
      "single_word": false,
      "lstrip": false,
      "rstrip": false,
      "normalized": false,
      "special": true
    },
    {
      "id": 7036,
      "content": "\\mathord{",
      "single_word": false,
      "lstrip": false,
      "rstrip": false,
      "normalized": false,
      "special": true
    },
    {
      "id": 7037,
      "content": "\\substack{",
      "single_word": false,
      "lstrip": false,
      "rstrip": false,
      "normalized": false,
      "special": true
    },
    {
      "id": 7038,
      "content": "\\ee",
      "single_word": false,
      "lstrip": false,
      "rstrip": false,
      "normalized": false,
      "special": true
    },
    {
      "id": 7039,
      "content": "\\pod",
      "single_word": false,
      "lstrip": false,
      "rstrip": false,
      "normalized": false,
      "special": true
    },
    {
      "id": 7040,
      "content": "\\nmid{",
      "single_word": false,
      "lstrip": false,
      "rstrip": false,
      "normalized": false,
      "special": true
    },
    {
      "id": 7041,
      "content": "\\IZ",
      "single_word": false,
      "lstrip": false,
      "rstrip": false,
      "normalized": false,
      "special": true
    },
    {
      "id": 7042,
      "content": "\\sT",
      "single_word": false,
      "lstrip": false,
      "rstrip": false,
      "normalized": false,
      "special": true
    },
    {
      "id": 7043,
      "content": "\\fb",
      "single_word": false,
      "lstrip": false,
      "rstrip": false,
      "normalized": false,
      "special": true
    },
    {
      "id": 7044,
      "content": "\\nu{",
      "single_word": false,
      "lstrip": false,
      "rstrip": false,
      "normalized": false,
      "special": true
    },
    {
      "id": 7045,
      "content": "\\upbeta",
      "single_word": false,
      "lstrip": false,
      "rstrip": false,
      "normalized": false,
      "special": true
    },
    {
      "id": 7046,
      "content": "\\bigm",
      "single_word": false,
      "lstrip": false,
      "rstrip": false,
      "normalized": false,
      "special": true
    },
    {
      "id": 7047,
      "content": "\\Y",
      "single_word": false,
      "lstrip": false,
      "rstrip": false,
      "normalized": false,
      "special": true
    },
    {
      "id": 7048,
      "content": "Ω",
      "single_word": false,
      "lstrip": false,
      "rstrip": false,
      "normalized": false,
      "special": true
    },
    {
      "id": 7049,
      "content": "\\rme",
      "single_word": false,
      "lstrip": false,
      "rstrip": false,
      "normalized": false,
      "special": true
    },
    {
      "id": 7050,
      "content": "\\crit",
      "single_word": false,
      "lstrip": false,
      "rstrip": false,
      "normalized": false,
      "special": true
    },
    {
      "id": 7051,
      "content": "û",
      "single_word": false,
      "lstrip": false,
      "rstrip": false,
      "normalized": false,
      "special": true
    },
    {
      "id": 7052,
      "content": "\\Cal",
      "single_word": false,
      "lstrip": false,
      "rstrip": false,
      "normalized": false,
      "special": true
    },
    {
      "id": 7053,
      "content": "\\nleftrightarrow",
      "single_word": false,
      "lstrip": false,
      "rstrip": false,
      "normalized": false,
      "special": true
    },
    {
      "id": 7054,
      "content": "\\act",
      "single_word": false,
      "lstrip": false,
      "rstrip": false,
      "normalized": false,
      "special": true
    },
    {
      "id": 7055,
      "content": "\\downarrow{",
      "single_word": false,
      "lstrip": false,
      "rstrip": false,
      "normalized": false,
      "special": true
    },
    {
      "id": 7056,
      "content": "\\backepsilon",
      "single_word": false,
      "lstrip": false,
      "rstrip": false,
      "normalized": false,
      "special": true
    },
    {
      "id": 7057,
      "content": "♣",
      "single_word": false,
      "lstrip": false,
      "rstrip": false,
      "normalized": false,
      "special": true
    },
    {
      "id": 7058,
      "content": "\\Vdash",
      "single_word": false,
      "lstrip": false,
      "rstrip": false,
      "normalized": false,
      "special": true
    },
    {
      "id": 7059,
      "content": "\\ze",
      "single_word": false,
      "lstrip": false,
      "rstrip": false,
      "normalized": false,
      "special": true
    },
    {
      "id": 7060,
      "content": "\\oblong",
      "single_word": false,
      "lstrip": false,
      "rstrip": false,
      "normalized": false,
      "special": true
    },
    {
      "id": 7061,
      "content": "Λ",
      "single_word": false,
      "lstrip": false,
      "rstrip": false,
      "normalized": false,
      "special": true
    },
    {
      "id": 7062,
      "content": "\\LC",
      "single_word": false,
      "lstrip": false,
      "rstrip": false,
      "normalized": false,
      "special": true
    },
    {
      "id": 7063,
      "content": "\\large",
      "single_word": false,
      "lstrip": false,
      "rstrip": false,
      "normalized": false,
      "special": true
    },
    {
      "id": 7064,
      "content": "\\n",
      "single_word": false,
      "lstrip": false,
      "rstrip": false,
      "normalized": false,
      "special": true
    },
    {
      "id": 7065,
      "content": "\\mcal{",
      "single_word": false,
      "lstrip": false,
      "rstrip": false,
      "normalized": false,
      "special": true
    },
    {
      "id": 7066,
      "content": "\\alg",
      "single_word": false,
      "lstrip": false,
      "rstrip": false,
      "normalized": false,
      "special": true
    },
    {
      "id": 7067,
      "content": "\\tf",
      "single_word": false,
      "lstrip": false,
      "rstrip": false,
      "normalized": false,
      "special": true
    },
    {
      "id": 7068,
      "content": "\\ab",
      "single_word": false,
      "lstrip": false,
      "rstrip": false,
      "normalized": false,
      "special": true
    },
    {
      "id": 7069,
      "content": "\\vec",
      "single_word": false,
      "lstrip": false,
      "rstrip": false,
      "normalized": false,
      "special": true
    },
    {
      "id": 7070,
      "content": "\\edge{",
      "single_word": false,
      "lstrip": false,
      "rstrip": false,
      "normalized": false,
      "special": true
    },
    {
      "id": 7071,
      "content": "\\widebar",
      "single_word": false,
      "lstrip": false,
      "rstrip": false,
      "normalized": false,
      "special": true
    },
    {
      "id": 7072,
      "content": "\\er",
      "single_word": false,
      "lstrip": false,
      "rstrip": false,
      "normalized": false,
      "special": true
    },
    {
      "id": 7073,
      "content": "\\downarrow",
      "single_word": false,
      "lstrip": false,
      "rstrip": false,
      "normalized": false,
      "special": true
    },
    {
      "id": 7074,
      "content": "\\times{",
      "single_word": false,
      "lstrip": false,
      "rstrip": false,
      "normalized": false,
      "special": true
    },
    {
      "id": 7075,
      "content": "\\breve",
      "single_word": false,
      "lstrip": false,
      "rstrip": false,
      "normalized": false,
      "special": true
    },
    {
      "id": 7076,
      "content": "\\triangledown",
      "single_word": false,
      "lstrip": false,
      "rstrip": false,
      "normalized": false,
      "special": true
    },
    {
      "id": 7077,
      "content": "\\CF",
      "single_word": false,
      "lstrip": false,
      "rstrip": false,
      "normalized": false,
      "special": true
    },
    {
      "id": 7078,
      "content": "\\nVdash",
      "single_word": false,
      "lstrip": false,
      "rstrip": false,
      "normalized": false,
      "special": true
    },
    {
      "id": 7079,
      "content": "\\prec",
      "single_word": false,
      "lstrip": false,
      "rstrip": false,
      "normalized": false,
      "special": true
    },
    {
      "id": 7080,
      "content": "\\mbr{",
      "single_word": false,
      "lstrip": false,
      "rstrip": false,
      "normalized": false,
      "special": true
    },
    {
      "id": 7081,
      "content": "\\id",
      "single_word": false,
      "lstrip": false,
      "rstrip": false,
      "normalized": false,
      "special": true
    },
    {
      "id": 7082,
      "content": "\\Large{",
      "single_word": false,
      "lstrip": false,
      "rstrip": false,
      "normalized": false,
      "special": true
    },
    {
      "id": 7083,
      "content": "\\Ls",
      "single_word": false,
      "lstrip": false,
      "rstrip": false,
      "normalized": false,
      "special": true
    },
    {
      "id": 7084,
      "content": "\\underaccent{",
      "single_word": false,
      "lstrip": false,
      "rstrip": false,
      "normalized": false,
      "special": true
    },
    {
      "id": 7085,
      "content": "⊓",
      "single_word": false,
      "lstrip": false,
      "rstrip": false,
      "normalized": false,
      "special": true
    },
    {
      "id": 7086,
      "content": "\\triangleright",
      "single_word": false,
      "lstrip": false,
      "rstrip": false,
      "normalized": false,
      "special": true
    },
    {
      "id": 7087,
      "content": "μ",
      "single_word": false,
      "lstrip": false,
      "rstrip": false,
      "normalized": false,
      "special": true
    },
    {
      "id": 7088,
      "content": "\\centerdot",
      "single_word": false,
      "lstrip": false,
      "rstrip": false,
      "normalized": false,
      "special": true
    },
    {
      "id": 7089,
      "content": "±",
      "single_word": false,
      "lstrip": false,
      "rstrip": false,
      "normalized": false,
      "special": true
    },
    {
      "id": 7090,
      "content": "\\ldbrack",
      "single_word": false,
      "lstrip": false,
      "rstrip": false,
      "normalized": false,
      "special": true
    },
    {
      "id": 7091,
      "content": "\\scriptstyle",
      "single_word": false,
      "lstrip": false,
      "rstrip": false,
      "normalized": false,
      "special": true
    },
    {
      "id": 7092,
      "content": "\\rC",
      "single_word": false,
      "lstrip": false,
      "rstrip": false,
      "normalized": false,
      "special": true
    },
    {
      "id": 7093,
      "content": "\\gc",
      "single_word": false,
      "lstrip": false,
      "rstrip": false,
      "normalized": false,
      "special": true
    },
    {
      "id": 7094,
      "content": "\\mX",
      "single_word": false,
      "lstrip": false,
      "rstrip": false,
      "normalized": false,
      "special": true
    },
    {
      "id": 7095,
      "content": "\\dddot{",
      "single_word": false,
      "lstrip": false,
      "rstrip": false,
      "normalized": false,
      "special": true
    },
    {
      "id": 7096,
      "content": "ﬁ",
      "single_word": false,
      "lstrip": false,
      "rstrip": false,
      "normalized": false,
      "special": true
    },
    {
      "id": 7097,
      "content": "\\bfV",
      "single_word": false,
      "lstrip": false,
      "rstrip": false,
      "normalized": false,
      "special": true
    },
    {
      "id": 7098,
      "content": "\\rel",
      "single_word": false,
      "lstrip": false,
      "rstrip": false,
      "normalized": false,
      "special": true
    },
    {
      "id": 7099,
      "content": "\\pod{",
      "single_word": false,
      "lstrip": false,
      "rstrip": false,
      "normalized": false,
      "special": true
    },
    {
      "id": 7100,
      "content": "\\dz",
      "single_word": false,
      "lstrip": false,
      "rstrip": false,
      "normalized": false,
      "special": true
    },
    {
      "id": 7101,
      "content": "\\calO",
      "single_word": false,
      "lstrip": false,
      "rstrip": false,
      "normalized": false,
      "special": true
    },
    {
      "id": 7102,
      "content": "\\res",
      "single_word": false,
      "lstrip": false,
      "rstrip": false,
      "normalized": false,
      "special": true
    },
    {
      "id": 7103,
      "content": "\\begin{vmatrix}",
      "single_word": false,
      "lstrip": false,
      "rstrip": false,
      "normalized": false,
      "special": true
    },
    {
      "id": 7104,
      "content": "\\emph",
      "single_word": false,
      "lstrip": false,
      "rstrip": false,
      "normalized": false,
      "special": true
    },
    {
      "id": 7105,
      "content": "\\sf",
      "single_word": false,
      "lstrip": false,
      "rstrip": false,
      "normalized": false,
      "special": true
    },
    {
      "id": 7106,
      "content": "\\size",
      "single_word": false,
      "lstrip": false,
      "rstrip": false,
      "normalized": false,
      "special": true
    },
    {
      "id": 7107,
      "content": "å",
      "single_word": false,
      "lstrip": false,
      "rstrip": false,
      "normalized": false,
      "special": true
    },
    {
      "id": 7108,
      "content": "\\gammaup",
      "single_word": false,
      "lstrip": false,
      "rstrip": false,
      "normalized": false,
      "special": true
    },
    {
      "id": 7109,
      "content": "\\uline",
      "single_word": false,
      "lstrip": false,
      "rstrip": false,
      "normalized": false,
      "special": true
    },
    {
      "id": 7110,
      "content": "\\textbackslash",
      "single_word": false,
      "lstrip": false,
      "rstrip": false,
      "normalized": false,
      "special": true
    },
    {
      "id": 7111,
      "content": "\\lr{",
      "single_word": false,
      "lstrip": false,
      "rstrip": false,
      "normalized": false,
      "special": true
    },
    {
      "id": 7112,
      "content": "\\end",
      "single_word": false,
      "lstrip": false,
      "rstrip": false,
      "normalized": false,
      "special": true
    },
    {
      "id": 7113,
      "content": "\\tenmsb",
      "single_word": false,
      "lstrip": false,
      "rstrip": false,
      "normalized": false,
      "special": true
    },
    {
      "id": 7114,
      "content": "\\ker",
      "single_word": false,
      "lstrip": false,
      "rstrip": false,
      "normalized": false,
      "special": true
    },
    {
      "id": 7115,
      "content": "\\bft",
      "single_word": false,
      "lstrip": false,
      "rstrip": false,
      "normalized": false,
      "special": true
    },
    {
      "id": 7116,
      "content": "\\em{",
      "single_word": false,
      "lstrip": false,
      "rstrip": false,
      "normalized": false,
      "special": true
    },
    {
      "id": 7117,
      "content": "\\ualpha",
      "single_word": false,
      "lstrip": false,
      "rstrip": false,
      "normalized": false,
      "special": true
    },
    {
      "id": 7118,
      "content": "\\calf",
      "single_word": false,
      "lstrip": false,
      "rstrip": false,
      "normalized": false,
      "special": true
    },
    {
      "id": 7119,
      "content": "\\inn",
      "single_word": false,
      "lstrip": false,
      "rstrip": false,
      "normalized": false,
      "special": true
    },
    {
      "id": 7120,
      "content": "\\arctan",
      "single_word": false,
      "lstrip": false,
      "rstrip": false,
      "normalized": false,
      "special": true
    },
    {
      "id": 7121,
      "content": "\\codim",
      "single_word": false,
      "lstrip": false,
      "rstrip": false,
      "normalized": false,
      "special": true
    },
    {
      "id": 7122,
      "content": "\\with",
      "single_word": false,
      "lstrip": false,
      "rstrip": false,
      "normalized": false,
      "special": true
    },
    {
      "id": 7123,
      "content": "\\end{split}",
      "single_word": false,
      "lstrip": false,
      "rstrip": false,
      "normalized": false,
      "special": true
    },
    {
      "id": 7124,
      "content": "\\kb",
      "single_word": false,
      "lstrip": false,
      "rstrip": false,
      "normalized": false,
      "special": true
    },
    {
      "id": 7125,
      "content": "\\pn",
      "single_word": false,
      "lstrip": false,
      "rstrip": false,
      "normalized": false,
      "special": true
    },
    {
      "id": 7126,
      "content": "\\tiny{",
      "single_word": false,
      "lstrip": false,
      "rstrip": false,
      "normalized": false,
      "special": true
    },
    {
      "id": 7127,
      "content": "\\dasharrow",
      "single_word": false,
      "lstrip": false,
      "rstrip": false,
      "normalized": false,
      "special": true
    },
    {
      "id": 7128,
      "content": "∥",
      "single_word": false,
      "lstrip": false,
      "rstrip": false,
      "normalized": false,
      "special": true
    },
    {
      "id": 7129,
      "content": "\\scal",
      "single_word": false,
      "lstrip": false,
      "rstrip": false,
      "normalized": false,
      "special": true
    },
    {
      "id": 7130,
      "content": "\\wh{",
      "single_word": false,
      "lstrip": false,
      "rstrip": false,
      "normalized": false,
      "special": true
    },
    {
      "id": 7131,
      "content": "\\pe",
      "single_word": false,
      "lstrip": false,
      "rstrip": false,
      "normalized": false,
      "special": true
    },
    {
      "id": 7132,
      "content": "\\aaa",
      "single_word": false,
      "lstrip": false,
      "rstrip": false,
      "normalized": false,
      "special": true
    },
    {
      "id": 7133,
      "content": "\\Rbrack",
      "single_word": false,
      "lstrip": false,
      "rstrip": false,
      "normalized": false,
      "special": true
    },
    {
      "id": 7134,
      "content": "\\textcolor{",
      "single_word": false,
      "lstrip": false,
      "rstrip": false,
      "normalized": false,
      "special": true
    },
    {
      "id": 7135,
      "content": "\\bigtimes",
      "single_word": false,
      "lstrip": false,
      "rstrip": false,
      "normalized": false,
      "special": true
    },
    {
      "id": 7136,
      "content": "》",
      "single_word": false,
      "lstrip": false,
      "rstrip": false,
      "normalized": false,
      "special": true
    },
    {
      "id": 7137,
      "content": "\\curvearrowright",
      "single_word": false,
      "lstrip": false,
      "rstrip": false,
      "normalized": false,
      "special": true
    },
    {
      "id": 7138,
      "content": "\\buildrel",
      "single_word": false,
      "lstrip": false,
      "rstrip": false,
      "normalized": false,
      "special": true
    },
    {
      "id": 7139,
      "content": "\\vel",
      "single_word": false,
      "lstrip": false,
      "rstrip": false,
      "normalized": false,
      "special": true
    },
    {
      "id": 7140,
      "content": "\\mathfs",
      "single_word": false,
      "lstrip": false,
      "rstrip": false,
      "normalized": false,
      "special": true
    },
    {
      "id": 7141,
      "content": "\\bS",
      "single_word": false,
      "lstrip": false,
      "rstrip": false,
      "normalized": false,
      "special": true
    },
    {
      "id": 7142,
      "content": "\\cZ",
      "single_word": false,
      "lstrip": false,
      "rstrip": false,
      "normalized": false,
      "special": true
    },
    {
      "id": 7143,
      "content": "\\fol",
      "single_word": false,
      "lstrip": false,
      "rstrip": false,
      "normalized": false,
      "special": true
    },
    {
      "id": 7144,
      "content": "\\rightarrow",
      "single_word": false,
      "lstrip": false,
      "rstrip": false,
      "normalized": false,
      "special": true
    },
    {
      "id": 7145,
      "content": "\\Mb",
      "single_word": false,
      "lstrip": false,
      "rstrip": false,
      "normalized": false,
      "special": true
    },
    {
      "id": 7146,
      "content": "\\HP",
      "single_word": false,
      "lstrip": false,
      "rstrip": false,
      "normalized": false,
      "special": true
    },
    {
      "id": 7147,
      "content": "\\pos",
      "single_word": false,
      "lstrip": false,
      "rstrip": false,
      "normalized": false,
      "special": true
    },
    {
      "id": 7148,
      "content": "∅",
      "single_word": false,
      "lstrip": false,
      "rstrip": false,
      "normalized": false,
      "special": true
    },
    {
      "id": 7149,
      "content": "ц",
      "single_word": false,
      "lstrip": false,
      "rstrip": false,
      "normalized": false,
      "special": true
    },
    {
      "id": 7150,
      "content": "\\bfz",
      "single_word": false,
      "lstrip": false,
      "rstrip": false,
      "normalized": false,
      "special": true
    },
    {
      "id": 7151,
      "content": "\\seis{",
      "single_word": false,
      "lstrip": false,
      "rstrip": false,
      "normalized": false,
      "special": true
    },
    {
      "id": 7152,
      "content": "\\from",
      "single_word": false,
      "lstrip": false,
      "rstrip": false,
      "normalized": false,
      "special": true
    },
    {
      "id": 7153,
      "content": "\\xx",
      "single_word": false,
      "lstrip": false,
      "rstrip": false,
      "normalized": false,
      "special": true
    },
    {
      "id": 7154,
      "content": "\\lo",
      "single_word": false,
      "lstrip": false,
      "rstrip": false,
      "normalized": false,
      "special": true
    },
    {
      "id": 7155,
      "content": "\\bigtriangleup{",
      "single_word": false,
      "lstrip": false,
      "rstrip": false,
      "normalized": false,
      "special": true
    },
    {
      "id": 7156,
      "content": "\\what{",
      "single_word": false,
      "lstrip": false,
      "rstrip": false,
      "normalized": false,
      "special": true
    },
    {
      "id": 7157,
      "content": "\\mO",
      "single_word": false,
      "lstrip": false,
      "rstrip": false,
      "normalized": false,
      "special": true
    },
    {
      "id": 7158,
      "content": "\\boxtimes{",
      "single_word": false,
      "lstrip": false,
      "rstrip": false,
      "normalized": false,
      "special": true
    },
    {
      "id": 7159,
      "content": "\\rightleftarrows",
      "single_word": false,
      "lstrip": false,
      "rstrip": false,
      "normalized": false,
      "special": true
    },
    {
      "id": 7160,
      "content": "\\Aa",
      "single_word": false,
      "lstrip": false,
      "rstrip": false,
      "normalized": false,
      "special": true
    },
    {
      "id": 7161,
      "content": "\\aa",
      "single_word": false,
      "lstrip": false,
      "rstrip": false,
      "normalized": false,
      "special": true
    },
    {
      "id": 7162,
      "content": "\\edge",
      "single_word": false,
      "lstrip": false,
      "rstrip": false,
      "normalized": false,
      "special": true
    },
    {
      "id": 7163,
      "content": "\\Fr",
      "single_word": false,
      "lstrip": false,
      "rstrip": false,
      "normalized": false,
      "special": true
    },
    {
      "id": 7164,
      "content": "\\mathbbl{",
      "single_word": false,
      "lstrip": false,
      "rstrip": false,
      "normalized": false,
      "special": true
    },
    {
      "id": 7165,
      "content": "\\CG",
      "single_word": false,
      "lstrip": false,
      "rstrip": false,
      "normalized": false,
      "special": true
    },
    {
      "id": 7166,
      "content": "\\rm",
      "single_word": false,
      "lstrip": false,
      "rstrip": false,
      "normalized": false,
      "special": true
    },
    {
      "id": 7167,
      "content": "0",
      "single_word": false,
      "lstrip": false,
      "rstrip": false,
      "normalized": false,
      "special": true
    },
    {
      "id": 7168,
      "content": "\\symlargesymbols",
      "single_word": false,
      "lstrip": false,
      "rstrip": false,
      "normalized": false,
      "special": true
    },
    {
      "id": 7169,
      "content": "\\Gr",
      "single_word": false,
      "lstrip": false,
      "rstrip": false,
      "normalized": false,
      "special": true
    },
    {
      "id": 7170,
      "content": "",
      "single_word": false,
      "lstrip": false,
      "rstrip": false,
      "normalized": false,
      "special": true
    },
    {
      "id": 7171,
      "content": "\\leq{",
      "single_word": false,
      "lstrip": false,
      "rstrip": false,
      "normalized": false,
      "special": true
    },
    {
      "id": 7172,
      "content": "\\adjustlimits{",
      "single_word": false,
      "lstrip": false,
      "rstrip": false,
      "normalized": false,
      "special": true
    },
    {
      "id": 7173,
      "content": "\\Comp",
      "single_word": false,
      "lstrip": false,
      "rstrip": false,
      "normalized": false,
      "special": true
    },
    {
      "id": 7174,
      "content": "\\mdim",
      "single_word": false,
      "lstrip": false,
      "rstrip": false,
      "normalized": false,
      "special": true
    },
    {
      "id": 7175,
      "content": "\\text{",
      "single_word": false,
      "lstrip": false,
      "rstrip": false,
      "normalized": false,
      "special": true
    },
    {
      "id": 7176,
      "content": "γ",
      "single_word": false,
      "lstrip": false,
      "rstrip": false,
      "normalized": false,
      "special": true
    },
    {
      "id": 7177,
      "content": "\\gg",
      "single_word": false,
      "lstrip": false,
      "rstrip": false,
      "normalized": false,
      "special": true
    },
    {
      "id": 7178,
      "content": "\\oc{",
      "single_word": false,
      "lstrip": false,
      "rstrip": false,
      "normalized": false,
      "special": true
    },
    {
      "id": 7179,
      "content": "\\varPi",
      "single_word": false,
      "lstrip": false,
      "rstrip": false,
      "normalized": false,
      "special": true
    },
    {
      "id": 7180,
      "content": "𝜂",
      "single_word": false,
      "lstrip": false,
      "rstrip": false,
      "normalized": false,
      "special": true
    },
    {
      "id": 7181,
      "content": "\\earth",
      "single_word": false,
      "lstrip": false,
      "rstrip": false,
      "normalized": false,
      "special": true
    },
    {
      "id": 7182,
      "content": "\\la{",
      "single_word": false,
      "lstrip": false,
      "rstrip": false,
      "normalized": false,
      "special": true
    },
    {
      "id": 7183,
      "content": "\\diameter",
      "single_word": false,
      "lstrip": false,
      "rstrip": false,
      "normalized": false,
      "special": true
    },
    {
      "id": 7184,
      "content": "\\gamma",
      "single_word": false,
      "lstrip": false,
      "rstrip": false,
      "normalized": false,
      "special": true
    },
    {
      "id": 7185,
      "content": "\\lr",
      "single_word": false,
      "lstrip": false,
      "rstrip": false,
      "normalized": false,
      "special": true
    },
    {
      "id": 7186,
      "content": "\\rD",
      "single_word": false,
      "lstrip": false,
      "rstrip": false,
      "normalized": false,
      "special": true
    },
    {
      "id": 7187,
      "content": "♦",
      "single_word": false,
      "lstrip": false,
      "rstrip": false,
      "normalized": false,
      "special": true
    },
    {
      "id": 7188,
      "content": "\\ooalign{",
      "single_word": false,
      "lstrip": false,
      "rstrip": false,
      "normalized": false,
      "special": true
    },
    {
      "id": 7189,
      "content": "\\R",
      "single_word": false,
      "lstrip": false,
      "rstrip": false,
      "normalized": false,
      "special": true
    },
    {
      "id": 7190,
      "content": "\\mF",
      "single_word": false,
      "lstrip": false,
      "rstrip": false,
      "normalized": false,
      "special": true
    },
    {
      "id": 7191,
      "content": "\\sup{",
      "single_word": false,
      "lstrip": false,
      "rstrip": false,
      "normalized": false,
      "special": true
    },
    {
      "id": 7192,
      "content": "\\cfrac{",
      "single_word": false,
      "lstrip": false,
      "rstrip": false,
      "normalized": false,
      "special": true
    },
    {
      "id": 7193,
      "content": "\\So",
      "single_word": false,
      "lstrip": false,
      "rstrip": false,
      "normalized": false,
      "special": true
    },
    {
      "id": 7194,
      "content": "\\Gc",
      "single_word": false,
      "lstrip": false,
      "rstrip": false,
      "normalized": false,
      "special": true
    },
    {
      "id": 7195,
      "content": "\u0001",
      "single_word": false,
      "lstrip": false,
      "rstrip": false,
      "normalized": false,
      "special": true
    },
    {
      "id": 7196,
      "content": "\\coth",
      "single_word": false,
      "lstrip": false,
      "rstrip": false,
      "normalized": false,
      "special": true
    },
    {
      "id": 7197,
      "content": "\\times",
      "single_word": false,
      "lstrip": false,
      "rstrip": false,
      "normalized": false,
      "special": true
    },
    {
      "id": 7198,
      "content": "\\textsuperscript",
      "single_word": false,
      "lstrip": false,
      "rstrip": false,
      "normalized": false,
      "special": true
    },
    {
      "id": 7199,
      "content": "\\amsmathbb{",
      "single_word": false,
      "lstrip": false,
      "rstrip": false,
      "normalized": false,
      "special": true
    },
    {
      "id": 7200,
      "content": "\\mat",
      "single_word": false,
      "lstrip": false,
      "rstrip": false,
      "normalized": false,
      "special": true
    },
    {
      "id": 7201,
      "content": "●",
      "single_word": false,
      "lstrip": false,
      "rstrip": false,
      "normalized": false,
      "special": true
    },
    {
      "id": 7202,
      "content": "\\vb",
      "single_word": false,
      "lstrip": false,
      "rstrip": false,
      "normalized": false,
      "special": true
    },
    {
      "id": 7203,
      "content": "\\mcl",
      "single_word": false,
      "lstrip": false,
      "rstrip": false,
      "normalized": false,
      "special": true
    },
    {
      "id": 7204,
      "content": "\\complement",
      "single_word": false,
      "lstrip": false,
      "rstrip": false,
      "normalized": false,
      "special": true
    },
    {
      "id": 7205,
      "content": "\\bbbr",
      "single_word": false,
      "lstrip": false,
      "rstrip": false,
      "normalized": false,
      "special": true
    },
    {
      "id": 7206,
      "content": "\\lz",
      "single_word": false,
      "lstrip": false,
      "rstrip": false,
      "normalized": false,
      "special": true
    },
    {
      "id": 7207,
      "content": "\\cov",
      "single_word": false,
      "lstrip": false,
      "rstrip": false,
      "normalized": false,
      "special": true
    },
    {
      "id": 7208,
      "content": "\\gS",
      "single_word": false,
      "lstrip": false,
      "rstrip": false,
      "normalized": false,
      "special": true
    },
    {
      "id": 7209,
      "content": "\\ln{",
      "single_word": false,
      "lstrip": false,
      "rstrip": false,
      "normalized": false,
      "special": true
    },
    {
      "id": 7210,
      "content": "\\tau",
      "single_word": false,
      "lstrip": false,
      "rstrip": false,
      "normalized": false,
      "special": true
    },
    {
      "id": 7211,
      "content": "\\trace",
      "single_word": false,
      "lstrip": false,
      "rstrip": false,
      "normalized": false,
      "special": true
    },
    {
      "id": 7212,
      "content": "\\cline{",
      "single_word": false,
      "lstrip": false,
      "rstrip": false,
      "normalized": false,
      "special": true
    },
    {
      "id": 7213,
      "content": "\\F{",
      "single_word": false,
      "lstrip": false,
      "rstrip": false,
      "normalized": false,
      "special": true
    },
    {
      "id": 7214,
      "content": "\\bA",
      "single_word": false,
      "lstrip": false,
      "rstrip": false,
      "normalized": false,
      "special": true
    },
    {
      "id": 7215,
      "content": "𝑛",
      "single_word": false,
      "lstrip": false,
      "rstrip": false,
      "normalized": false,
      "special": true
    },
    {
      "id": 7216,
      "content": "\\Out",
      "single_word": false,
      "lstrip": false,
      "rstrip": false,
      "normalized": false,
      "special": true
    },
    {
      "id": 7217,
      "content": "\\sF",
      "single_word": false,
      "lstrip": false,
      "rstrip": false,
      "normalized": false,
      "special": true
    },
    {
      "id": 7218,
      "content": "\\ro",
      "single_word": false,
      "lstrip": false,
      "rstrip": false,
      "normalized": false,
      "special": true
    },
    {
      "id": 7219,
      "content": "\\roarrow{",
      "single_word": false,
      "lstrip": false,
      "rstrip": false,
      "normalized": false,
      "special": true
    },
    {
      "id": 7220,
      "content": "○",
      "single_word": false,
      "lstrip": false,
      "rstrip": false,
      "normalized": false,
      "special": true
    },
    {
      "id": 7221,
      "content": "\\blacklozenge",
      "single_word": false,
      "lstrip": false,
      "rstrip": false,
      "normalized": false,
      "special": true
    },
    {
      "id": 7222,
      "content": "⊔",
      "single_word": false,
      "lstrip": false,
      "rstrip": false,
      "normalized": false,
      "special": true
    },
    {
      "id": 7223,
      "content": "\\second",
      "single_word": false,
      "lstrip": false,
      "rstrip": false,
      "normalized": false,
      "special": true
    },
    {
      "id": 7224,
      "content": "\\textsf{",
      "single_word": false,
      "lstrip": false,
      "rstrip": false,
      "normalized": false,
      "special": true
    },
    {
      "id": 7225,
      "content": "\\rf",
      "single_word": false,
      "lstrip": false,
      "rstrip": false,
      "normalized": false,
      "special": true
    },
    {
      "id": 7226,
      "content": "\\mathrm",
      "single_word": false,
      "lstrip": false,
      "rstrip": false,
      "normalized": false,
      "special": true
    },
    {
      "id": 7227,
      "content": "\\AA",
      "single_word": false,
      "lstrip": false,
      "rstrip": false,
      "normalized": false,
      "special": true
    },
    {
      "id": 7228,
      "content": "\\gp",
      "single_word": false,
      "lstrip": false,
      "rstrip": false,
      "normalized": false,
      "special": true
    },
    {
      "id": 7229,
      "content": "\\mathdutchcal{",
      "single_word": false,
      "lstrip": false,
      "rstrip": false,
      "normalized": false,
      "special": true
    },
    {
      "id": 7230,
      "content": "\\complex",
      "single_word": false,
      "lstrip": false,
      "rstrip": false,
      "normalized": false,
      "special": true
    },
    {
      "id": 7231,
      "content": "\\yy",
      "single_word": false,
      "lstrip": false,
      "rstrip": false,
      "normalized": false,
      "special": true
    },
    {
      "id": 7232,
      "content": "∞",
      "single_word": false,
      "lstrip": false,
      "rstrip": false,
      "normalized": false,
      "special": true
    },
    {
      "id": 7233,
      "content": "\\lessgtr",
      "single_word": false,
      "lstrip": false,
      "rstrip": false,
      "normalized": false,
      "special": true
    },
    {
      "id": 7234,
      "content": "\\seis",
      "single_word": false,
      "lstrip": false,
      "rstrip": false,
      "normalized": false,
      "special": true
    },
    {
      "id": 7235,
      "content": "\\at",
      "single_word": false,
      "lstrip": false,
      "rstrip": false,
      "normalized": false,
      "special": true
    },
    {
      "id": 7236,
      "content": "\\vdash",
      "single_word": false,
      "lstrip": false,
      "rstrip": false,
      "normalized": false,
      "special": true
    },
    {
      "id": 7237,
      "content": "\\ovt",
      "single_word": false,
      "lstrip": false,
      "rstrip": false,
      "normalized": false,
      "special": true
    },
    {
      "id": 7238,
      "content": "\\lie",
      "single_word": false,
      "lstrip": false,
      "rstrip": false,
      "normalized": false,
      "special": true
    },
    {
      "id": 7239,
      "content": "\\str",
      "single_word": false,
      "lstrip": false,
      "rstrip": false,
      "normalized": false,
      "special": true
    },
    {
      "id": 7240,
      "content": "\\mm{",
      "single_word": false,
      "lstrip": false,
      "rstrip": false,
      "normalized": false,
      "special": true
    },
    {
      "id": 7241,
      "content": "\\textlangle",
      "single_word": false,
      "lstrip": false,
      "rstrip": false,
      "normalized": false,
      "special": true
    },
    {
      "id": 7242,
      "content": "\\mr{",
      "single_word": false,
      "lstrip": false,
      "rstrip": false,
      "normalized": false,
      "special": true
    },
    {
      "id": 7243,
      "content": "\\textcjheb{",
      "single_word": false,
      "lstrip": false,
      "rstrip": false,
      "normalized": false,
      "special": true
    },
    {
      "id": 7244,
      "content": "\\mi",
      "single_word": false,
      "lstrip": false,
      "rstrip": false,
      "normalized": false,
      "special": true
    },
    {
      "id": 7245,
      "content": "\\tuple",
      "single_word": false,
      "lstrip": false,
      "rstrip": false,
      "normalized": false,
      "special": true
    },
    {
      "id": 7246,
      "content": "\\Ocal",
      "single_word": false,
      "lstrip": false,
      "rstrip": false,
      "normalized": false,
      "special": true
    },
    {
      "id": 7247,
      "content": "\\vw",
      "single_word": false,
      "lstrip": false,
      "rstrip": false,
      "normalized": false,
      "special": true
    },
    {
      "id": 7248,
      "content": "\\prodop",
      "single_word": false,
      "lstrip": false,
      "rstrip": false,
      "normalized": false,
      "special": true
    },
    {
      "id": 7249,
      "content": "\\absolutevalue{",
      "single_word": false,
      "lstrip": false,
      "rstrip": false,
      "normalized": false,
      "special": true
    },
    {
      "id": 7250,
      "content": "\\Rad",
      "single_word": false,
      "lstrip": false,
      "rstrip": false,
      "normalized": false,
      "special": true
    },
    {
      "id": 7251,
      "content": "\\lm",
      "single_word": false,
      "lstrip": false,
      "rstrip": false,
      "normalized": false,
      "special": true
    },
    {
      "id": 7252,
      "content": "\\mcA",
      "single_word": false,
      "lstrip": false,
      "rstrip": false,
      "normalized": false,
      "special": true
    },
    {
      "id": 7253,
      "content": "\\ell{",
      "single_word": false,
      "lstrip": false,
      "rstrip": false,
      "normalized": false,
      "special": true
    },
    {
      "id": 7254,
      "content": "\\xleftarrow{",
      "single_word": false,
      "lstrip": false,
      "rstrip": false,
      "normalized": false,
      "special": true
    },
    {
      "id": 7255,
      "content": "\\sqrtsign{",
      "single_word": false,
      "lstrip": false,
      "rstrip": false,
      "normalized": false,
      "special": true
    },
    {
      "id": 7256,
      "content": "ô",
      "single_word": false,
      "lstrip": false,
      "rstrip": false,
      "normalized": false,
      "special": true
    },
    {
      "id": 7257,
      "content": "\\textcolor",
      "single_word": false,
      "lstrip": false,
      "rstrip": false,
      "normalized": false,
      "special": true
    },
    {
      "id": 7258,
      "content": "\\BH",
      "single_word": false,
      "lstrip": false,
      "rstrip": false,
      "normalized": false,
      "special": true
    },
    {
      "id": 7259,
      "content": "\\Delta{",
      "single_word": false,
      "lstrip": false,
      "rstrip": false,
      "normalized": false,
      "special": true
    },
    {
      "id": 7260,
      "content": "\\ind{",
      "single_word": false,
      "lstrip": false,
      "rstrip": false,
      "normalized": false,
      "special": true
    },
    {
      "id": 7261,
      "content": "\\rmi",
      "single_word": false,
      "lstrip": false,
      "rstrip": false,
      "normalized": false,
      "special": true
    },
    {
      "id": 7262,
      "content": "▷",
      "single_word": false,
      "lstrip": false,
      "rstrip": false,
      "normalized": false,
      "special": true
    },
    {
      "id": 7263,
      "content": "\\cong{",
      "single_word": false,
      "lstrip": false,
      "rstrip": false,
      "normalized": false,
      "special": true
    },
    {
      "id": 7264,
      "content": "\\varinjlim",
      "single_word": false,
      "lstrip": false,
      "rstrip": false,
      "normalized": false,
      "special": true
    },
    {
      "id": 7265,
      "content": "\\gA",
      "single_word": false,
      "lstrip": false,
      "rstrip": false,
      "normalized": false,
      "special": true
    },
    {
      "id": 7266,
      "content": "\\til{",
      "single_word": false,
      "lstrip": false,
      "rstrip": false,
      "normalized": false,
      "special": true
    },
    {
      "id": 7267,
      "content": "[",
      "single_word": false,
      "lstrip": false,
      "rstrip": false,
      "normalized": false,
      "special": true
    },
    {
      "id": 7268,
      "content": "\\upalpha",
      "single_word": false,
      "lstrip": false,
      "rstrip": false,
      "normalized": false,
      "special": true
    },
    {
      "id": 7269,
      "content": "\\pitchfork",
      "single_word": false,
      "lstrip": false,
      "rstrip": false,
      "normalized": false,
      "special": true
    },
    {
      "id": 7270,
      "content": "\\frak{",
      "single_word": false,
      "lstrip": false,
      "rstrip": false,
      "normalized": false,
      "special": true
    },
    {
      "id": 7271,
      "content": "\\theta{",
      "single_word": false,
      "lstrip": false,
      "rstrip": false,
      "normalized": false,
      "special": true
    },
    {
      "id": 7272,
      "content": "\\sqcup{",
      "single_word": false,
      "lstrip": false,
      "rstrip": false,
      "normalized": false,
      "special": true
    },
    {
      "id": 7273,
      "content": "\\overleftrightarrow",
      "single_word": false,
      "lstrip": false,
      "rstrip": false,
      "normalized": false,
      "special": true
    },
    {
      "id": 7274,
      "content": "\\sigma",
      "single_word": false,
      "lstrip": false,
      "rstrip": false,
      "normalized": false,
      "special": true
    },
    {
      "id": 7275,
      "content": "\\sharp",
      "single_word": false,
      "lstrip": false,
      "rstrip": false,
      "normalized": false,
      "special": true
    },
    {
      "id": 7276,
      "content": "\\crm",
      "single_word": false,
      "lstrip": false,
      "rstrip": false,
      "normalized": false,
      "special": true
    },
    {
      "id": 7277,
      "content": "\\hn",
      "single_word": false,
      "lstrip": false,
      "rstrip": false,
      "normalized": false,
      "special": true
    },
    {
      "id": 7278,
      "content": "\\order{",
      "single_word": false,
      "lstrip": false,
      "rstrip": false,
      "normalized": false,
      "special": true
    },
    {
      "id": 7279,
      "content": "\\Tc",
      "single_word": false,
      "lstrip": false,
      "rstrip": false,
      "normalized": false,
      "special": true
    },
    {
      "id": 7280,
      "content": "\\unicodecdots",
      "single_word": false,
      "lstrip": false,
      "rstrip": false,
      "normalized": false,
      "special": true
    },
    {
      "id": 7281,
      "content": "\\h{",
      "single_word": false,
      "lstrip": false,
      "rstrip": false,
      "normalized": false,
      "special": true
    },
    {
      "id": 7282,
      "content": "。",
      "single_word": false,
      "lstrip": false,
      "rstrip": false,
      "normalized": false,
      "special": true
    },
    {
      "id": 7283,
      "content": "\\bfu",
      "single_word": false,
      "lstrip": false,
      "rstrip": false,
      "normalized": false,
      "special": true
    },
    {
      "id": 7284,
      "content": "\\bqty{",
      "single_word": false,
      "lstrip": false,
      "rstrip": false,
      "normalized": false,
      "special": true
    },
    {
      "id": 7285,
      "content": "ω",
      "single_word": false,
      "lstrip": false,
      "rstrip": false,
      "normalized": false,
      "special": true
    },
    {
      "id": 7286,
      "content": "\\gl",
      "single_word": false,
      "lstrip": false,
      "rstrip": false,
      "normalized": false,
      "special": true
    },
    {
      "id": 7287,
      "content": "\\Hol",
      "single_word": false,
      "lstrip": false,
      "rstrip": false,
      "normalized": false,
      "special": true
    },
    {
      "id": 7288,
      "content": "\\gD",
      "single_word": false,
      "lstrip": false,
      "rstrip": false,
      "normalized": false,
      "special": true
    },
    {
      "id": 7289,
      "content": "\\accentset{",
      "single_word": false,
      "lstrip": false,
      "rstrip": false,
      "normalized": false,
      "special": true
    },
    {
      "id": 7290,
      "content": "\\restr",
      "single_word": false,
      "lstrip": false,
      "rstrip": false,
      "normalized": false,
      "special": true
    },
    {
      "id": 7291,
      "content": "\\Zz",
      "single_word": false,
      "lstrip": false,
      "rstrip": false,
      "normalized": false,
      "special": true
    },
    {
      "id": 7292,
      "content": "\\x",
      "single_word": false,
      "lstrip": false,
      "rstrip": false,
      "normalized": false,
      "special": true
    },
    {
      "id": 7293,
      "content": "\\XX",
      "single_word": false,
      "lstrip": false,
      "rstrip": false,
      "normalized": false,
      "special": true
    },
    {
      "id": 7294,
      "content": "\\os",
      "single_word": false,
      "lstrip": false,
      "rstrip": false,
      "normalized": false,
      "special": true
    },
    {
      "id": 7295,
      "content": "\\del",
      "single_word": false,
      "lstrip": false,
      "rstrip": false,
      "normalized": false,
      "special": true
    },
    {
      "id": 7296,
      "content": "\\hil",
      "single_word": false,
      "lstrip": false,
      "rstrip": false,
      "normalized": false,
      "special": true
    },
    {
      "id": 7297,
      "content": "\\eqref{",
      "single_word": false,
      "lstrip": false,
      "rstrip": false,
      "normalized": false,
      "special": true
    },
    {
      "id": 7298,
      "content": "\\ul{",
      "single_word": false,
      "lstrip": false,
      "rstrip": false,
      "normalized": false,
      "special": true
    },
    {
      "id": 7299,
      "content": "\\bumpeq",
      "single_word": false,
      "lstrip": false,
      "rstrip": false,
      "normalized": false,
      "special": true
    },
    {
      "id": 7300,
      "content": "\\rw",
      "single_word": false,
      "lstrip": false,
      "rstrip": false,
      "normalized": false,
      "special": true
    },
    {
      "id": 7301,
      "content": "\\Gamma",
      "single_word": false,
      "lstrip": false,
      "rstrip": false,
      "normalized": false,
      "special": true
    },
    {
      "id": 7302,
      "content": "\\linewidth",
      "single_word": false,
      "lstrip": false,
      "rstrip": false,
      "normalized": false,
      "special": true
    },
    {
      "id": 7303,
      "content": "\\h",
      "single_word": false,
      "lstrip": false,
      "rstrip": false,
      "normalized": false,
      "special": true
    },
    {
      "id": 7304,
      "content": "”",
      "single_word": false,
      "lstrip": false,
      "rstrip": false,
      "normalized": false,
      "special": true
    },
    {
      "id": 7305,
      "content": "\\deg{",
      "single_word": false,
      "lstrip": false,
      "rstrip": false,
      "normalized": false,
      "special": true
    },
    {
      "id": 7306,
      "content": "\\omega{",
      "single_word": false,
      "lstrip": false,
      "rstrip": false,
      "normalized": false,
      "special": true
    },
    {
      "id": 7307,
      "content": "\\atop{",
      "single_word": false,
      "lstrip": false,
      "rstrip": false,
      "normalized": false,
      "special": true
    },
    {
      "id": 7308,
      "content": "\\mathbold",
      "single_word": false,
      "lstrip": false,
      "rstrip": false,
      "normalized": false,
      "special": true
    },
    {
      "id": 7309,
      "content": "\\rG",
      "single_word": false,
      "lstrip": false,
      "rstrip": false,
      "normalized": false,
      "special": true
    },
    {
      "id": 7310,
      "content": "〉",
      "single_word": false,
      "lstrip": false,
      "rstrip": false,
      "normalized": false,
      "special": true
    },
    {
      "id": 7311,
      "content": "\\coloneqq",
      "single_word": false,
      "lstrip": false,
      "rstrip": false,
      "normalized": false,
      "special": true
    },
    {
      "id": 7312,
      "content": "\\vL",
      "single_word": false,
      "lstrip": false,
      "rstrip": false,
      "normalized": false,
      "special": true
    },
    {
      "id": 7313,
      "content": "\\bbC",
      "single_word": false,
      "lstrip": false,
      "rstrip": false,
      "normalized": false,
      "special": true
    },
    {
      "id": 7314,
      "content": "\\jmath",
      "single_word": false,
      "lstrip": false,
      "rstrip": false,
      "normalized": false,
      "special": true
    },
    {
      "id": 7315,
      "content": "\\end{array}",
      "single_word": false,
      "lstrip": false,
      "rstrip": false,
      "normalized": false,
      "special": true
    },
    {
      "id": 7316,
      "content": "\\mI",
      "single_word": false,
      "lstrip": false,
      "rstrip": false,
      "normalized": false,
      "special": true
    },
    {
      "id": 7317,
      "content": "\\Xi{",
      "single_word": false,
      "lstrip": false,
      "rstrip": false,
      "normalized": false,
      "special": true
    },
    {
      "id": 7318,
      "content": "\\lang",
      "single_word": false,
      "lstrip": false,
      "rstrip": false,
      "normalized": false,
      "special": true
    },
    {
      "id": 7319,
      "content": "\\gen{",
      "single_word": false,
      "lstrip": false,
      "rstrip": false,
      "normalized": false,
      "special": true
    },
    {
      "id": 7320,
      "content": "\\BR",
      "single_word": false,
      "lstrip": false,
      "rstrip": false,
      "normalized": false,
      "special": true
    },
    {
      "id": 7321,
      "content": "\\rVert{",
      "single_word": false,
      "lstrip": false,
      "rstrip": false,
      "normalized": false,
      "special": true
    },
    {
      "id": 7322,
      "content": "\\lp",
      "single_word": false,
      "lstrip": false,
      "rstrip": false,
      "normalized": false,
      "special": true
    },
    {
      "id": 7323,
      "content": "\\Fg",
      "single_word": false,
      "lstrip": false,
      "rstrip": false,
      "normalized": false,
      "special": true
    },
    {
      "id": 7324,
      "content": "^",
      "single_word": false,
      "lstrip": false,
      "rstrip": false,
      "normalized": false,
      "special": true
    },
    {
      "id": 7325,
      "content": "\\ol",
      "single_word": false,
      "lstrip": false,
      "rstrip": false,
      "normalized": false,
      "special": true
    },
    {
      "id": 7326,
      "content": "ä",
      "single_word": false,
      "lstrip": false,
      "rstrip": false,
      "normalized": false,
      "special": true
    },
    {
      "id": 7327,
      "content": "\\tphi",
      "single_word": false,
      "lstrip": false,
      "rstrip": false,
      "normalized": false,
      "special": true
    },
    {
      "id": 7328,
      "content": "\\ce",
      "single_word": false,
      "lstrip": false,
      "rstrip": false,
      "normalized": false,
      "special": true
    },
    {
      "id": 7329,
      "content": "\\vp",
      "single_word": false,
      "lstrip": false,
      "rstrip": false,
      "normalized": false,
      "special": true
    },
    {
      "id": 7330,
      "content": "\\pol",
      "single_word": false,
      "lstrip": false,
      "rstrip": false,
      "normalized": false,
      "special": true
    },
    {
      "id": 7331,
      "content": "\\dR",
      "single_word": false,
      "lstrip": false,
      "rstrip": false,
      "normalized": false,
      "special": true
    },
    {
      "id": 7332,
      "content": "\\tG",
      "single_word": false,
      "lstrip": false,
      "rstrip": false,
      "normalized": false,
      "special": true
    },
    {
      "id": 7333,
      "content": "\\RN",
      "single_word": false,
      "lstrip": false,
      "rstrip": false,
      "normalized": false,
      "special": true
    },
    {
      "id": 7334,
      "content": "\\bigsqcap",
      "single_word": false,
      "lstrip": false,
      "rstrip": false,
      "normalized": false,
      "special": true
    },
    {
      "id": 7335,
      "content": "\\fc",
      "single_word": false,
      "lstrip": false,
      "rstrip": false,
      "normalized": false,
      "special": true
    },
    {
      "id": 7336,
      "content": "\\iff",
      "single_word": false,
      "lstrip": false,
      "rstrip": false,
      "normalized": false,
      "special": true
    },
    {
      "id": 7337,
      "content": "\\sR",
      "single_word": false,
      "lstrip": false,
      "rstrip": false,
      "normalized": false,
      "special": true
    },
    {
      "id": 7338,
      "content": "\\w",
      "single_word": false,
      "lstrip": false,
      "rstrip": false,
      "normalized": false,
      "special": true
    },
    {
      "id": 7339,
      "content": "í",
      "single_word": false,
      "lstrip": false,
      "rstrip": false,
      "normalized": false,
      "special": true
    },
    {
      "id": 7340,
      "content": "\\ds{",
      "single_word": false,
      "lstrip": false,
      "rstrip": false,
      "normalized": false,
      "special": true
    },
    {
      "id": 7341,
      "content": "\\sout",
      "single_word": false,
      "lstrip": false,
      "rstrip": false,
      "normalized": false,
      "special": true
    },
    {
      "id": 7342,
      "content": "\\enspace{",
      "single_word": false,
      "lstrip": false,
      "rstrip": false,
      "normalized": false,
      "special": true
    },
    {
      "id": 7343,
      "content": "\\spn",
      "single_word": false,
      "lstrip": false,
      "rstrip": false,
      "normalized": false,
      "special": true
    },
    {
      "id": 7344,
      "content": "\\inter",
      "single_word": false,
      "lstrip": false,
      "rstrip": false,
      "normalized": false,
      "special": true
    },
    {
      "id": 7345,
      "content": "\\mP",
      "single_word": false,
      "lstrip": false,
      "rstrip": false,
      "normalized": false,
      "special": true
    },
    {
      "id": 7346,
      "content": "∩",
      "single_word": false,
      "lstrip": false,
      "rstrip": false,
      "normalized": false,
      "special": true
    },
    {
      "id": 7347,
      "content": "\\textfrak{",
      "single_word": false,
      "lstrip": false,
      "rstrip": false,
      "normalized": false,
      "special": true
    },
    {
      "id": 7348,
      "content": "",
      "single_word": false,
      "lstrip": false,
      "rstrip": false,
      "normalized": false,
      "special": true
    },
    {
      "id": 7349,
      "content": "\\rightrightarrows{",
      "single_word": false,
      "lstrip": false,
      "rstrip": false,
      "normalized": false,
      "special": true
    },
    {
      "id": 7350,
      "content": "й",
      "single_word": false,
      "lstrip": false,
      "rstrip": false,
      "normalized": false,
      "special": true
    },
    {
      "id": 7351,
      "content": "\\heartsuit",
      "single_word": false,
      "lstrip": false,
      "rstrip": false,
      "normalized": false,
      "special": true
    },
    {
      "id": 7352,
      "content": "\\sm",
      "single_word": false,
      "lstrip": false,
      "rstrip": false,
      "normalized": false,
      "special": true
    },
    {
      "id": 7353,
      "content": "\\triangleq{",
      "single_word": false,
      "lstrip": false,
      "rstrip": false,
      "normalized": false,
      "special": true
    },
    {
      "id": 7354,
      "content": "\\sfrac{",
      "single_word": false,
      "lstrip": false,
      "rstrip": false,
      "normalized": false,
      "special": true
    },
    {
      "id": 7355,
      "content": "\\wedge",
      "single_word": false,
      "lstrip": false,
      "rstrip": false,
      "normalized": false,
      "special": true
    },
    {
      "id": 7356,
      "content": "\\umu",
      "single_word": false,
      "lstrip": false,
      "rstrip": false,
      "normalized": false,
      "special": true
    },
    {
      "id": 7357,
      "content": "\\dsrom{",
      "single_word": false,
      "lstrip": false,
      "rstrip": false,
      "normalized": false,
      "special": true
    },
    {
      "id": 7358,
      "content": "\\CH",
      "single_word": false,
      "lstrip": false,
      "rstrip": false,
      "normalized": false,
      "special": true
    },
    {
      "id": 7359,
      "content": "\\EuScript{",
      "single_word": false,
      "lstrip": false,
      "rstrip": false,
      "normalized": false,
      "special": true
    },
    {
      "id": 7360,
      "content": "\\eur",
      "single_word": false,
      "lstrip": false,
      "rstrip": false,
      "normalized": false,
      "special": true
    },
    {
      "id": 7361,
      "content": "\\langle{",
      "single_word": false,
      "lstrip": false,
      "rstrip": false,
      "normalized": false,
      "special": true
    },
    {
      "id": 7362,
      "content": "\\dotsc",
      "single_word": false,
      "lstrip": false,
      "rstrip": false,
      "normalized": false,
      "special": true
    },
    {
      "id": 7363,
      "content": "\\mathit",
      "single_word": false,
      "lstrip": false,
      "rstrip": false,
      "normalized": false,
      "special": true
    },
    {
      "id": 7364,
      "content": "ą",
      "single_word": false,
      "lstrip": false,
      "rstrip": false,
      "normalized": false,
      "special": true
    },
    {
      "id": 7365,
      "content": "\\var{",
      "single_word": false,
      "lstrip": false,
      "rstrip": false,
      "normalized": false,
      "special": true
    },
    {
      "id": 7366,
      "content": "\\Min",
      "single_word": false,
      "lstrip": false,
      "rstrip": false,
      "normalized": false,
      "special": true
    },
    {
      "id": 7367,
      "content": "\\llparenthesis{",
      "single_word": false,
      "lstrip": false,
      "rstrip": false,
      "normalized": false,
      "special": true
    },
    {
      "id": 7368,
      "content": "\\op",
      "single_word": false,
      "lstrip": false,
      "rstrip": false,
      "normalized": false,
      "special": true
    },
    {
      "id": 7369,
      "content": "А",
      "single_word": false,
      "lstrip": false,
      "rstrip": false,
      "normalized": false,
      "special": true
    },
    {
      "id": 7370,
      "content": "\\bmatrix",
      "single_word": false,
      "lstrip": false,
      "rstrip": false,
      "normalized": false,
      "special": true
    },
    {
      "id": 7371,
      "content": "\n\n",
      "single_word": false,
      "lstrip": false,
      "rstrip": false,
      "normalized": false,
      "special": true
    },
    {
      "id": 7372,
      "content": "\\dint",
      "single_word": false,
      "lstrip": false,
      "rstrip": false,
      "normalized": false,
      "special": true
    },
    {
      "id": 7373,
      "content": "\\bx",
      "single_word": false,
      "lstrip": false,
      "rstrip": false,
      "normalized": false,
      "special": true
    },
    {
      "id": 7374,
      "content": "\\iota{",
      "single_word": false,
      "lstrip": false,
      "rstrip": false,
      "normalized": false,
      "special": true
    },
    {
      "id": 7375,
      "content": "\\dddot",
      "single_word": false,
      "lstrip": false,
      "rstrip": false,
      "normalized": false,
      "special": true
    },
    {
      "id": 7376,
      "content": "\\vee",
      "single_word": false,
      "lstrip": false,
      "rstrip": false,
      "normalized": false,
      "special": true
    },
    {
      "id": 7377,
      "content": "\\Hh",
      "single_word": false,
      "lstrip": false,
      "rstrip": false,
      "normalized": false,
      "special": true
    },
    {
      "id": 7378,
      "content": "\\Pb",
      "single_word": false,
      "lstrip": false,
      "rstrip": false,
      "normalized": false,
      "special": true
    },
    {
      "id": 7379,
      "content": "\\nano",
      "single_word": false,
      "lstrip": false,
      "rstrip": false,
      "normalized": false,
      "special": true
    },
    {
      "id": 7380,
      "content": "\\bigg{",
      "single_word": false,
      "lstrip": false,
      "rstrip": false,
      "normalized": false,
      "special": true
    },
    {
      "id": 7381,
      "content": "\\oplus{",
      "single_word": false,
      "lstrip": false,
      "rstrip": false,
      "normalized": false,
      "special": true
    },
    {
      "id": 7382,
      "content": "\\rotatebox{",
      "single_word": false,
      "lstrip": false,
      "rstrip": false,
      "normalized": false,
      "special": true
    },
    {
      "id": 7383,
      "content": "◦",
      "single_word": false,
      "lstrip": false,
      "rstrip": false,
      "normalized": false,
      "special": true
    },
    {
      "id": 7384,
      "content": "\\asymp{",
      "single_word": false,
      "lstrip": false,
      "rstrip": false,
      "normalized": false,
      "special": true
    },
    {
      "id": 7385,
      "content": "\\matrixquantity",
      "single_word": false,
      "lstrip": false,
      "rstrip": false,
      "normalized": false,
      "special": true
    },
    {
      "id": 7386,
      "content": "\\Ph",
      "single_word": false,
      "lstrip": false,
      "rstrip": false,
      "normalized": false,
      "special": true
    },
    {
      "id": 7387,
      "content": "\\PSL",
      "single_word": false,
      "lstrip": false,
      "rstrip": false,
      "normalized": false,
      "special": true
    },
    {
      "id": 7388,
      "content": "\\lbrack",
      "single_word": false,
      "lstrip": false,
      "rstrip": false,
      "normalized": false,
      "special": true
    },
    {
      "id": 7389,
      "content": "𝑀",
      "single_word": false,
      "lstrip": false,
      "rstrip": false,
      "normalized": false,
      "special": true
    },
    {
      "id": 7390,
      "content": "⊥",
      "single_word": false,
      "lstrip": false,
      "rstrip": false,
      "normalized": false,
      "special": true
    },
    {
      "id": 7391,
      "content": "\\smile",
      "single_word": false,
      "lstrip": false,
      "rstrip": false,
      "normalized": false,
      "special": true
    },
    {
      "id": 7392,
      "content": "\\joinrel",
      "single_word": false,
      "lstrip": false,
      "rstrip": false,
      "normalized": false,
      "special": true
    },
    {
      "id": 7393,
      "content": "\\Join",
      "single_word": false,
      "lstrip": false,
      "rstrip": false,
      "normalized": false,
      "special": true
    },
    {
      "id": 7394,
      "content": "\\Rm",
      "single_word": false,
      "lstrip": false,
      "rstrip": false,
      "normalized": false,
      "special": true
    },
    {
      "id": 7395,
      "content": "\\tbinom",
      "single_word": false,
      "lstrip": false,
      "rstrip": false,
      "normalized": false,
      "special": true
    },
    {
      "id": 7396,
      "content": "'",
      "single_word": false,
      "lstrip": false,
      "rstrip": false,
      "normalized": false,
      "special": true
    },
    {
      "id": 7397,
      "content": "⁄",
      "single_word": false,
      "lstrip": false,
      "rstrip": false,
      "normalized": false,
      "special": true
    },
    {
      "id": 7398,
      "content": "≡",
      "single_word": false,
      "lstrip": false,
      "rstrip": false,
      "normalized": false,
      "special": true
    },
    {
      "id": 7399,
      "content": "\\Ran",
      "single_word": false,
      "lstrip": false,
      "rstrip": false,
      "normalized": false,
      "special": true
    },
    {
      "id": 7400,
      "content": "\\oldcal",
      "single_word": false,
      "lstrip": false,
      "rstrip": false,
      "normalized": false,
      "special": true
    },
    {
      "id": 7401,
      "content": "\\mathrmL",
      "single_word": false,
      "lstrip": false,
      "rstrip": false,
      "normalized": false,
      "special": true
    },
    {
      "id": 7402,
      "content": "\\dl",
      "single_word": false,
      "lstrip": false,
      "rstrip": false,
      "normalized": false,
      "special": true
    },
    {
      "id": 7403,
      "content": "\\brac",
      "single_word": false,
      "lstrip": false,
      "rstrip": false,
      "normalized": false,
      "special": true
    },
    {
      "id": 7404,
      "content": "9",
      "single_word": false,
      "lstrip": false,
      "rstrip": false,
      "normalized": false,
      "special": true
    },
    {
      "id": 7405,
      "content": "\\ip",
      "single_word": false,
      "lstrip": false,
      "rstrip": false,
      "normalized": false,
      "special": true
    },
    {
      "id": 7406,
      "content": "\\vdash{",
      "single_word": false,
      "lstrip": false,
      "rstrip": false,
      "normalized": false,
      "special": true
    },
    {
      "id": 7407,
      "content": "\\rot",
      "single_word": false,
      "lstrip": false,
      "rstrip": false,
      "normalized": false,
      "special": true
    },
    {
      "id": 7408,
      "content": "\\ex{",
      "single_word": false,
      "lstrip": false,
      "rstrip": false,
      "normalized": false,
      "special": true
    },
    {
      "id": 7409,
      "content": "\\csc",
      "single_word": false,
      "lstrip": false,
      "rstrip": false,
      "normalized": false,
      "special": true
    },
    {
      "id": 7410,
      "content": "\\dive",
      "single_word": false,
      "lstrip": false,
      "rstrip": false,
      "normalized": false,
      "special": true
    },
    {
      "id": 7411,
      "content": "\\ll{",
      "single_word": false,
      "lstrip": false,
      "rstrip": false,
      "normalized": false,
      "special": true
    },
    {
      "id": 7412,
      "content": "\\emptyset",
      "single_word": false,
      "lstrip": false,
      "rstrip": false,
      "normalized": false,
      "special": true
    },
    {
      "id": 7413,
      "content": "\\m{",
      "single_word": false,
      "lstrip": false,
      "rstrip": false,
      "normalized": false,
      "special": true
    },
    {
      "id": 7414,
      "content": "\\vartheta",
      "single_word": false,
      "lstrip": false,
      "rstrip": false,
      "normalized": false,
      "special": true
    },
    {
      "id": 7415,
      "content": "\\uv",
      "single_word": false,
      "lstrip": false,
      "rstrip": false,
      "normalized": false,
      "special": true
    },
    {
      "id": 7416,
      "content": "\\variation",
      "single_word": false,
      "lstrip": false,
      "rstrip": false,
      "normalized": false,
      "special": true
    },
    {
      "id": 7417,
      "content": "\\tv",
      "single_word": false,
      "lstrip": false,
      "rstrip": false,
      "normalized": false,
      "special": true
    },
    {
      "id": 7418,
      "content": "\\textsubscript{",
      "single_word": false,
      "lstrip": false,
      "rstrip": false,
      "normalized": false,
      "special": true
    },
    {
      "id": 7419,
      "content": "\\Rep",
      "single_word": false,
      "lstrip": false,
      "rstrip": false,
      "normalized": false,
      "special": true
    },
    {
      "id": 7420,
      "content": "∃",
      "single_word": false,
      "lstrip": false,
      "rstrip": false,
      "normalized": false,
      "special": true
    },
    {
      "id": 7421,
      "content": "\\calS",
      "single_word": false,
      "lstrip": false,
      "rstrip": false,
      "normalized": false,
      "special": true
    },
    {
      "id": 7422,
      "content": "\\biggr{",
      "single_word": false,
      "lstrip": false,
      "rstrip": false,
      "normalized": false,
      "special": true
    },
    {
      "id": 7423,
      "content": "\\nvdash",
      "single_word": false,
      "lstrip": false,
      "rstrip": false,
      "normalized": false,
      "special": true
    },
    {
      "id": 7424,
      "content": "\\crp",
      "single_word": false,
      "lstrip": false,
      "rstrip": false,
      "normalized": false,
      "special": true
    },
    {
      "id": 7425,
      "content": "\\hh",
      "single_word": false,
      "lstrip": false,
      "rstrip": false,
      "normalized": false,
      "special": true
    },
    {
      "id": 7426,
      "content": "\\sat",
      "single_word": false,
      "lstrip": false,
      "rstrip": false,
      "normalized": false,
      "special": true
    },
    {
      "id": 7427,
      "content": "\\vs",
      "single_word": false,
      "lstrip": false,
      "rstrip": false,
      "normalized": false,
      "special": true
    },
    {
      "id": 7428,
      "content": "\\blRightarrow",
      "single_word": false,
      "lstrip": false,
      "rstrip": false,
      "normalized": false,
      "special": true
    },
    {
      "id": 7429,
      "content": "µ",
      "single_word": false,
      "lstrip": false,
      "rstrip": false,
      "normalized": false,
      "special": true
    },
    {
      "id": 7430,
      "content": "\\Gscale",
      "single_word": false,
      "lstrip": false,
      "rstrip": false,
      "normalized": false,
      "special": true
    },
    {
      "id": 7431,
      "content": "\\hbar",
      "single_word": false,
      "lstrip": false,
      "rstrip": false,
      "normalized": false,
      "special": true
    },
    {
      "id": 7432,
      "content": "𝐻",
      "single_word": false,
      "lstrip": false,
      "rstrip": false,
      "normalized": false,
      "special": true
    },
    {
      "id": 7433,
      "content": "\\pi{",
      "single_word": false,
      "lstrip": false,
      "rstrip": false,
      "normalized": false,
      "special": true
    },
    {
      "id": 7434,
      "content": "\\Spin",
      "single_word": false,
      "lstrip": false,
      "rstrip": false,
      "normalized": false,
      "special": true
    },
    {
      "id": 7435,
      "content": "ς",
      "single_word": false,
      "lstrip": false,
      "rstrip": false,
      "normalized": false,
      "special": true
    },
    {
      "id": 7436,
      "content": "\\mathscr{",
      "single_word": false,
      "lstrip": false,
      "rstrip": false,
      "normalized": false,
      "special": true
    },
    {
      "id": 7437,
      "content": "\\bxi",
      "single_word": false,
      "lstrip": false,
      "rstrip": false,
      "normalized": false,
      "special": true
    },
    {
      "id": 7438,
      "content": "\\M",
      "single_word": false,
      "lstrip": false,
      "rstrip": false,
      "normalized": false,
      "special": true
    },
    {
      "id": 7439,
      "content": "\\calT",
      "single_word": false,
      "lstrip": false,
      "rstrip": false,
      "normalized": false,
      "special": true
    },
    {
      "id": 7440,
      "content": "\\bbb",
      "single_word": false,
      "lstrip": false,
      "rstrip": false,
      "normalized": false,
      "special": true
    },
    {
      "id": 7441,
      "content": "\\mathstrut",
      "single_word": false,
      "lstrip": false,
      "rstrip": false,
      "normalized": false,
      "special": true
    },
    {
      "id": 7442,
      "content": "\\circledS",
      "single_word": false,
      "lstrip": false,
      "rstrip": false,
      "normalized": false,
      "special": true
    },
    {
      "id": 7443,
      "content": "\\lk",
      "single_word": false,
      "lstrip": false,
      "rstrip": false,
      "normalized": false,
      "special": true
    },
    {
      "id": 7444,
      "content": "\\textsl{",
      "single_word": false,
      "lstrip": false,
      "rstrip": false,
      "normalized": false,
      "special": true
    },
    {
      "id": 7445,
      "content": "\\theta",
      "single_word": false,
      "lstrip": false,
      "rstrip": false,
      "normalized": false,
      "special": true
    },
    {
      "id": 7446,
      "content": "\\mean",
      "single_word": false,
      "lstrip": false,
      "rstrip": false,
      "normalized": false,
      "special": true
    },
    {
      "id": 7447,
      "content": "Д",
      "single_word": false,
      "lstrip": false,
      "rstrip": false,
      "normalized": false,
      "special": true
    },
    {
      "id": 7448,
      "content": "\\Rr",
      "single_word": false,
      "lstrip": false,
      "rstrip": false,
      "normalized": false,
      "special": true
    },
    {
      "id": 7449,
      "content": "\\gk",
      "single_word": false,
      "lstrip": false,
      "rstrip": false,
      "normalized": false,
      "special": true
    },
    {
      "id": 7450,
      "content": "\\texttt{",
      "single_word": false,
      "lstrip": false,
      "rstrip": false,
      "normalized": false,
      "special": true
    },
    {
      "id": 7451,
      "content": "\\CS",
      "single_word": false,
      "lstrip": false,
      "rstrip": false,
      "normalized": false,
      "special": true
    },
    {
      "id": 7452,
      "content": "\\SSS",
      "single_word": false,
      "lstrip": false,
      "rstrip": false,
      "normalized": false,
      "special": true
    },
    {
      "id": 7453,
      "content": "\\mathsc",
      "single_word": false,
      "lstrip": false,
      "rstrip": false,
      "normalized": false,
      "special": true
    },
    {
      "id": 7454,
      "content": "\\cY",
      "single_word": false,
      "lstrip": false,
      "rstrip": false,
      "normalized": false,
      "special": true
    },
    {
      "id": 7455,
      "content": "\\dh",
      "single_word": false,
      "lstrip": false,
      "rstrip": false,
      "normalized": false,
      "special": true
    },
    {
      "id": 7456,
      "content": "\\maltese",
      "single_word": false,
      "lstrip": false,
      "rstrip": false,
      "normalized": false,
      "special": true
    },
    {
      "id": 7457,
      "content": "\\tt{",
      "single_word": false,
      "lstrip": false,
      "rstrip": false,
      "normalized": false,
      "special": true
    },
    {
      "id": 7458,
      "content": "\\cc{",
      "single_word": false,
      "lstrip": false,
      "rstrip": false,
      "normalized": false,
      "special": true
    },
    {
      "id": 7459,
      "content": "\\Fp",
      "single_word": false,
      "lstrip": false,
      "rstrip": false,
      "normalized": false,
      "special": true
    },
    {
      "id": 7460,
      "content": "\\pqty{",
      "single_word": false,
      "lstrip": false,
      "rstrip": false,
      "normalized": false,
      "special": true
    },
    {
      "id": 7461,
      "content": "\\Pic",
      "single_word": false,
      "lstrip": false,
      "rstrip": false,
      "normalized": false,
      "special": true
    },
    {
      "id": 7462,
      "content": "Υ",
      "single_word": false,
      "lstrip": false,
      "rstrip": false,
      "normalized": false,
      "special": true
    },
    {
      "id": 7463,
      "content": "\\lf",
      "single_word": false,
      "lstrip": false,
      "rstrip": false,
      "normalized": false,
      "special": true
    },
    {
      "id": 7464,
      "content": "\\lb",
      "single_word": false,
      "lstrip": false,
      "rstrip": false,
      "normalized": false,
      "special": true
    },
    {
      "id": 7465,
      "content": "\\bigvee",
      "single_word": false,
      "lstrip": false,
      "rstrip": false,
      "normalized": false,
      "special": true
    },
    {
      "id": 7466,
      "content": "\\openone",
      "single_word": false,
      "lstrip": false,
      "rstrip": false,
      "normalized": false,
      "special": true
    },
    {
      "id": 7467,
      "content": "\\Bigl",
      "single_word": false,
      "lstrip": false,
      "rstrip": false,
      "normalized": false,
      "special": true
    },
    {
      "id": 7468,
      "content": "\\down",
      "single_word": false,
      "lstrip": false,
      "rstrip": false,
      "normalized": false,
      "special": true
    },
    {
      "id": 7469,
      "content": "\\fH",
      "single_word": false,
      "lstrip": false,
      "rstrip": false,
      "normalized": false,
      "special": true
    },
    {
      "id": 7470,
      "content": "\\CR",
      "single_word": false,
      "lstrip": false,
      "rstrip": false,
      "normalized": false,
      "special": true
    },
    {
      "id": 7471,
      "content": "\\tz",
      "single_word": false,
      "lstrip": false,
      "rstrip": false,
      "normalized": false,
      "special": true
    },
    {
      "id": 7472,
      "content": "\\triangleq",
      "single_word": false,
      "lstrip": false,
      "rstrip": false,
      "normalized": false,
      "special": true
    },
    {
      "id": 7473,
      "content": "\\rk",
      "single_word": false,
      "lstrip": false,
      "rstrip": false,
      "normalized": false,
      "special": true
    },
    {
      "id": 7474,
      "content": "\\leftthreetimes",
      "single_word": false,
      "lstrip": false,
      "rstrip": false,
      "normalized": false,
      "special": true
    },
    {
      "id": 7475,
      "content": "\\;",
      "single_word": false,
      "lstrip": false,
      "rstrip": false,
      "normalized": false,
      "special": true
    },
    {
      "id": 7476,
      "content": "ç",
      "single_word": false,
      "lstrip": false,
      "rstrip": false,
      "normalized": false,
      "special": true
    },
    {
      "id": 7477,
      "content": "𝐹",
      "single_word": false,
      "lstrip": false,
      "rstrip": false,
      "normalized": false,
      "special": true
    },
    {
      "id": 7478,
      "content": "\\vct",
      "single_word": false,
      "lstrip": false,
      "rstrip": false,
      "normalized": false,
      "special": true
    },
    {
      "id": 7479,
      "content": "\\CO",
      "single_word": false,
      "lstrip": false,
      "rstrip": false,
      "normalized": false,
      "special": true
    },
    {
      "id": 7480,
      "content": "\\vartriangleleft",
      "single_word": false,
      "lstrip": false,
      "rstrip": false,
      "normalized": false,
      "special": true
    },
    {
      "id": 7481,
      "content": "\\vDash",
      "single_word": false,
      "lstrip": false,
      "rstrip": false,
      "normalized": false,
      "special": true
    },
    {
      "id": 7482,
      "content": "\\Ball",
      "single_word": false,
      "lstrip": false,
      "rstrip": false,
      "normalized": false,
      "special": true
    },
    {
      "id": 7483,
      "content": "\\owns",
      "single_word": false,
      "lstrip": false,
      "rstrip": false,
      "normalized": false,
      "special": true
    },
    {
      "id": 7484,
      "content": "\\cM",
      "single_word": false,
      "lstrip": false,
      "rstrip": false,
      "normalized": false,
      "special": true
    },
    {
      "id": 7485,
      "content": "\\quantity",
      "single_word": false,
      "lstrip": false,
      "rstrip": false,
      "normalized": false,
      "special": true
    },
    {
      "id": 7486,
      "content": "\\RM",
      "single_word": false,
      "lstrip": false,
      "rstrip": false,
      "normalized": false,
      "special": true
    },
    {
      "id": 7487,
      "content": "\\Db",
      "single_word": false,
      "lstrip": false,
      "rstrip": false,
      "normalized": false,
      "special": true
    },
    {
      "id": 7488,
      "content": "\\tC",
      "single_word": false,
      "lstrip": false,
      "rstrip": false,
      "normalized": false,
      "special": true
    },
    {
      "id": 7489,
      "content": "Ö",
      "single_word": false,
      "lstrip": false,
      "rstrip": false,
      "normalized": false,
      "special": true
    },
    {
      "id": 7490,
      "content": "\\seq{",
      "single_word": false,
      "lstrip": false,
      "rstrip": false,
      "normalized": false,
      "special": true
    },
    {
      "id": 7491,
      "content": "\\llbracket{",
      "single_word": false,
      "lstrip": false,
      "rstrip": false,
      "normalized": false,
      "special": true
    },
    {
      "id": 7492,
      "content": "\\nonscript",
      "single_word": false,
      "lstrip": false,
      "rstrip": false,
      "normalized": false,
      "special": true
    },
    {
      "id": 7493,
      "content": "\\Ind",
      "single_word": false,
      "lstrip": false,
      "rstrip": false,
      "normalized": false,
      "special": true
    },
    {
      "id": 7494,
      "content": "\\mc",
      "single_word": false,
      "lstrip": false,
      "rstrip": false,
      "normalized": false,
      "special": true
    },
    {
      "id": 7495,
      "content": "\\varsupsetneq",
      "single_word": false,
      "lstrip": false,
      "rstrip": false,
      "normalized": false,
      "special": true
    },
    {
      "id": 7496,
      "content": "【",
      "single_word": false,
      "lstrip": false,
      "rstrip": false,
      "normalized": false,
      "special": true
    },
    {
      "id": 7497,
      "content": "\\vb{",
      "single_word": false,
      "lstrip": false,
      "rstrip": false,
      "normalized": false,
      "special": true
    },
    {
      "id": 7498,
      "content": "\\textnormal{",
      "single_word": false,
      "lstrip": false,
      "rstrip": false,
      "normalized": false,
      "special": true
    },
    {
      "id": 7499,
      "content": "\\bigO",
      "single_word": false,
      "lstrip": false,
      "rstrip": false,
      "normalized": false,
      "special": true
    },
    {
      "id": 7500,
      "content": "\\geqslant",
      "single_word": false,
      "lstrip": false,
      "rstrip": false,
      "normalized": false,
      "special": true
    },
    {
      "id": 7501,
      "content": "\\scriptscriptstyle",
      "single_word": false,
      "lstrip": false,
      "rstrip": false,
      "normalized": false,
      "special": true
    },
    {
      "id": 7502,
      "content": "\\End",
      "single_word": false,
      "lstrip": false,
      "rstrip": false,
      "normalized": false,
      "special": true
    },
    {
      "id": 7503,
      "content": "\\Bo",
      "single_word": false,
      "lstrip": false,
      "rstrip": false,
      "normalized": false,
      "special": true
    },
    {
      "id": 7504,
      "content": "\\underrightarrow{",
      "single_word": false,
      "lstrip": false,
      "rstrip": false,
      "normalized": false,
      "special": true
    },
    {
      "id": 7505,
      "content": "\\vf",
      "single_word": false,
      "lstrip": false,
      "rstrip": false,
      "normalized": false,
      "special": true
    },
    {
      "id": 7506,
      "content": "\\gneqq",
      "single_word": false,
      "lstrip": false,
      "rstrip": false,
      "normalized": false,
      "special": true
    },
    {
      "id": 7507,
      "content": "\\out",
      "single_word": false,
      "lstrip": false,
      "rstrip": false,
      "normalized": false,
      "special": true
    },
    {
      "id": 7508,
      "content": "\\tensor",
      "single_word": false,
      "lstrip": false,
      "rstrip": false,
      "normalized": false,
      "special": true
    },
    {
      "id": 7509,
      "content": "\\Geb",
      "single_word": false,
      "lstrip": false,
      "rstrip": false,
      "normalized": false,
      "special": true
    },
    {
      "id": 7510,
      "content": "я",
      "single_word": false,
      "lstrip": false,
      "rstrip": false,
      "normalized": false,
      "special": true
    },
    {
      "id": 7511,
      "content": "\\Pr",
      "single_word": false,
      "lstrip": false,
      "rstrip": false,
      "normalized": false,
      "special": true
    },
    {
      "id": 7512,
      "content": "\\angle{",
      "single_word": false,
      "lstrip": false,
      "rstrip": false,
      "normalized": false,
      "special": true
    },
    {
      "id": 7513,
      "content": "ﬀ",
      "single_word": false,
      "lstrip": false,
      "rstrip": false,
      "normalized": false,
      "special": true
    },
    {
      "id": 7514,
      "content": "\\stackrel",
      "single_word": false,
      "lstrip": false,
      "rstrip": false,
      "normalized": false,
      "special": true
    },
    {
      "id": 7515,
      "content": "\\Alg",
      "single_word": false,
      "lstrip": false,
      "rstrip": false,
      "normalized": false,
      "special": true
    },
    {
      "id": 7516,
      "content": "\\bbr",
      "single_word": false,
      "lstrip": false,
      "rstrip": false,
      "normalized": false,
      "special": true
    },
    {
      "id": 7517,
      "content": "\\perp",
      "single_word": false,
      "lstrip": false,
      "rstrip": false,
      "normalized": false,
      "special": true
    },
    {
      "id": 7518,
      "content": "\\sqsubseteq",
      "single_word": false,
      "lstrip": false,
      "rstrip": false,
      "normalized": false,
      "special": true
    },
    {
      "id": 7519,
      "content": "\\piup",
      "single_word": false,
      "lstrip": false,
      "rstrip": false,
      "normalized": false,
      "special": true
    },
    {
      "id": 7520,
      "content": "\\rrfloor",
      "single_word": false,
      "lstrip": false,
      "rstrip": false,
      "normalized": false,
      "special": true
    },
    {
      "id": 7521,
      "content": "\\ms{",
      "single_word": false,
      "lstrip": false,
      "rstrip": false,
      "normalized": false,
      "special": true
    },
    {
      "id": 7522,
      "content": "\\rvec",
      "single_word": false,
      "lstrip": false,
      "rstrip": false,
      "normalized": false,
      "special": true
    },
    {
      "id": 7523,
      "content": "\\ne",
      "single_word": false,
      "lstrip": false,
      "rstrip": false,
      "normalized": false,
      "special": true
    },
    {
      "id": 7524,
      "content": "\\curlywedge",
      "single_word": false,
      "lstrip": false,
      "rstrip": false,
      "normalized": false,
      "special": true
    },
    {
      "id": 7525,
      "content": "\\downharpoonright",
      "single_word": false,
      "lstrip": false,
      "rstrip": false,
      "normalized": false,
      "special": true
    },
    {
      "id": 7526,
      "content": "\\preceq",
      "single_word": false,
      "lstrip": false,
      "rstrip": false,
      "normalized": false,
      "special": true
    },
    {
      "id": 7527,
      "content": "\\Gm",
      "single_word": false,
      "lstrip": false,
      "rstrip": false,
      "normalized": false,
      "special": true
    },
    {
      "id": 7528,
      "content": "\\sslash",
      "single_word": false,
      "lstrip": false,
      "rstrip": false,
      "normalized": false,
      "special": true
    },
    {
      "id": 7529,
      "content": "\\bfp",
      "single_word": false,
      "lstrip": false,
      "rstrip": false,
      "normalized": false,
      "special": true
    },
    {
      "id": 7530,
      "content": "\\bfB",
      "single_word": false,
      "lstrip": false,
      "rstrip": false,
      "normalized": false,
      "special": true
    },
    {
      "id": 7531,
      "content": "\\pmod{",
      "single_word": false,
      "lstrip": false,
      "rstrip": false,
      "normalized": false,
      "special": true
    },
    {
      "id": 7532,
      "content": "\\underset",
      "single_word": false,
      "lstrip": false,
      "rstrip": false,
      "normalized": false,
      "special": true
    },
    {
      "id": 7533,
      "content": "\\chi{",
      "single_word": false,
      "lstrip": false,
      "rstrip": false,
      "normalized": false,
      "special": true
    },
    {
      "id": 7534,
      "content": "\\loc",
      "single_word": false,
      "lstrip": false,
      "rstrip": false,
      "normalized": false,
      "special": true
    },
    {
      "id": 7535,
      "content": "\\nomj",
      "single_word": false,
      "lstrip": false,
      "rstrip": false,
      "normalized": false,
      "special": true
    },
    {
      "id": 7536,
      "content": "∓",
      "single_word": false,
      "lstrip": false,
      "rstrip": false,
      "normalized": false,
      "special": true
    },
    {
      "id": 7537,
      "content": "\\tM",
      "single_word": false,
      "lstrip": false,
      "rstrip": false,
      "normalized": false,
      "special": true
    },
    {
      "id": 7538,
      "content": "\\hphantom",
      "single_word": false,
      "lstrip": false,
      "rstrip": false,
      "normalized": false,
      "special": true
    },
    {
      "id": 7539,
      "content": "\\upkappa",
      "single_word": false,
      "lstrip": false,
      "rstrip": false,
      "normalized": false,
      "special": true
    },
    {
      "id": 7540,
      "content": "\\calF",
      "single_word": false,
      "lstrip": false,
      "rstrip": false,
      "normalized": false,
      "special": true
    },
    {
      "id": 7541,
      "content": "\\crA",
      "single_word": false,
      "lstrip": false,
      "rstrip": false,
      "normalized": false,
      "special": true
    },
    {
      "id": 7542,
      "content": "\\SP",
      "single_word": false,
      "lstrip": false,
      "rstrip": false,
      "normalized": false,
      "special": true
    },
    {
      "id": 7543,
      "content": "â",
      "single_word": false,
      "lstrip": false,
      "rstrip": false,
      "normalized": false,
      "special": true
    },
    {
      "id": 7544,
      "content": "\\lessdot",
      "single_word": false,
      "lstrip": false,
      "rstrip": false,
      "normalized": false,
      "special": true
    },
    {
      "id": 7545,
      "content": "Ż",
      "single_word": false,
      "lstrip": false,
      "rstrip": false,
      "normalized": false,
      "special": true
    },
    {
      "id": 7546,
      "content": "\\U",
      "single_word": false,
      "lstrip": false,
      "rstrip": false,
      "normalized": false,
      "special": true
    },
    {
      "id": 7547,
      "content": "\\ensuremath{",
      "single_word": false,
      "lstrip": false,
      "rstrip": false,
      "normalized": false,
      "special": true
    },
    {
      "id": 7548,
      "content": "\\vi",
      "single_word": false,
      "lstrip": false,
      "rstrip": false,
      "normalized": false,
      "special": true
    },
    {
      "id": 7549,
      "content": "\\gg{",
      "single_word": false,
      "lstrip": false,
      "rstrip": false,
      "normalized": false,
      "special": true
    },
    {
      "id": 7550,
      "content": "\\pr",
      "single_word": false,
      "lstrip": false,
      "rstrip": false,
      "normalized": false,
      "special": true
    },
    {
      "id": 7551,
      "content": "\\dr",
      "single_word": false,
      "lstrip": false,
      "rstrip": false,
      "normalized": false,
      "special": true
    },
    {
      "id": 7552,
      "content": "\\on{",
      "single_word": false,
      "lstrip": false,
      "rstrip": false,
      "normalized": false,
      "special": true
    },
    {
      "id": 7553,
      "content": "\\upvarepsilon",
      "single_word": false,
      "lstrip": false,
      "rstrip": false,
      "normalized": false,
      "special": true
    },
    {
      "id": 7554,
      "content": "\\ca{",
      "single_word": false,
      "lstrip": false,
      "rstrip": false,
      "normalized": false,
      "special": true
    },
    {
      "id": 7555,
      "content": "\\calD",
      "single_word": false,
      "lstrip": false,
      "rstrip": false,
      "normalized": false,
      "special": true
    },
    {
      "id": 7556,
      "content": "\\varsubsetneq",
      "single_word": false,
      "lstrip": false,
      "rstrip": false,
      "normalized": false,
      "special": true
    },
    {
      "id": 7557,
      "content": "\\bfr",
      "single_word": false,
      "lstrip": false,
      "rstrip": false,
      "normalized": false,
      "special": true
    },
    {
      "id": 7558,
      "content": "\\ut",
      "single_word": false,
      "lstrip": false,
      "rstrip": false,
      "normalized": false,
      "special": true
    },
    {
      "id": 7559,
      "content": "⊇",
      "single_word": false,
      "lstrip": false,
      "rstrip": false,
      "normalized": false,
      "special": true
    },
    {
      "id": 7560,
      "content": "\\angle",
      "single_word": false,
      "lstrip": false,
      "rstrip": false,
      "normalized": false,
      "special": true
    },
    {
      "id": 7561,
      "content": "\\varPsi",
      "single_word": false,
      "lstrip": false,
      "rstrip": false,
      "normalized": false,
      "special": true
    },
    {
      "id": 7562,
      "content": "\\y",
      "single_word": false,
      "lstrip": false,
      "rstrip": false,
      "normalized": false,
      "special": true
    },
    {
      "id": 7563,
      "content": "\\Prob",
      "single_word": false,
      "lstrip": false,
      "rstrip": false,
      "normalized": false,
      "special": true
    },
    {
      "id": 7564,
      "content": "\\curly{",
      "single_word": false,
      "lstrip": false,
      "rstrip": false,
      "normalized": false,
      "special": true
    },
    {
      "id": 7565,
      "content": "\\matheur",
      "single_word": false,
      "lstrip": false,
      "rstrip": false,
      "normalized": false,
      "special": true
    },
    {
      "id": 7566,
      "content": "\\mathsl{",
      "single_word": false,
      "lstrip": false,
      "rstrip": false,
      "normalized": false,
      "special": true
    },
    {
      "id": 7567,
      "content": "\\sE",
      "single_word": false,
      "lstrip": false,
      "rstrip": false,
      "normalized": false,
      "special": true
    },
    {
      "id": 7568,
      "content": "⌉",
      "single_word": false,
      "lstrip": false,
      "rstrip": false,
      "normalized": false,
      "special": true
    },
    {
      "id": 7569,
      "content": "\\EuScript",
      "single_word": false,
      "lstrip": false,
      "rstrip": false,
      "normalized": false,
      "special": true
    },
    {
      "id": 7570,
      "content": "\\arrowvert",
      "single_word": false,
      "lstrip": false,
      "rstrip": false,
      "normalized": false,
      "special": true
    },
    {
      "id": 7571,
      "content": "\\smashoperator",
      "single_word": false,
      "lstrip": false,
      "rstrip": false,
      "normalized": false,
      "special": true
    },
    {
      "id": 7572,
      "content": "\\varSigma",
      "single_word": false,
      "lstrip": false,
      "rstrip": false,
      "normalized": false,
      "special": true
    },
    {
      "id": 7573,
      "content": "\\vc{",
      "single_word": false,
      "lstrip": false,
      "rstrip": false,
      "normalized": false,
      "special": true
    },
    {
      "id": 7574,
      "content": "\\pre",
      "single_word": false,
      "lstrip": false,
      "rstrip": false,
      "normalized": false,
      "special": true
    },
    {
      "id": 7575,
      "content": "\\mathbcal{",
      "single_word": false,
      "lstrip": false,
      "rstrip": false,
      "normalized": false,
      "special": true
    },
    {
      "id": 7576,
      "content": "\\cP",
      "single_word": false,
      "lstrip": false,
      "rstrip": false,
      "normalized": false,
      "special": true
    },
    {
      "id": 7577,
      "content": "\\Cup",
      "single_word": false,
      "lstrip": false,
      "rstrip": false,
      "normalized": false,
      "special": true
    },
    {
      "id": 7578,
      "content": "\\blambda",
      "single_word": false,
      "lstrip": false,
      "rstrip": false,
      "normalized": false,
      "special": true
    },
    {
      "id": 7579,
      "content": "š",
      "single_word": false,
      "lstrip": false,
      "rstrip": false,
      "normalized": false,
      "special": true
    },
    {
      "id": 7580,
      "content": "\\underleftarrow",
      "single_word": false,
      "lstrip": false,
      "rstrip": false,
      "normalized": false,
      "special": true
    },
    {
      "id": 7581,
      "content": "⟨",
      "single_word": false,
      "lstrip": false,
      "rstrip": false,
      "normalized": false,
      "special": true
    },
    {
      "id": 7582,
      "content": "\\parallel",
      "single_word": false,
      "lstrip": false,
      "rstrip": false,
      "normalized": false,
      "special": true
    },
    {
      "id": 7583,
      "content": "\\Bb{",
      "single_word": false,
      "lstrip": false,
      "rstrip": false,
      "normalized": false,
      "special": true
    },
    {
      "id": 7584,
      "content": "\\ml",
      "single_word": false,
      "lstrip": false,
      "rstrip": false,
      "normalized": false,
      "special": true
    },
    {
      "id": 7585,
      "content": "\\bbT",
      "single_word": false,
      "lstrip": false,
      "rstrip": false,
      "normalized": false,
      "special": true
    },
    {
      "id": 7586,
      "content": "\\he",
      "single_word": false,
      "lstrip": false,
      "rstrip": false,
      "normalized": false,
      "special": true
    },
    {
      "id": 7587,
      "content": "\\vek",
      "single_word": false,
      "lstrip": false,
      "rstrip": false,
      "normalized": false,
      "special": true
    },
    {
      "id": 7588,
      "content": "\\varrho",
      "single_word": false,
      "lstrip": false,
      "rstrip": false,
      "normalized": false,
      "special": true
    },
    {
      "id": 7589,
      "content": "\\widetilde",
      "single_word": false,
      "lstrip": false,
      "rstrip": false,
      "normalized": false,
      "special": true
    },
    {
      "id": 7590,
      "content": "\\[",
      "single_word": false,
      "lstrip": false,
      "rstrip": false,
      "normalized": false,
      "special": true
    },
    {
      "id": 7591,
      "content": "\\textunderscore",
      "single_word": false,
      "lstrip": false,
      "rstrip": false,
      "normalized": false,
      "special": true
    },
    {
      "id": 7592,
      "content": "∂",
      "single_word": false,
      "lstrip": false,
      "rstrip": false,
      "normalized": false,
      "special": true
    },
    {
      "id": 7593,
      "content": "\\iiiint",
      "single_word": false,
      "lstrip": false,
      "rstrip": false,
      "normalized": false,
      "special": true
    },
    {
      "id": 7594,
      "content": "ù",
      "single_word": false,
      "lstrip": false,
      "rstrip": false,
      "normalized": false,
      "special": true
    },
    {
      "id": 7595,
      "content": "\\Set",
      "single_word": false,
      "lstrip": false,
      "rstrip": false,
      "normalized": false,
      "special": true
    },
    {
      "id": 7596,
      "content": "\\bot",
      "single_word": false,
      "lstrip": false,
      "rstrip": false,
      "normalized": false,
      "special": true
    },
    {
      "id": 7597,
      "content": "\\diamondsuit",
      "single_word": false,
      "lstrip": false,
      "rstrip": false,
      "normalized": false,
      "special": true
    },
    {
      "id": 7598,
      "content": "\\mc{",
      "single_word": false,
      "lstrip": false,
      "rstrip": false,
      "normalized": false,
      "special": true
    },
    {
      "id": 7599,
      "content": "\\mathscrsfs{",
      "single_word": false,
      "lstrip": false,
      "rstrip": false,
      "normalized": false,
      "special": true
    },
    {
      "id": 7600,
      "content": "\\texttt",
      "single_word": false,
      "lstrip": false,
      "rstrip": false,
      "normalized": false,
      "special": true
    },
    {
      "id": 7601,
      "content": "\\prime",
      "single_word": false,
      "lstrip": false,
      "rstrip": false,
      "normalized": false,
      "special": true
    },
    {
      "id": 7602,
      "content": "\\rb",
      "single_word": false,
      "lstrip": false,
      "rstrip": false,
      "normalized": false,
      "special": true
    },
    {
      "id": 7603,
      "content": "\\ham",
      "single_word": false,
      "lstrip": false,
      "rstrip": false,
      "normalized": false,
      "special": true
    },
    {
      "id": 7604,
      "content": "\\tu",
      "single_word": false,
      "lstrip": false,
      "rstrip": false,
      "normalized": false,
      "special": true
    },
    {
      "id": 7605,
      "content": "\\tfrac",
      "single_word": false,
      "lstrip": false,
      "rstrip": false,
      "normalized": false,
      "special": true
    },
    {
      "id": 7606,
      "content": "\\models",
      "single_word": false,
      "lstrip": false,
      "rstrip": false,
      "normalized": false,
      "special": true
    },
    {
      "id": 7607,
      "content": "\\Bbbk",
      "single_word": false,
      "lstrip": false,
      "rstrip": false,
      "normalized": false,
      "special": true
    },
    {
      "id": 7608,
      "content": "\\v{",
      "single_word": false,
      "lstrip": false,
      "rstrip": false,
      "normalized": false,
      "special": true
    },
    {
      "id": 7609,
      "content": "•",
      "single_word": false,
      "lstrip": false,
      "rstrip": false,
      "normalized": false,
      "special": true
    },
    {
      "id": 7610,
      "content": "\\lVert",
      "single_word": false,
      "lstrip": false,
      "rstrip": false,
      "normalized": false,
      "special": true
    },
    {
      "id": 7611,
      "content": "\\nrightarrow",
      "single_word": false,
      "lstrip": false,
      "rstrip": false,
      "normalized": false,
      "special": true
    },
    {
      "id": 7612,
      "content": "\\Doteq",
      "single_word": false,
      "lstrip": false,
      "rstrip": false,
      "normalized": false,
      "special": true
    },
    {
      "id": 7613,
      "content": "△",
      "single_word": false,
      "lstrip": false,
      "rstrip": false,
      "normalized": false,
      "special": true
    },
    {
      "id": 7614,
      "content": "𝑋",
      "single_word": false,
      "lstrip": false,
      "rstrip": false,
      "normalized": false,
      "special": true
    },
    {
      "id": 7615,
      "content": "\\cdotp",
      "single_word": false,
      "lstrip": false,
      "rstrip": false,
      "normalized": false,
      "special": true
    },
    {
      "id": 7616,
      "content": "\\vvec",
      "single_word": false,
      "lstrip": false,
      "rstrip": false,
      "normalized": false,
      "special": true
    },
    {
      "id": 7617,
      "content": "\\gothic{",
      "single_word": false,
      "lstrip": false,
      "rstrip": false,
      "normalized": false,
      "special": true
    },
    {
      "id": 7618,
      "content": "\\varsigma{",
      "single_word": false,
      "lstrip": false,
      "rstrip": false,
      "normalized": false,
      "special": true
    },
    {
      "id": 7619,
      "content": "\\Bcal",
      "single_word": false,
      "lstrip": false,
      "rstrip": false,
      "normalized": false,
      "special": true
    },
    {
      "id": 7620,
      "content": "⇐",
      "single_word": false,
      "lstrip": false,
      "rstrip": false,
      "normalized": false,
      "special": true
    },
    {
      "id": 7621,
      "content": "\\bullet",
      "single_word": false,
      "lstrip": false,
      "rstrip": false,
      "normalized": false,
      "special": true
    },
    {
      "id": 7622,
      "content": "\\v",
      "single_word": false,
      "lstrip": false,
      "rstrip": false,
      "normalized": false,
      "special": true
    },
    {
      "id": 7623,
      "content": "\\calL",
      "single_word": false,
      "lstrip": false,
      "rstrip": false,
      "normalized": false,
      "special": true
    },
    {
      "id": 7624,
      "content": "\\bigcup",
      "single_word": false,
      "lstrip": false,
      "rstrip": false,
      "normalized": false,
      "special": true
    },
    {
      "id": 7625,
      "content": "𝜀",
      "single_word": false,
      "lstrip": false,
      "rstrip": false,
      "normalized": false,
      "special": true
    },
    {
      "id": 7626,
      "content": "\\upnu",
      "single_word": false,
      "lstrip": false,
      "rstrip": false,
      "normalized": false,
      "special": true
    },
    {
      "id": 7627,
      "content": "\\nor",
      "single_word": false,
      "lstrip": false,
      "rstrip": false,
      "normalized": false,
      "special": true
    },
    {
      "id": 7628,
      "content": "\\mathbf",
      "single_word": false,
      "lstrip": false,
      "rstrip": false,
      "normalized": false,
      "special": true
    },
    {
      "id": 7629,
      "content": "\\varpi",
      "single_word": false,
      "lstrip": false,
      "rstrip": false,
      "normalized": false,
      "special": true
    },
    {
      "id": 7630,
      "content": "\\logg",
      "single_word": false,
      "lstrip": false,
      "rstrip": false,
      "normalized": false,
      "special": true
    },
    {
      "id": 7631,
      "content": "\\leftrightsquigarrow",
      "single_word": false,
      "lstrip": false,
      "rstrip": false,
      "normalized": false,
      "special": true
    },
    {
      "id": 7632,
      "content": "\\can",
      "single_word": false,
      "lstrip": false,
      "rstrip": false,
      "normalized": false,
      "special": true
    },
    {
      "id": 7633,
      "content": "\\ni",
      "single_word": false,
      "lstrip": false,
      "rstrip": false,
      "normalized": false,
      "special": true
    },
    {
      "id": 7634,
      "content": "\\cap{",
      "single_word": false,
      "lstrip": false,
      "rstrip": false,
      "normalized": false,
      "special": true
    },
    {
      "id": 7635,
      "content": "\\SIUnitSymbolDegree",
      "single_word": false,
      "lstrip": false,
      "rstrip": false,
      "normalized": false,
      "special": true
    },
    {
      "id": 7636,
      "content": "\\red",
      "single_word": false,
      "lstrip": false,
      "rstrip": false,
      "normalized": false,
      "special": true
    },
    {
      "id": 7637,
      "content": "\\boxempty",
      "single_word": false,
      "lstrip": false,
      "rstrip": false,
      "normalized": false,
      "special": true
    },
    {
      "id": 7638,
      "content": "𝑎",
      "single_word": false,
      "lstrip": false,
      "rstrip": false,
      "normalized": false,
      "special": true
    },
    {
      "id": 7639,
      "content": "\\sum",
      "single_word": false,
      "lstrip": false,
      "rstrip": false,
      "normalized": false,
      "special": true
    },
    {
      "id": 7640,
      "content": "\\cup{",
      "single_word": false,
      "lstrip": false,
      "rstrip": false,
      "normalized": false,
      "special": true
    },
    {
      "id": 7641,
      "content": "\\mathsfbfit",
      "single_word": false,
      "lstrip": false,
      "rstrip": false,
      "normalized": false,
      "special": true
    },
    {
      "id": 7642,
      "content": "\\bbQ",
      "single_word": false,
      "lstrip": false,
      "rstrip": false,
      "normalized": false,
      "special": true
    },
    {
      "id": 7643,
      "content": "\\field{",
      "single_word": false,
      "lstrip": false,
      "rstrip": false,
      "normalized": false,
      "special": true
    },
    {
      "id": 7644,
      "content": "✑",
      "single_word": false,
      "lstrip": false,
      "rstrip": false,
      "normalized": false,
      "special": true
    },
    {
      "id": 7645,
      "content": "\\tht",
      "single_word": false,
      "lstrip": false,
      "rstrip": false,
      "normalized": false,
      "special": true
    },
    {
      "id": 7646,
      "content": "\\ac",
      "single_word": false,
      "lstrip": false,
      "rstrip": false,
      "normalized": false,
      "special": true
    },
    {
      "id": 7647,
      "content": "⊚",
      "single_word": false,
      "lstrip": false,
      "rstrip": false,
      "normalized": false,
      "special": true
    },
    {
      "id": 7648,
      "content": "\\VERT",
      "single_word": false,
      "lstrip": false,
      "rstrip": false,
      "normalized": false,
      "special": true
    },
    {
      "id": 7649,
      "content": "\\num",
      "single_word": false,
      "lstrip": false,
      "rstrip": false,
      "normalized": false,
      "special": true
    },
    {
      "id": 7650,
      "content": "η",
      "single_word": false,
      "lstrip": false,
      "rstrip": false,
      "normalized": false,
      "special": true
    },
    {
      "id": 7651,
      "content": "\\rbrack",
      "single_word": false,
      "lstrip": false,
      "rstrip": false,
      "normalized": false,
      "special": true
    },
    {
      "id": 7652,
      "content": "\\p",
      "single_word": false,
      "lstrip": false,
      "rstrip": false,
      "normalized": false,
      "special": true
    },
    {
      "id": 7653,
      "content": "\\xbf",
      "single_word": false,
      "lstrip": false,
      "rstrip": false,
      "normalized": false,
      "special": true
    },
    {
      "id": 7654,
      "content": "\\Be",
      "single_word": false,
      "lstrip": false,
      "rstrip": false,
      "normalized": false,
      "special": true
    },
    {
      "id": 7655,
      "content": "\\ug",
      "single_word": false,
      "lstrip": false,
      "rstrip": false,
      "normalized": false,
      "special": true
    },
    {
      "id": 7656,
      "content": "\\neq{",
      "single_word": false,
      "lstrip": false,
      "rstrip": false,
      "normalized": false,
      "special": true
    },
    {
      "id": 7657,
      "content": "\\lhd{",
      "single_word": false,
      "lstrip": false,
      "rstrip": false,
      "normalized": false,
      "special": true
    },
    {
      "id": 7658,
      "content": "\\bigcap",
      "single_word": false,
      "lstrip": false,
      "rstrip": false,
      "normalized": false,
      "special": true
    },
    {
      "id": 7659,
      "content": "\\iu",
      "single_word": false,
      "lstrip": false,
      "rstrip": false,
      "normalized": false,
      "special": true
    },
    {
      "id": 7660,
      "content": "\\bo",
      "single_word": false,
      "lstrip": false,
      "rstrip": false,
      "normalized": false,
      "special": true
    },
    {
      "id": 7661,
      "content": "\\leftrightarrow",
      "single_word": false,
      "lstrip": false,
      "rstrip": false,
      "normalized": false,
      "special": true
    },
    {
      "id": 7662,
      "content": "\\indent",
      "single_word": false,
      "lstrip": false,
      "rstrip": false,
      "normalized": false,
      "special": true
    },
    {
      "id": 7663,
      "content": "π",
      "single_word": false,
      "lstrip": false,
      "rstrip": false,
      "normalized": false,
      "special": true
    },
    {
      "id": 7664,
      "content": "\\Sigma{",
      "single_word": false,
      "lstrip": false,
      "rstrip": false,
      "normalized": false,
      "special": true
    },
    {
      "id": 7665,
      "content": "\\al",
      "single_word": false,
      "lstrip": false,
      "rstrip": false,
      "normalized": false,
      "special": true
    },
    {
      "id": 7666,
      "content": "¯",
      "single_word": false,
      "lstrip": false,
      "rstrip": false,
      "normalized": false,
      "special": true
    },
    {
      "id": 7667,
      "content": "\\mp{",
      "single_word": false,
      "lstrip": false,
      "rstrip": false,
      "normalized": false,
      "special": true
    },
    {
      "id": 7668,
      "content": "\\A",
      "single_word": false,
      "lstrip": false,
      "rstrip": false,
      "normalized": false,
      "special": true
    },
    {
      "id": 7669,
      "content": "\\Sym",
      "single_word": false,
      "lstrip": false,
      "rstrip": false,
      "normalized": false,
      "special": true
    },
    {
      "id": 7670,
      "content": "\\because",
      "single_word": false,
      "lstrip": false,
      "rstrip": false,
      "normalized": false,
      "special": true
    },
    {
      "id": 7671,
      "content": "\\Mor",
      "single_word": false,
      "lstrip": false,
      "rstrip": false,
      "normalized": false,
      "special": true
    },
    {
      "id": 7672,
      "content": "\\xRightarrow{",
      "single_word": false,
      "lstrip": false,
      "rstrip": false,
      "normalized": false,
      "special": true
    },
    {
      "id": 7673,
      "content": "✗",
      "single_word": false,
      "lstrip": false,
      "rstrip": false,
      "normalized": false,
      "special": true
    },
    {
      "id": 7674,
      "content": "\\gep",
      "single_word": false,
      "lstrip": false,
      "rstrip": false,
      "normalized": false,
      "special": true
    },
    {
      "id": 7675,
      "content": "\\oldcal{",
      "single_word": false,
      "lstrip": false,
      "rstrip": false,
      "normalized": false,
      "special": true
    },
    {
      "id": 7676,
      "content": "\\ef",
      "single_word": false,
      "lstrip": false,
      "rstrip": false,
      "normalized": false,
      "special": true
    },
    {
      "id": 7677,
      "content": "\\betaup",
      "single_word": false,
      "lstrip": false,
      "rstrip": false,
      "normalized": false,
      "special": true
    },
    {
      "id": 7678,
      "content": "\\mathsfit",
      "single_word": false,
      "lstrip": false,
      "rstrip": false,
      "normalized": false,
      "special": true
    },
    {
      "id": 7679,
      "content": "\\c{",
      "single_word": false,
      "lstrip": false,
      "rstrip": false,
      "normalized": false,
      "special": true
    },
    {
      "id": 7680,
      "content": "\\small{",
      "single_word": false,
      "lstrip": false,
      "rstrip": false,
      "normalized": false,
      "special": true
    },
    {
      "id": 7681,
      "content": "\\ch",
      "single_word": false,
      "lstrip": false,
      "rstrip": false,
      "normalized": false,
      "special": true
    },
    {
      "id": 7682,
      "content": "\\cone",
      "single_word": false,
      "lstrip": false,
      "rstrip": false,
      "normalized": false,
      "special": true
    },
    {
      "id": 7683,
      "content": "⊘",
      "single_word": false,
      "lstrip": false,
      "rstrip": false,
      "normalized": false,
      "special": true
    },
    {
      "id": 7684,
      "content": "\\dag",
      "single_word": false,
      "lstrip": false,
      "rstrip": false,
      "normalized": false,
      "special": true
    },
    {
      "id": 7685,
      "content": "",
      "single_word": false,
      "lstrip": false,
      "rstrip": false,
      "normalized": false,
      "special": true
    },
    {
      "id": 7686,
      "content": "\\Subset{",
      "single_word": false,
      "lstrip": false,
      "rstrip": false,
      "normalized": false,
      "special": true
    },
    {
      "id": 7687,
      "content": "˘",
      "single_word": false,
      "lstrip": false,
      "rstrip": false,
      "normalized": false,
      "special": true
    },
    {
      "id": 7688,
      "content": "\\crO",
      "single_word": false,
      "lstrip": false,
      "rstrip": false,
      "normalized": false,
      "special": true
    },
    {
      "id": 7689,
      "content": "\\gtrapprox",
      "single_word": false,
      "lstrip": false,
      "rstrip": false,
      "normalized": false,
      "special": true
    },
    {
      "id": 7690,
      "content": "\\Braket{",
      "single_word": false,
      "lstrip": false,
      "rstrip": false,
      "normalized": false,
      "special": true
    },
    {
      "id": 7691,
      "content": "\\Real",
      "single_word": false,
      "lstrip": false,
      "rstrip": false,
      "normalized": false,
      "special": true
    },
    {
      "id": 7692,
      "content": "\\ov{",
      "single_word": false,
      "lstrip": false,
      "rstrip": false,
      "normalized": false,
      "special": true
    },
    {
      "id": 7693,
      "content": "\\td",
      "single_word": false,
      "lstrip": false,
      "rstrip": false,
      "normalized": false,
      "special": true
    },
    {
      "id": 7694,
      "content": "\\bpi",
      "single_word": false,
      "lstrip": false,
      "rstrip": false,
      "normalized": false,
      "special": true
    },
    {
      "id": 7695,
      "content": "⊤",
      "single_word": false,
      "lstrip": false,
      "rstrip": false,
      "normalized": false,
      "special": true
    },
    {
      "id": 7696,
      "content": "|",
      "single_word": false,
      "lstrip": false,
      "rstrip": false,
      "normalized": false,
      "special": true
    },
    {
      "id": 7697,
      "content": "\\ss",
      "single_word": false,
      "lstrip": false,
      "rstrip": false,
      "normalized": false,
      "special": true
    },
    {
      "id": 7698,
      "content": "\\Large",
      "single_word": false,
      "lstrip": false,
      "rstrip": false,
      "normalized": false,
      "special": true
    },
    {
      "id": 7699,
      "content": "\\it{",
      "single_word": false,
      "lstrip": false,
      "rstrip": false,
      "normalized": false,
      "special": true
    },
    {
      "id": 7700,
      "content": "\\mt",
      "single_word": false,
      "lstrip": false,
      "rstrip": false,
      "normalized": false,
      "special": true
    },
    {
      "id": 7701,
      "content": "\\Lam",
      "single_word": false,
      "lstrip": false,
      "rstrip": false,
      "normalized": false,
      "special": true
    },
    {
      "id": 7702,
      "content": "\\measuredangle",
      "single_word": false,
      "lstrip": false,
      "rstrip": false,
      "normalized": false,
      "special": true
    },
    {
      "id": 7703,
      "content": "\\Rrightarrow",
      "single_word": false,
      "lstrip": false,
      "rstrip": false,
      "normalized": false,
      "special": true
    },
    {
      "id": 7704,
      "content": "\\gG",
      "single_word": false,
      "lstrip": false,
      "rstrip": false,
      "normalized": false,
      "special": true
    },
    {
      "id": 7705,
      "content": "\\crcr",
      "single_word": false,
      "lstrip": false,
      "rstrip": false,
      "normalized": false,
      "special": true
    },
    {
      "id": 7706,
      "content": "∶",
      "single_word": false,
      "lstrip": false,
      "rstrip": false,
      "normalized": false,
      "special": true
    },
    {
      "id": 7707,
      "content": "\\tA",
      "single_word": false,
      "lstrip": false,
      "rstrip": false,
      "normalized": false,
      "special": true
    },
    {
      "id": 7708,
      "content": "\\zed",
      "single_word": false,
      "lstrip": false,
      "rstrip": false,
      "normalized": false,
      "special": true
    },
    {
      "id": 7709,
      "content": "\\vo",
      "single_word": false,
      "lstrip": false,
      "rstrip": false,
      "normalized": false,
      "special": true
    },
    {
      "id": 7710,
      "content": "\\spc",
      "single_word": false,
      "lstrip": false,
      "rstrip": false,
      "normalized": false,
      "special": true
    },
    {
      "id": 7711,
      "content": "\\dev",
      "single_word": false,
      "lstrip": false,
      "rstrip": false,
      "normalized": false,
      "special": true
    },
    {
      "id": 7712,
      "content": "ζ",
      "single_word": false,
      "lstrip": false,
      "rstrip": false,
      "normalized": false,
      "special": true
    },
    {
      "id": 7713,
      "content": "\\und",
      "single_word": false,
      "lstrip": false,
      "rstrip": false,
      "normalized": false,
      "special": true
    },
    {
      "id": 7714,
      "content": "\\permil",
      "single_word": false,
      "lstrip": false,
      "rstrip": false,
      "normalized": false,
      "special": true
    },
    {
      "id": 7715,
      "content": "\\mathcalboondox{",
      "single_word": false,
      "lstrip": false,
      "rstrip": false,
      "normalized": false,
      "special": true
    },
    {
      "id": 7716,
      "content": "\\quad{",
      "single_word": false,
      "lstrip": false,
      "rstrip": false,
      "normalized": false,
      "special": true
    },
    {
      "id": 7717,
      "content": "\\bw",
      "single_word": false,
      "lstrip": false,
      "rstrip": false,
      "normalized": false,
      "special": true
    },
    {
      "id": 7718,
      "content": "\\limits{",
      "single_word": false,
      "lstrip": false,
      "rstrip": false,
      "normalized": false,
      "special": true
    },
    {
      "id": 7719,
      "content": "↑",
      "single_word": false,
      "lstrip": false,
      "rstrip": false,
      "normalized": false,
      "special": true
    },
    {
      "id": 7720,
      "content": "⩽",
      "single_word": false,
      "lstrip": false,
      "rstrip": false,
      "normalized": false,
      "special": true
    },
    {
      "id": 7721,
      "content": "\\mdmathbb{",
      "single_word": false,
      "lstrip": false,
      "rstrip": false,
      "normalized": false,
      "special": true
    },
    {
      "id": 7722,
      "content": "\\am",
      "single_word": false,
      "lstrip": false,
      "rstrip": false,
      "normalized": false,
      "special": true
    },
    {
      "id": 7723,
      "content": "\\calK",
      "single_word": false,
      "lstrip": false,
      "rstrip": false,
      "normalized": false,
      "special": true
    },
    {
      "id": 7724,
      "content": "\\ud",
      "single_word": false,
      "lstrip": false,
      "rstrip": false,
      "normalized": false,
      "special": true
    },
    {
      "id": 7725,
      "content": "𝑆",
      "single_word": false,
      "lstrip": false,
      "rstrip": false,
      "normalized": false,
      "special": true
    },
    {
      "id": 7726,
      "content": "𝑙",
      "single_word": false,
      "lstrip": false,
      "rstrip": false,
      "normalized": false,
      "special": true
    },
    {
      "id": 7727,
      "content": "\\trans",
      "single_word": false,
      "lstrip": false,
      "rstrip": false,
      "normalized": false,
      "special": true
    },
    {
      "id": 7728,
      "content": "\\unrhd",
      "single_word": false,
      "lstrip": false,
      "rstrip": false,
      "normalized": false,
      "special": true
    },
    {
      "id": 7729,
      "content": "\\boxdot",
      "single_word": false,
      "lstrip": false,
      "rstrip": false,
      "normalized": false,
      "special": true
    },
    {
      "id": 7730,
      "content": "\\stab",
      "single_word": false,
      "lstrip": false,
      "rstrip": false,
      "normalized": false,
      "special": true
    },
    {
      "id": 7731,
      "content": "\\textit{",
      "single_word": false,
      "lstrip": false,
      "rstrip": false,
      "normalized": false,
      "special": true
    },
    {
      "id": 7732,
      "content": "\\Biggl{",
      "single_word": false,
      "lstrip": false,
      "rstrip": false,
      "normalized": false,
      "special": true
    },
    {
      "id": 7733,
      "content": "\\cdotp{",
      "single_word": false,
      "lstrip": false,
      "rstrip": false,
      "normalized": false,
      "special": true
    },
    {
      "id": 7734,
      "content": "\\upvartheta",
      "single_word": false,
      "lstrip": false,
      "rstrip": false,
      "normalized": false,
      "special": true
    },
    {
      "id": 7735,
      "content": "✓",
      "single_word": false,
      "lstrip": false,
      "rstrip": false,
      "normalized": false,
      "special": true
    },
    {
      "id": 7736,
      "content": "\\rightarrowtail",
      "single_word": false,
      "lstrip": false,
      "rstrip": false,
      "normalized": false,
      "special": true
    },
    {
      "id": 7737,
      "content": "\\textsf",
      "single_word": false,
      "lstrip": false,
      "rstrip": false,
      "normalized": false,
      "special": true
    },
    {
      "id": 7738,
      "content": "\\bzero",
      "single_word": false,
      "lstrip": false,
      "rstrip": false,
      "normalized": false,
      "special": true
    },
    {
      "id": 7739,
      "content": "\\lri",
      "single_word": false,
      "lstrip": false,
      "rstrip": false,
      "normalized": false,
      "special": true
    },
    {
      "id": 7740,
      "content": "\\undertilde{",
      "single_word": false,
      "lstrip": false,
      "rstrip": false,
      "normalized": false,
      "special": true
    },
    {
      "id": 7741,
      "content": "ó",
      "single_word": false,
      "lstrip": false,
      "rstrip": false,
      "normalized": false,
      "special": true
    },
    {
      "id": 7742,
      "content": "\\Pcal",
      "single_word": false,
      "lstrip": false,
      "rstrip": false,
      "normalized": false,
      "special": true
    },
    {
      "id": 7743,
      "content": "\\BS",
      "single_word": false,
      "lstrip": false,
      "rstrip": false,
      "normalized": false,
      "special": true
    },
    {
      "id": 7744,
      "content": "\\tw",
      "single_word": false,
      "lstrip": false,
      "rstrip": false,
      "normalized": false,
      "special": true
    },
    {
      "id": 7745,
      "content": "\\romannumeral",
      "single_word": false,
      "lstrip": false,
      "rstrip": false,
      "normalized": false,
      "special": true
    },
    {
      "id": 7746,
      "content": "≳",
      "single_word": false,
      "lstrip": false,
      "rstrip": false,
      "normalized": false,
      "special": true
    },
    {
      "id": 7747,
      "content": "\\lneqq",
      "single_word": false,
      "lstrip": false,
      "rstrip": false,
      "normalized": false,
      "special": true
    },
    {
      "id": 7748,
      "content": "\\mu",
      "single_word": false,
      "lstrip": false,
      "rstrip": false,
      "normalized": false,
      "special": true
    },
    {
      "id": 7749,
      "content": "\\mult",
      "single_word": false,
      "lstrip": false,
      "rstrip": false,
      "normalized": false,
      "special": true
    },
    {
      "id": 7750,
      "content": "\\bbf",
      "single_word": false,
      "lstrip": false,
      "rstrip": false,
      "normalized": false,
      "special": true
    },
    {
      "id": 7751,
      "content": "\\mcal",
      "single_word": false,
      "lstrip": false,
      "rstrip": false,
      "normalized": false,
      "special": true
    },
    {
      "id": 7752,
      "content": "\\pd",
      "single_word": false,
      "lstrip": false,
      "rstrip": false,
      "normalized": false,
      "special": true
    },
    {
      "id": 7753,
      "content": "\\bdry",
      "single_word": false,
      "lstrip": false,
      "rstrip": false,
      "normalized": false,
      "special": true
    },
    {
      "id": 7754,
      "content": "\\diff",
      "single_word": false,
      "lstrip": false,
      "rstrip": false,
      "normalized": false,
      "special": true
    },
    {
      "id": 7755,
      "content": "á",
      "single_word": false,
      "lstrip": false,
      "rstrip": false,
      "normalized": false,
      "special": true
    },
    {
      "id": 7756,
      "content": "\\rbrace",
      "single_word": false,
      "lstrip": false,
      "rstrip": false,
      "normalized": false,
      "special": true
    },
    {
      "id": 7757,
      "content": "\\ar",
      "single_word": false,
      "lstrip": false,
      "rstrip": false,
      "normalized": false,
      "special": true
    },
    {
      "id": 7758,
      "content": "\\leftrightarroweq",
      "single_word": false,
      "lstrip": false,
      "rstrip": false,
      "normalized": false,
      "special": true
    },
    {
      "id": 7759,
      "content": "\u0012",
      "single_word": false,
      "lstrip": false,
      "rstrip": false,
      "normalized": false,
      "special": true
    },
    {
      "id": 7760,
      "content": "\\epsilon",
      "single_word": false,
      "lstrip": false,
      "rstrip": false,
      "normalized": false,
      "special": true
    },
    {
      "id": 7761,
      "content": "\\mathitb{",
      "single_word": false,
      "lstrip": false,
      "rstrip": false,
      "normalized": false,
      "special": true
    },
    {
      "id": 7762,
      "content": "\\succeq",
      "single_word": false,
      "lstrip": false,
      "rstrip": false,
      "normalized": false,
      "special": true
    },
    {
      "id": 7763,
      "content": "\\rightarrow{",
      "single_word": false,
      "lstrip": false,
      "rstrip": false,
      "normalized": false,
      "special": true
    },
    {
      "id": 7764,
      "content": "\\vecx",
      "single_word": false,
      "lstrip": false,
      "rstrip": false,
      "normalized": false,
      "special": true
    },
    {
      "id": 7765,
      "content": "⃗",
      "single_word": false,
      "lstrip": false,
      "rstrip": false,
      "normalized": false,
      "special": true
    },
    {
      "id": 7766,
      "content": "\\outerproduct",
      "single_word": false,
      "lstrip": false,
      "rstrip": false,
      "normalized": false,
      "special": true
    },
    {
      "id": 7767,
      "content": "\\CK",
      "single_word": false,
      "lstrip": false,
      "rstrip": false,
      "normalized": false,
      "special": true
    },
    {
      "id": 7768,
      "content": "\\kB",
      "single_word": false,
      "lstrip": false,
      "rstrip": false,
      "normalized": false,
      "special": true
    },
    {
      "id": 7769,
      "content": "\\bpsi",
      "single_word": false,
      "lstrip": false,
      "rstrip": false,
      "normalized": false,
      "special": true
    },
    {
      "id": 7770,
      "content": "\\supseteq",
      "single_word": false,
      "lstrip": false,
      "rstrip": false,
      "normalized": false,
      "special": true
    },
    {
      "id": 7771,
      "content": "\\braket",
      "single_word": false,
      "lstrip": false,
      "rstrip": false,
      "normalized": false,
      "special": true
    },
    {
      "id": 7772,
      "content": "\\calM",
      "single_word": false,
      "lstrip": false,
      "rstrip": false,
      "normalized": false,
      "special": true
    },
    {
      "id": 7773,
      "content": "\\md",
      "single_word": false,
      "lstrip": false,
      "rstrip": false,
      "normalized": false,
      "special": true
    },
    {
      "id": 7774,
      "content": "\\Sun",
      "single_word": false,
      "lstrip": false,
      "rstrip": false,
      "normalized": false,
      "special": true
    },
    {
      "id": 7775,
      "content": "\\reg",
      "single_word": false,
      "lstrip": false,
      "rstrip": false,
      "normalized": false,
      "special": true
    },
    {
      "id": 7776,
      "content": "\\equiv{",
      "single_word": false,
      "lstrip": false,
      "rstrip": false,
      "normalized": false,
      "special": true
    },
    {
      "id": 7777,
      "content": "\\rv",
      "single_word": false,
      "lstrip": false,
      "rstrip": false,
      "normalized": false,
      "special": true
    },
    {
      "id": 7778,
      "content": "\\bbR",
      "single_word": false,
      "lstrip": false,
      "rstrip": false,
      "normalized": false,
      "special": true
    },
    {
      "id": 7779,
      "content": "\\Or",
      "single_word": false,
      "lstrip": false,
      "rstrip": false,
      "normalized": false,
      "special": true
    },
    {
      "id": 7780,
      "content": "\\forces",
      "single_word": false,
      "lstrip": false,
      "rstrip": false,
      "normalized": false,
      "special": true
    },
    {
      "id": 7781,
      "content": "\\ubar",
      "single_word": false,
      "lstrip": false,
      "rstrip": false,
      "normalized": false,
      "special": true
    },
    {
      "id": 7782,
      "content": "\\rVert",
      "single_word": false,
      "lstrip": false,
      "rstrip": false,
      "normalized": false,
      "special": true
    },
    {
      "id": 7783,
      "content": "】",
      "single_word": false,
      "lstrip": false,
      "rstrip": false,
      "normalized": false,
      "special": true
    },
    {
      "id": 7784,
      "content": "\\tprod",
      "single_word": false,
      "lstrip": false,
      "rstrip": false,
      "normalized": false,
      "special": true
    },
    {
      "id": 7785,
      "content": "\\Scal",
      "single_word": false,
      "lstrip": false,
      "rstrip": false,
      "normalized": false,
      "special": true
    },
    {
      "id": 7786,
      "content": "\\notin{",
      "single_word": false,
      "lstrip": false,
      "rstrip": false,
      "normalized": false,
      "special": true
    },
    {
      "id": 7787,
      "content": "\\ttt",
      "single_word": false,
      "lstrip": false,
      "rstrip": false,
      "normalized": false,
      "special": true
    },
    {
      "id": 7788,
      "content": "\\ten{",
      "single_word": false,
      "lstrip": false,
      "rstrip": false,
      "normalized": false,
      "special": true
    },
    {
      "id": 7789,
      "content": "\\tiny",
      "single_word": false,
      "lstrip": false,
      "rstrip": false,
      "normalized": false,
      "special": true
    },
    {
      "id": 7790,
      "content": "\\calB",
      "single_word": false,
      "lstrip": false,
      "rstrip": false,
      "normalized": false,
      "special": true
    },
    {
      "id": 7791,
      "content": "\\word",
      "single_word": false,
      "lstrip": false,
      "rstrip": false,
      "normalized": false,
      "special": true
    },
    {
      "id": 7792,
      "content": "\\nt",
      "single_word": false,
      "lstrip": false,
      "rstrip": false,
      "normalized": false,
      "special": true
    },
    {
      "id": 7793,
      "content": "\\tmop{",
      "single_word": false,
      "lstrip": false,
      "rstrip": false,
      "normalized": false,
      "special": true
    },
    {
      "id": 7794,
      "content": "\\OPT",
      "single_word": false,
      "lstrip": false,
      "rstrip": false,
      "normalized": false,
      "special": true
    },
    {
      "id": 7795,
      "content": "\\overline{",
      "single_word": false,
      "lstrip": false,
      "rstrip": false,
      "normalized": false,
      "special": true
    },
    {
      "id": 7796,
      "content": "\\deg",
      "single_word": false,
      "lstrip": false,
      "rstrip": false,
      "normalized": false,
      "special": true
    },
    {
      "id": 7797,
      "content": "\\vspace",
      "single_word": false,
      "lstrip": false,
      "rstrip": false,
      "normalized": false,
      "special": true
    },
    {
      "id": 7798,
      "content": "\\PR",
      "single_word": false,
      "lstrip": false,
      "rstrip": false,
      "normalized": false,
      "special": true
    },
    {
      "id": 7799,
      "content": "\\dif",
      "single_word": false,
      "lstrip": false,
      "rstrip": false,
      "normalized": false,
      "special": true
    },
    {
      "id": 7800,
      "content": "\\sup",
      "single_word": false,
      "lstrip": false,
      "rstrip": false,
      "normalized": false,
      "special": true
    },
    {
      "id": 7801,
      "content": "\\varkappa",
      "single_word": false,
      "lstrip": false,
      "rstrip": false,
      "normalized": false,
      "special": true
    },
    {
      "id": 7802,
      "content": "\\rr",
      "single_word": false,
      "lstrip": false,
      "rstrip": false,
      "normalized": false,
      "special": true
    },
    {
      "id": 7803,
      "content": "\\bigcirc",
      "single_word": false,
      "lstrip": false,
      "rstrip": false,
      "normalized": false,
      "special": true
    },
    {
      "id": 7804,
      "content": "\\pl",
      "single_word": false,
      "lstrip": false,
      "rstrip": false,
      "normalized": false,
      "special": true
    },
    {
      "id": 7805,
      "content": "\\thinspace",
      "single_word": false,
      "lstrip": false,
      "rstrip": false,
      "normalized": false,
      "special": true
    },
    {
      "id": 7806,
      "content": "\\ccc",
      "single_word": false,
      "lstrip": false,
      "rstrip": false,
      "normalized": false,
      "special": true
    },
    {
      "id": 7807,
      "content": "\\Kappa",
      "single_word": false,
      "lstrip": false,
      "rstrip": false,
      "normalized": false,
      "special": true
    },
    {
      "id": 7808,
      "content": "\\odot{",
      "single_word": false,
      "lstrip": false,
      "rstrip": false,
      "normalized": false,
      "special": true
    },
    {
      "id": 7809,
      "content": "\\cite{",
      "single_word": false,
      "lstrip": false,
      "rstrip": false,
      "normalized": false,
      "special": true
    },
    {
      "id": 7810,
      "content": "\\c",
      "single_word": false,
      "lstrip": false,
      "rstrip": false,
      "normalized": false,
      "special": true
    },
    {
      "id": 7811,
      "content": "\\Ee",
      "single_word": false,
      "lstrip": false,
      "rstrip": false,
      "normalized": false,
      "special": true
    },
    {
      "id": 7812,
      "content": "\\Map",
      "single_word": false,
      "lstrip": false,
      "rstrip": false,
      "normalized": false,
      "special": true
    },
    {
      "id": 7813,
      "content": "\\cru",
      "single_word": false,
      "lstrip": false,
      "rstrip": false,
      "normalized": false,
      "special": true
    },
    {
      "id": 7814,
      "content": "\\vct{",
      "single_word": false,
      "lstrip": false,
      "rstrip": false,
      "normalized": false,
      "special": true
    },
    {
      "id": 7815,
      "content": "\\SL",
      "single_word": false,
      "lstrip": false,
      "rstrip": false,
      "normalized": false,
      "special": true
    },
    {
      "id": 7816,
      "content": "\\gd",
      "single_word": false,
      "lstrip": false,
      "rstrip": false,
      "normalized": false,
      "special": true
    },
    {
      "id": 7817,
      "content": "\\xiup",
      "single_word": false,
      "lstrip": false,
      "rstrip": false,
      "normalized": false,
      "special": true
    },
    {
      "id": 7818,
      "content": "\\Inn",
      "single_word": false,
      "lstrip": false,
      "rstrip": false,
      "normalized": false,
      "special": true
    },
    {
      "id": 7819,
      "content": "з",
      "single_word": false,
      "lstrip": false,
      "rstrip": false,
      "normalized": false,
      "special": true
    },
    {
      "id": 7820,
      "content": "\\square",
      "single_word": false,
      "lstrip": false,
      "rstrip": false,
      "normalized": false,
      "special": true
    },
    {
      "id": 7821,
      "content": "∼",
      "single_word": false,
      "lstrip": false,
      "rstrip": false,
      "normalized": false,
      "special": true
    },
    {
      "id": 7822,
      "content": "\\mathsl",
      "single_word": false,
      "lstrip": false,
      "rstrip": false,
      "normalized": false,
      "special": true
    },
    {
      "id": 7823,
      "content": "\\leqq",
      "single_word": false,
      "lstrip": false,
      "rstrip": false,
      "normalized": false,
      "special": true
    },
    {
      "id": 7824,
      "content": "\\Sg",
      "single_word": false,
      "lstrip": false,
      "rstrip": false,
      "normalized": false,
      "special": true
    },
    {
      "id": 7825,
      "content": "ë",
      "single_word": false,
      "lstrip": false,
      "rstrip": false,
      "normalized": false,
      "special": true
    },
    {
      "id": 7826,
      "content": ")",
      "single_word": false,
      "lstrip": false,
      "rstrip": false,
      "normalized": false,
      "special": true
    },
    {
      "id": 7827,
      "content": "\u001b",
      "single_word": false,
      "lstrip": false,
      "rstrip": false,
      "normalized": false,
      "special": true
    },
    {
      "id": 7828,
      "content": "Ñ",
      "single_word": false,
      "lstrip": false,
      "rstrip": false,
      "normalized": false,
      "special": true
    },
    {
      "id": 7829,
      "content": "\\Li",
      "single_word": false,
      "lstrip": false,
      "rstrip": false,
      "normalized": false,
      "special": true
    },
    {
      "id": 7830,
      "content": "\\actson",
      "single_word": false,
      "lstrip": false,
      "rstrip": false,
      "normalized": false,
      "special": true
    },
    {
      "id": 7831,
      "content": "\\co",
      "single_word": false,
      "lstrip": false,
      "rstrip": false,
      "normalized": false,
      "special": true
    },
    {
      "id": 7832,
      "content": "ﬄ",
      "single_word": false,
      "lstrip": false,
      "rstrip": false,
      "normalized": false,
      "special": true
    },
    {
      "id": 7833,
      "content": "\\nn",
      "single_word": false,
      "lstrip": false,
      "rstrip": false,
      "normalized": false,
      "special": true
    },
    {
      "id": 7834,
      "content": "∫",
      "single_word": false,
      "lstrip": false,
      "rstrip": false,
      "normalized": false,
      "special": true
    },
    {
      "id": 7835,
      "content": "\\lambdabar",
      "single_word": false,
      "lstrip": false,
      "rstrip": false,
      "normalized": false,
      "special": true
    },
    {
      "id": 7836,
      "content": "\\textstyle",
      "single_word": false,
      "lstrip": false,
      "rstrip": false,
      "normalized": false,
      "special": true
    },
    {
      "id": 7837,
      "content": "𝑓",
      "single_word": false,
      "lstrip": false,
      "rstrip": false,
      "normalized": false,
      "special": true
    },
    {
      "id": 7838,
      "content": "\\bla",
      "single_word": false,
      "lstrip": false,
      "rstrip": false,
      "normalized": false,
      "special": true
    },
    {
      "id": 7839,
      "content": "\\xv",
      "single_word": false,
      "lstrip": false,
      "rstrip": false,
      "normalized": false,
      "special": true
    },
    {
      "id": 7840,
      "content": "ℜ",
      "single_word": false,
      "lstrip": false,
      "rstrip": false,
      "normalized": false,
      "special": true
    },
    {
      "id": 7841,
      "content": "\\kappa{",
      "single_word": false,
      "lstrip": false,
      "rstrip": false,
      "normalized": false,
      "special": true
    },
    {
      "id": 7842,
      "content": "\\Pro",
      "single_word": false,
      "lstrip": false,
      "rstrip": false,
      "normalized": false,
      "special": true
    },
    {
      "id": 7843,
      "content": "\\xrightarrow{",
      "single_word": false,
      "lstrip": false,
      "rstrip": false,
      "normalized": false,
      "special": true
    },
    {
      "id": 7844,
      "content": "\\ge",
      "single_word": false,
      "lstrip": false,
      "rstrip": false,
      "normalized": false,
      "special": true
    },
    {
      "id": 7845,
      "content": "\\cQ",
      "single_word": false,
      "lstrip": false,
      "rstrip": false,
      "normalized": false,
      "special": true
    },
    {
      "id": 7846,
      "content": "\\crC",
      "single_word": false,
      "lstrip": false,
      "rstrip": false,
      "normalized": false,
      "special": true
    },
    {
      "id": 7847,
      "content": "\\exp{",
      "single_word": false,
      "lstrip": false,
      "rstrip": false,
      "normalized": false,
      "special": true
    },
    {
      "id": 7848,
      "content": "\\pmatrix{",
      "single_word": false,
      "lstrip": false,
      "rstrip": false,
      "normalized": false,
      "special": true
    },
    {
      "id": 7849,
      "content": "\\partial",
      "single_word": false,
      "lstrip": false,
      "rstrip": false,
      "normalized": false,
      "special": true
    },
    {
      "id": 7850,
      "content": "\\fol{",
      "single_word": false,
      "lstrip": false,
      "rstrip": false,
      "normalized": false,
      "special": true
    },
    {
      "id": 7851,
      "content": "≃",
      "single_word": false,
      "lstrip": false,
      "rstrip": false,
      "normalized": false,
      "special": true
    },
    {
      "id": 7852,
      "content": "\\newmoon",
      "single_word": false,
      "lstrip": false,
      "rstrip": false,
      "normalized": false,
      "special": true
    },
    {
      "id": 7853,
      "content": "\\longmapsto{",
      "single_word": false,
      "lstrip": false,
      "rstrip": false,
      "normalized": false,
      "special": true
    },
    {
      "id": 7854,
      "content": "\\braket{",
      "single_word": false,
      "lstrip": false,
      "rstrip": false,
      "normalized": false,
      "special": true
    },
    {
      "id": 7855,
      "content": "\\average{",
      "single_word": false,
      "lstrip": false,
      "rstrip": false,
      "normalized": false,
      "special": true
    },
    {
      "id": 7856,
      "content": "\\looparrowright",
      "single_word": false,
      "lstrip": false,
      "rstrip": false,
      "normalized": false,
      "special": true
    },
    {
      "id": 7857,
      "content": "\\sin",
      "single_word": false,
      "lstrip": false,
      "rstrip": false,
      "normalized": false,
      "special": true
    },
    {
      "id": 7858,
      "content": "\\cR",
      "single_word": false,
      "lstrip": false,
      "rstrip": false,
      "normalized": false,
      "special": true
    },
    {
      "id": 7859,
      "content": "\\mm",
      "single_word": false,
      "lstrip": false,
      "rstrip": false,
      "normalized": false,
      "special": true
    },
    {
      "id": 7860,
      "content": "\\ca",
      "single_word": false,
      "lstrip": false,
      "rstrip": false,
      "normalized": false,
      "special": true
    },
    {
      "id": 7861,
      "content": "\\mmm",
      "single_word": false,
      "lstrip": false,
      "rstrip": false,
      "normalized": false,
      "special": true
    },
    {
      "id": 7862,
      "content": "\\des",
      "single_word": false,
      "lstrip": false,
      "rstrip": false,
      "normalized": false,
      "special": true
    },
    {
      "id": 7863,
      "content": "\\textswab",
      "single_word": false,
      "lstrip": false,
      "rstrip": false,
      "normalized": false,
      "special": true
    },
    {
      "id": 7864,
      "content": "\\bullet{",
      "single_word": false,
      "lstrip": false,
      "rstrip": false,
      "normalized": false,
      "special": true
    },
    {
      "id": 7865,
      "content": "\\preceq{",
      "single_word": false,
      "lstrip": false,
      "rstrip": false,
      "normalized": false,
      "special": true
    },
    {
      "id": 7866,
      "content": "\\huge{",
      "single_word": false,
      "lstrip": false,
      "rstrip": false,
      "normalized": false,
      "special": true
    },
    {
      "id": 7867,
      "content": "\\M{",
      "single_word": false,
      "lstrip": false,
      "rstrip": false,
      "normalized": false,
      "special": true
    },
    {
      "id": 7868,
      "content": "\\LS",
      "single_word": false,
      "lstrip": false,
      "rstrip": false,
      "normalized": false,
      "special": true
    },
    {
      "id": 7869,
      "content": "\\bot{",
      "single_word": false,
      "lstrip": false,
      "rstrip": false,
      "normalized": false,
      "special": true
    },
    {
      "id": 7870,
      "content": "·",
      "single_word": false,
      "lstrip": false,
      "rstrip": false,
      "normalized": false,
      "special": true
    },
    {
      "id": 7871,
      "content": "\\varodot",
      "single_word": false,
      "lstrip": false,
      "rstrip": false,
      "normalized": false,
      "special": true
    },
    {
      "id": 7872,
      "content": "\\mit{",
      "single_word": false,
      "lstrip": false,
      "rstrip": false,
      "normalized": false,
      "special": true
    },
    {
      "id": 7873,
      "content": "Π",
      "single_word": false,
      "lstrip": false,
      "rstrip": false,
      "normalized": false,
      "special": true
    },
    {
      "id": 7874,
      "content": "\\cu",
      "single_word": false,
      "lstrip": false,
      "rstrip": false,
      "normalized": false,
      "special": true
    },
    {
      "id": 7875,
      "content": "\\calC",
      "single_word": false,
      "lstrip": false,
      "rstrip": false,
      "normalized": false,
      "special": true
    },
    {
      "id": 7876,
      "content": "‘",
      "single_word": false,
      "lstrip": false,
      "rstrip": false,
      "normalized": false,
      "special": true
    },
    {
      "id": 7877,
      "content": "\\fint",
      "single_word": false,
      "lstrip": false,
      "rstrip": false,
      "normalized": false,
      "special": true
    },
    {
      "id": 7878,
      "content": "⪯",
      "single_word": false,
      "lstrip": false,
      "rstrip": false,
      "normalized": false,
      "special": true
    },
    {
      "id": 7879,
      "content": "\\bfx",
      "single_word": false,
      "lstrip": false,
      "rstrip": false,
      "normalized": false,
      "special": true
    },
    {
      "id": 7880,
      "content": "\\floor",
      "single_word": false,
      "lstrip": false,
      "rstrip": false,
      "normalized": false,
      "special": true
    },
    {
      "id": 7881,
      "content": "\\Biggm{",
      "single_word": false,
      "lstrip": false,
      "rstrip": false,
      "normalized": false,
      "special": true
    },
    {
      "id": 7882,
      "content": "↦",
      "single_word": false,
      "lstrip": false,
      "rstrip": false,
      "normalized": false,
      "special": true
    },
    {
      "id": 7883,
      "content": "\\widehat{",
      "single_word": false,
      "lstrip": false,
      "rstrip": false,
      "normalized": false,
      "special": true
    },
    {
      "id": 7884,
      "content": "\\mathcyr",
      "single_word": false,
      "lstrip": false,
      "rstrip": false,
      "normalized": false,
      "special": true
    },
    {
      "id": 7885,
      "content": "\\micro",
      "single_word": false,
      "lstrip": false,
      "rstrip": false,
      "normalized": false,
      "special": true
    },
    {
      "id": 7886,
      "content": "£",
      "single_word": false,
      "lstrip": false,
      "rstrip": false,
      "normalized": false,
      "special": true
    },
    {
      "id": 7887,
      "content": "\\fdg",
      "single_word": false,
      "lstrip": false,
      "rstrip": false,
      "normalized": false,
      "special": true
    },
    {
      "id": 7888,
      "content": "\\kappa",
      "single_word": false,
      "lstrip": false,
      "rstrip": false,
      "normalized": false,
      "special": true
    },
    {
      "id": 7889,
      "content": "\\ve",
      "single_word": false,
      "lstrip": false,
      "rstrip": false,
      "normalized": false,
      "special": true
    },
    {
      "id": 7890,
      "content": "\\SS",
      "single_word": false,
      "lstrip": false,
      "rstrip": false,
      "normalized": false,
      "special": true
    },
    {
      "id": 7891,
      "content": "\\gothic",
      "single_word": false,
      "lstrip": false,
      "rstrip": false,
      "normalized": false,
      "special": true
    },
    {
      "id": 7892,
      "content": "\\doteqdot",
      "single_word": false,
      "lstrip": false,
      "rstrip": false,
      "normalized": false,
      "special": true
    },
    {
      "id": 7893,
      "content": "\\re",
      "single_word": false,
      "lstrip": false,
      "rstrip": false,
      "normalized": false,
      "special": true
    },
    {
      "id": 7894,
      "content": "\\xleq",
      "single_word": false,
      "lstrip": false,
      "rstrip": false,
      "normalized": false,
      "special": true
    },
    {
      "id": 7895,
      "content": "\\bs{",
      "single_word": false,
      "lstrip": false,
      "rstrip": false,
      "normalized": false,
      "special": true
    },
    {
      "id": 7896,
      "content": "⋊",
      "single_word": false,
      "lstrip": false,
      "rstrip": false,
      "normalized": false,
      "special": true
    },
    {
      "id": 7897,
      "content": "\\Lg",
      "single_word": false,
      "lstrip": false,
      "rstrip": false,
      "normalized": false,
      "special": true
    },
    {
      "id": 7898,
      "content": "Г",
      "single_word": false,
      "lstrip": false,
      "rstrip": false,
      "normalized": false,
      "special": true
    },
    {
      "id": 7899,
      "content": "ї",
      "single_word": false,
      "lstrip": false,
      "rstrip": false,
      "normalized": false,
      "special": true
    },
    {
      "id": 7900,
      "content": "\\br",
      "single_word": false,
      "lstrip": false,
      "rstrip": false,
      "normalized": false,
      "special": true
    },
    {
      "id": 7901,
      "content": "\\Av",
      "single_word": false,
      "lstrip": false,
      "rstrip": false,
      "normalized": false,
      "special": true
    },
    {
      "id": 7902,
      "content": "ğ",
      "single_word": false,
      "lstrip": false,
      "rstrip": false,
      "normalized": false,
      "special": true
    },
    {
      "id": 7903,
      "content": "˛",
      "single_word": false,
      "lstrip": false,
      "rstrip": false,
      "normalized": false,
      "special": true
    },
    {
      "id": 7904,
      "content": "\\begin{split}",
      "single_word": false,
      "lstrip": false,
      "rstrip": false,
      "normalized": false,
      "special": true
    },
    {
      "id": 7905,
      "content": "\\eg",
      "single_word": false,
      "lstrip": false,
      "rstrip": false,
      "normalized": false,
      "special": true
    },
    {
      "id": 7906,
      "content": "\\Rat",
      "single_word": false,
      "lstrip": false,
      "rstrip": false,
      "normalized": false,
      "special": true
    },
    {
      "id": 7907,
      "content": "★",
      "single_word": false,
      "lstrip": false,
      "rstrip": false,
      "normalized": false,
      "special": true
    },
    {
      "id": 7908,
      "content": "\\Gamma{",
      "single_word": false,
      "lstrip": false,
      "rstrip": false,
      "normalized": false,
      "special": true
    },
    {
      "id": 7909,
      "content": "\\Dcal",
      "single_word": false,
      "lstrip": false,
      "rstrip": false,
      "normalized": false,
      "special": true
    },
    {
      "id": 7910,
      "content": "\\Hb",
      "single_word": false,
      "lstrip": false,
      "rstrip": false,
      "normalized": false,
      "special": true
    },
    {
      "id": 7911,
      "content": "\\mathcal",
      "single_word": false,
      "lstrip": false,
      "rstrip": false,
      "normalized": false,
      "special": true
    },
    {
      "id": 7912,
      "content": "\\Biggr",
      "single_word": false,
      "lstrip": false,
      "rstrip": false,
      "normalized": false,
      "special": true
    },
    {
      "id": 7913,
      "content": "\\im",
      "single_word": false,
      "lstrip": false,
      "rstrip": false,
      "normalized": false,
      "special": true
    },
    {
      "id": 7914,
      "content": "χ",
      "single_word": false,
      "lstrip": false,
      "rstrip": false,
      "normalized": false,
      "special": true
    },
    {
      "id": 7915,
      "content": "\\cdot{",
      "single_word": false,
      "lstrip": false,
      "rstrip": false,
      "normalized": false,
      "special": true
    },
    {
      "id": 7916,
      "content": "\\begin{bmatrix}",
      "single_word": false,
      "lstrip": false,
      "rstrip": false,
      "normalized": false,
      "special": true
    },
    {
      "id": 7917,
      "content": "∀",
      "single_word": false,
      "lstrip": false,
      "rstrip": false,
      "normalized": false,
      "special": true
    },
    {
      "id": 7918,
      "content": "\\nN",
      "single_word": false,
      "lstrip": false,
      "rstrip": false,
      "normalized": false,
      "special": true
    },
    {
      "id": 7919,
      "content": "\u001a",
      "single_word": false,
      "lstrip": false,
      "rstrip": false,
      "normalized": false,
      "special": true
    },
    {
      "id": 7920,
      "content": "\\ltimes{",
      "single_word": false,
      "lstrip": false,
      "rstrip": false,
      "normalized": false,
      "special": true
    },
    {
      "id": 7921,
      "content": "\\gtrdot",
      "single_word": false,
      "lstrip": false,
      "rstrip": false,
      "normalized": false,
      "special": true
    },
    {
      "id": 7922,
      "content": "\\degree",
      "single_word": false,
      "lstrip": false,
      "rstrip": false,
      "normalized": false,
      "special": true
    },
    {
      "id": 7923,
      "content": "\\Uplambda",
      "single_word": false,
      "lstrip": false,
      "rstrip": false,
      "normalized": false,
      "special": true
    },
    {
      "id": 7924,
      "content": "\\crx",
      "single_word": false,
      "lstrip": false,
      "rstrip": false,
      "normalized": false,
      "special": true
    },
    {
      "id": 7925,
      "content": "\\varphi{",
      "single_word": false,
      "lstrip": false,
      "rstrip": false,
      "normalized": false,
      "special": true
    },
    {
      "id": 7926,
      "content": "\\tT",
      "single_word": false,
      "lstrip": false,
      "rstrip": false,
      "normalized": false,
      "special": true
    },
    {
      "id": 7927,
      "content": "\\upharpoonright{",
      "single_word": false,
      "lstrip": false,
      "rstrip": false,
      "normalized": false,
      "special": true
    },
    {
      "id": 7928,
      "content": "\\bq",
      "single_word": false,
      "lstrip": false,
      "rstrip": false,
      "normalized": false,
      "special": true
    },
    {
      "id": 7929,
      "content": "\\Lp",
      "single_word": false,
      "lstrip": false,
      "rstrip": false,
      "normalized": false,
      "special": true
    },
    {
      "id": 7930,
      "content": "=",
      "single_word": false,
      "lstrip": false,
      "rstrip": false,
      "normalized": false,
      "special": true
    },
    {
      "id": 7931,
      "content": "\\SUd",
      "single_word": false,
      "lstrip": false,
      "rstrip": false,
      "normalized": false,
      "special": true
    },
    {
      "id": 7932,
      "content": "\\idotsint",
      "single_word": false,
      "lstrip": false,
      "rstrip": false,
      "normalized": false,
      "special": true
    },
    {
      "id": 7933,
      "content": "\\verb",
      "single_word": false,
      "lstrip": false,
      "rstrip": false,
      "normalized": false,
      "special": true
    },
    {
      "id": 7934,
      "content": "\\gs",
      "single_word": false,
      "lstrip": false,
      "rstrip": false,
      "normalized": false,
      "special": true
    },
    {
      "id": 7935,
      "content": "\u000e",
      "single_word": false,
      "lstrip": false,
      "rstrip": false,
      "normalized": false,
      "special": true
    },
    {
      "id": 7936,
      "content": "\\grave{",
      "single_word": false,
      "lstrip": false,
      "rstrip": false,
      "normalized": false,
      "special": true
    },
    {
      "id": 7937,
      "content": "\\enspace",
      "single_word": false,
      "lstrip": false,
      "rstrip": false,
      "normalized": false,
      "special": true
    },
    {
      "id": 7938,
      "content": "&",
      "single_word": false,
      "lstrip": false,
      "rstrip": false,
      "normalized": false,
      "special": true
    },
    {
      "id": 7939,
      "content": "\\bfm",
      "single_word": false,
      "lstrip": false,
      "rstrip": false,
      "normalized": false,
      "special": true
    },
    {
      "id": 7940,
      "content": "\\mycal",
      "single_word": false,
      "lstrip": false,
      "rstrip": false,
      "normalized": false,
      "special": true
    },
    {
      "id": 7941,
      "content": "\\mV",
      "single_word": false,
      "lstrip": false,
      "rstrip": false,
      "normalized": false,
      "special": true
    },
    {
      "id": 7942,
      "content": "\\const",
      "single_word": false,
      "lstrip": false,
      "rstrip": false,
      "normalized": false,
      "special": true
    },
    {
      "id": 7943,
      "content": "\\hfill",
      "single_word": false,
      "lstrip": false,
      "rstrip": false,
      "normalized": false,
      "special": true
    },
    {
      "id": 7944,
      "content": "\\zz",
      "single_word": false,
      "lstrip": false,
      "rstrip": false,
      "normalized": false,
      "special": true
    },
    {
      "id": 7945,
      "content": "\\CN",
      "single_word": false,
      "lstrip": false,
      "rstrip": false,
      "normalized": false,
      "special": true
    },
    {
      "id": 7946,
      "content": "Ω",
      "single_word": false,
      "lstrip": false,
      "rstrip": false,
      "normalized": false,
      "special": true
    },
    {
      "id": 7947,
      "content": "\\mathcurl",
      "single_word": false,
      "lstrip": false,
      "rstrip": false,
      "normalized": false,
      "special": true
    },
    {
      "id": 7948,
      "content": "\\Xi",
      "single_word": false,
      "lstrip": false,
      "rstrip": false,
      "normalized": false,
      "special": true
    },
    {
      "id": 7949,
      "content": "\\interleave",
      "single_word": false,
      "lstrip": false,
      "rstrip": false,
      "normalized": false,
      "special": true
    },
    {
      "id": 7950,
      "content": "\\us",
      "single_word": false,
      "lstrip": false,
      "rstrip": false,
      "normalized": false,
      "special": true
    },
    {
      "id": 7951,
      "content": "\\uptheta",
      "single_word": false,
      "lstrip": false,
      "rstrip": false,
      "normalized": false,
      "special": true
    },
    {
      "id": 7952,
      "content": "\\DM",
      "single_word": false,
      "lstrip": false,
      "rstrip": false,
      "normalized": false,
      "special": true
    },
    {
      "id": 7953,
      "content": "\\ref{",
      "single_word": false,
      "lstrip": false,
      "rstrip": false,
      "normalized": false,
      "special": true
    },
    {
      "id": 7954,
      "content": "\\eqqcolon",
      "single_word": false,
      "lstrip": false,
      "rstrip": false,
      "normalized": false,
      "special": true
    },
    {
      "id": 7955,
      "content": "\\det",
      "single_word": false,
      "lstrip": false,
      "rstrip": false,
      "normalized": false,
      "special": true
    },
    {
      "id": 7956,
      "content": "\\Rightarrow",
      "single_word": false,
      "lstrip": false,
      "rstrip": false,
      "normalized": false,
      "special": true
    },
    {
      "id": 7957,
      "content": "\\llbracket",
      "single_word": false,
      "lstrip": false,
      "rstrip": false,
      "normalized": false,
      "special": true
    },
    {
      "id": 7958,
      "content": "\\sharp{",
      "single_word": false,
      "lstrip": false,
      "rstrip": false,
      "normalized": false,
      "special": true
    },
    {
      "id": 7959,
      "content": "ф",
      "single_word": false,
      "lstrip": false,
      "rstrip": false,
      "normalized": false,
      "special": true
    },
    {
      "id": 7960,
      "content": "\\differential{",
      "single_word": false,
      "lstrip": false,
      "rstrip": false,
      "normalized": false,
      "special": true
    },
    {
      "id": 7961,
      "content": "\\bmi",
      "single_word": false,
      "lstrip": false,
      "rstrip": false,
      "normalized": false,
      "special": true
    },
    {
      "id": 7962,
      "content": "\\fy",
      "single_word": false,
      "lstrip": false,
      "rstrip": false,
      "normalized": false,
      "special": true
    },
    {
      "id": 7963,
      "content": "\\vcentcolon",
      "single_word": false,
      "lstrip": false,
      "rstrip": false,
      "normalized": false,
      "special": true
    },
    {
      "id": 7964,
      "content": "ϱ",
      "single_word": false,
      "lstrip": false,
      "rstrip": false,
      "normalized": false,
      "special": true
    },
    {
      "id": 7965,
      "content": "\\barwedge",
      "single_word": false,
      "lstrip": false,
      "rstrip": false,
      "normalized": false,
      "special": true
    },
    {
      "id": 7966,
      "content": "\\Cap",
      "single_word": false,
      "lstrip": false,
      "rstrip": false,
      "normalized": false,
      "special": true
    },
    {
      "id": 7967,
      "content": "\\Zb",
      "single_word": false,
      "lstrip": false,
      "rstrip": false,
      "normalized": false,
      "special": true
    },
    {
      "id": 7968,
      "content": "\\bBigg",
      "single_word": false,
      "lstrip": false,
      "rstrip": false,
      "normalized": false,
      "special": true
    },
    {
      "id": 7969,
      "content": "\\ominus{",
      "single_word": false,
      "lstrip": false,
      "rstrip": false,
      "normalized": false,
      "special": true
    },
    {
      "id": 7970,
      "content": "\\set{",
      "single_word": false,
      "lstrip": false,
      "rstrip": false,
      "normalized": false,
      "special": true
    },
    {
      "id": 7971,
      "content": "˜",
      "single_word": false,
      "lstrip": false,
      "rstrip": false,
      "normalized": false,
      "special": true
    },
    {
      "id": 7972,
      "content": "\\Arrowvert",
      "single_word": false,
      "lstrip": false,
      "rstrip": false,
      "normalized": false,
      "special": true
    },
    {
      "id": 7973,
      "content": "\\inc",
      "single_word": false,
      "lstrip": false,
      "rstrip": false,
      "normalized": false,
      "special": true
    },
    {
      "id": 7974,
      "content": "✐",
      "single_word": false,
      "lstrip": false,
      "rstrip": false,
      "normalized": false,
      "special": true
    },
    {
      "id": 7975,
      "content": "\\unboldmath",
      "single_word": false,
      "lstrip": false,
      "rstrip": false,
      "normalized": false,
      "special": true
    },
    {
      "id": 7976,
      "content": "\\biglb",
      "single_word": false,
      "lstrip": false,
      "rstrip": false,
      "normalized": false,
      "special": true
    },
    {
      "id": 7977,
      "content": "™",
      "single_word": false,
      "lstrip": false,
      "rstrip": false,
      "normalized": false,
      "special": true
    },
    {
      "id": 7978,
      "content": "⟳",
      "single_word": false,
      "lstrip": false,
      "rstrip": false,
      "normalized": false,
      "special": true
    },
    {
      "id": 7979,
      "content": "\\ul",
      "single_word": false,
      "lstrip": false,
      "rstrip": false,
      "normalized": false,
      "special": true
    },
    {
      "id": 7980,
      "content": "\\Pe",
      "single_word": false,
      "lstrip": false,
      "rstrip": false,
      "normalized": false,
      "special": true
    },
    {
      "id": 7981,
      "content": "\\br{",
      "single_word": false,
      "lstrip": false,
      "rstrip": false,
      "normalized": false,
      "special": true
    },
    {
      "id": 7982,
      "content": "\\prescript",
      "single_word": false,
      "lstrip": false,
      "rstrip": false,
      "normalized": false,
      "special": true
    },
    {
      "id": 7983,
      "content": "\\aas",
      "single_word": false,
      "lstrip": false,
      "rstrip": false,
      "normalized": false,
      "special": true
    },
    {
      "id": 7984,
      "content": "\\upzeta",
      "single_word": false,
      "lstrip": false,
      "rstrip": false,
      "normalized": false,
      "special": true
    },
    {
      "id": 7985,
      "content": "\\subseteqq",
      "single_word": false,
      "lstrip": false,
      "rstrip": false,
      "normalized": false,
      "special": true
    },
    {
      "id": 7986,
      "content": "\\bigsqcup",
      "single_word": false,
      "lstrip": false,
      "rstrip": false,
      "normalized": false,
      "special": true
    },
    {
      "id": 7987,
      "content": "\\SIUnitSymbolAngstrom",
      "single_word": false,
      "lstrip": false,
      "rstrip": false,
      "normalized": false,
      "special": true
    },
    {
      "id": 7988,
      "content": "\\textasteriskcentered",
      "single_word": false,
      "lstrip": false,
      "rstrip": false,
      "normalized": false,
      "special": true
    },
    {
      "id": 7989,
      "content": "\\mathnormal",
      "single_word": false,
      "lstrip": false,
      "rstrip": false,
      "normalized": false,
      "special": true
    },
    {
      "id": 7990,
      "content": "\\bi",
      "single_word": false,
      "lstrip": false,
      "rstrip": false,
      "normalized": false,
      "special": true
    },
    {
      "id": 7991,
      "content": "\\slashed{",
      "single_word": false,
      "lstrip": false,
      "rstrip": false,
      "normalized": false,
      "special": true
    },
    {
      "id": 7992,
      "content": "\\per",
      "single_word": false,
      "lstrip": false,
      "rstrip": false,
      "normalized": false,
      "special": true
    },
    {
      "id": 7993,
      "content": "∮",
      "single_word": false,
      "lstrip": false,
      "rstrip": false,
      "normalized": false,
      "special": true
    },
    {
      "id": 7994,
      "content": "\\thetaup",
      "single_word": false,
      "lstrip": false,
      "rstrip": false,
      "normalized": false,
      "special": true
    },
    {
      "id": 7995,
      "content": "\\dotproduct",
      "single_word": false,
      "lstrip": false,
      "rstrip": false,
      "normalized": false,
      "special": true
    },
    {
      "id": 7996,
      "content": "\\integers",
      "single_word": false,
      "lstrip": false,
      "rstrip": false,
      "normalized": false,
      "special": true
    },
    {
      "id": 7997,
      "content": "\\tenrsf",
      "single_word": false,
      "lstrip": false,
      "rstrip": false,
      "normalized": false,
      "special": true
    },
    {
      "id": 7998,
      "content": "\\surd",
      "single_word": false,
      "lstrip": false,
      "rstrip": false,
      "normalized": false,
      "special": true
    },
    {
      "id": 7999,
      "content": "\\lt",
      "single_word": false,
      "lstrip": false,
      "rstrip": false,
      "normalized": false,
      "special": true
    },
    {
      "id": 8000,
      "content": "\\gn",
      "single_word": false,
      "lstrip": false,
      "rstrip": false,
      "normalized": false,
      "special": true
    },
    {
      "id": 8001,
      "content": "\\slash",
      "single_word": false,
      "lstrip": false,
      "rstrip": false,
      "normalized": false,
      "special": true
    },
    {
      "id": 8002,
      "content": "\\Theta{",
      "single_word": false,
      "lstrip": false,
      "rstrip": false,
      "normalized": false,
      "special": true
    },
    {
      "id": 8003,
      "content": "\\bbE",
      "single_word": false,
      "lstrip": false,
      "rstrip": false,
      "normalized": false,
      "special": true
    },
    {
      "id": 8004,
      "content": "\\mR",
      "single_word": false,
      "lstrip": false,
      "rstrip": false,
      "normalized": false,
      "special": true
    },
    {
      "id": 8005,
      "content": "\\tS",
      "single_word": false,
      "lstrip": false,
      "rstrip": false,
      "normalized": false,
      "special": true
    },
    {
      "id": 8006,
      "content": "È",
      "single_word": false,
      "lstrip": false,
      "rstrip": false,
      "normalized": false,
      "special": true
    },
    {
      "id": 8007,
      "content": "ř",
      "single_word": false,
      "lstrip": false,
      "rstrip": false,
      "normalized": false,
      "special": true
    },
    {
      "id": 8008,
      "content": "\\norm",
      "single_word": false,
      "lstrip": false,
      "rstrip": false,
      "normalized": false,
      "special": true
    },
    {
      "id": 8009,
      "content": "\\bs",
      "single_word": false,
      "lstrip": false,
      "rstrip": false,
      "normalized": false,
      "special": true
    },
    {
      "id": 8010,
      "content": "\\tens{",
      "single_word": false,
      "lstrip": false,
      "rstrip": false,
      "normalized": false,
      "special": true
    },
    {
      "id": 8011,
      "content": "\\cW",
      "single_word": false,
      "lstrip": false,
      "rstrip": false,
      "normalized": false,
      "special": true
    },
    {
      "id": 8012,
      "content": "\\leftrightarrow{",
      "single_word": false,
      "lstrip": false,
      "rstrip": false,
      "normalized": false,
      "special": true
    },
    {
      "id": 8013,
      "content": "\\EE",
      "single_word": false,
      "lstrip": false,
      "rstrip": false,
      "normalized": false,
      "special": true
    },
    {
      "id": 8014,
      "content": "\\mt{",
      "single_word": false,
      "lstrip": false,
      "rstrip": false,
      "normalized": false,
      "special": true
    },
    {
      "id": 8015,
      "content": "∗",
      "single_word": false,
      "lstrip": false,
      "rstrip": false,
      "normalized": false,
      "special": true
    },
    {
      "id": 8016,
      "content": "ℵ",
      "single_word": false,
      "lstrip": false,
      "rstrip": false,
      "normalized": false,
      "special": true
    },
    {
      "id": 8017,
      "content": "\\fnl",
      "single_word": false,
      "lstrip": false,
      "rstrip": false,
      "normalized": false,
      "special": true
    },
    {
      "id": 8018,
      "content": "\\smallsetminus",
      "single_word": false,
      "lstrip": false,
      "rstrip": false,
      "normalized": false,
      "special": true
    },
    {
      "id": 8019,
      "content": "\\sA",
      "single_word": false,
      "lstrip": false,
      "rstrip": false,
      "normalized": false,
      "special": true
    },
    {
      "id": 8020,
      "content": "\\gimel",
      "single_word": false,
      "lstrip": false,
      "rstrip": false,
      "normalized": false,
      "special": true
    },
    {
      "id": 8021,
      "content": "\\substack",
      "single_word": false,
      "lstrip": false,
      "rstrip": false,
      "normalized": false,
      "special": true
    },
    {
      "id": 8022,
      "content": "\\subsetneqq",
      "single_word": false,
      "lstrip": false,
      "rstrip": false,
      "normalized": false,
      "special": true
    },
    {
      "id": 8023,
      "content": "\\And",
      "single_word": false,
      "lstrip": false,
      "rstrip": false,
      "normalized": false,
      "special": true
    },
    {
      "id": 8024,
      "content": "\\sr",
      "single_word": false,
      "lstrip": false,
      "rstrip": false,
      "normalized": false,
      "special": true
    },
    {
      "id": 8025,
      "content": "\\leftarrow{",
      "single_word": false,
      "lstrip": false,
      "rstrip": false,
      "normalized": false,
      "special": true
    },
    {
      "id": 8026,
      "content": "\\divergence{",
      "single_word": false,
      "lstrip": false,
      "rstrip": false,
      "normalized": false,
      "special": true
    },
    {
      "id": 8027,
      "content": "\\bqty",
      "single_word": false,
      "lstrip": false,
      "rstrip": false,
      "normalized": false,
      "special": true
    },
    {
      "id": 8028,
      "content": "\\PA",
      "single_word": false,
      "lstrip": false,
      "rstrip": false,
      "normalized": false,
      "special": true
    },
    {
      "id": 8029,
      "content": "\u0006",
      "single_word": false,
      "lstrip": false,
      "rstrip": false,
      "normalized": false,
      "special": true
    },
    {
      "id": 8030,
      "content": "↾",
      "single_word": false,
      "lstrip": false,
      "rstrip": false,
      "normalized": false,
      "special": true
    },
    {
      "id": 8031,
      "content": "\\BP",
      "single_word": false,
      "lstrip": false,
      "rstrip": false,
      "normalized": false,
      "special": true
    },
    {
      "id": 8032,
      "content": "\\ind",
      "single_word": false,
      "lstrip": false,
      "rstrip": false,
      "normalized": false,
      "special": true
    },
    {
      "id": 8033,
      "content": "\\textminus",
      "single_word": false,
      "lstrip": false,
      "rstrip": false,
      "normalized": false,
      "special": true
    },
    {
      "id": 8034,
      "content": "\\Lcal",
      "single_word": false,
      "lstrip": false,
      "rstrip": false,
      "normalized": false,
      "special": true
    },
    {
      "id": 8035,
      "content": "\\textmd",
      "single_word": false,
      "lstrip": false,
      "rstrip": false,
      "normalized": false,
      "special": true
    },
    {
      "id": 8036,
      "content": "\\Tt",
      "single_word": false,
      "lstrip": false,
      "rstrip": false,
      "normalized": false,
      "special": true
    },
    {
      "id": 8037,
      "content": "\\subseteq",
      "single_word": false,
      "lstrip": false,
      "rstrip": false,
      "normalized": false,
      "special": true
    },
    {
      "id": 8038,
      "content": "\\circlearrowleft",
      "single_word": false,
      "lstrip": false,
      "rstrip": false,
      "normalized": false,
      "special": true
    },
    {
      "id": 8039,
      "content": "\\wb",
      "single_word": false,
      "lstrip": false,
      "rstrip": false,
      "normalized": false,
      "special": true
    },
    {
      "id": 8040,
      "content": "\\Diff",
      "single_word": false,
      "lstrip": false,
      "rstrip": false,
      "normalized": false,
      "special": true
    },
    {
      "id": 8041,
      "content": "\\qed",
      "single_word": false,
      "lstrip": false,
      "rstrip": false,
      "normalized": false,
      "special": true
    },
    {
      "id": 8042,
      "content": "\\Ic",
      "single_word": false,
      "lstrip": false,
      "rstrip": false,
      "normalized": false,
      "special": true
    },
    {
      "id": 8043,
      "content": "\\mathsfsl{",
      "single_word": false,
      "lstrip": false,
      "rstrip": false,
      "normalized": false,
      "special": true
    },
    {
      "id": 8044,
      "content": "\\nwarrow",
      "single_word": false,
      "lstrip": false,
      "rstrip": false,
      "normalized": false,
      "special": true
    },
    {
      "id": 8045,
      "content": "\\Der",
      "single_word": false,
      "lstrip": false,
      "rstrip": false,
      "normalized": false,
      "special": true
    },
    {
      "id": 8046,
      "content": "\\calE",
      "single_word": false,
      "lstrip": false,
      "rstrip": false,
      "normalized": false,
      "special": true
    },
    {
      "id": 8047,
      "content": "\\Pt",
      "single_word": false,
      "lstrip": false,
      "rstrip": false,
      "normalized": false,
      "special": true
    },
    {
      "id": 8048,
      "content": "∉",
      "single_word": false,
      "lstrip": false,
      "rstrip": false,
      "normalized": false,
      "special": true
    },
    {
      "id": 8049,
      "content": "\\sp",
      "single_word": false,
      "lstrip": false,
      "rstrip": false,
      "normalized": false,
      "special": true
    },
    {
      "id": 8050,
      "content": "\\bigoplus{",
      "single_word": false,
      "lstrip": false,
      "rstrip": false,
      "normalized": false,
      "special": true
    },
    {
      "id": 8051,
      "content": "\\ltimes",
      "single_word": false,
      "lstrip": false,
      "rstrip": false,
      "normalized": false,
      "special": true
    },
    {
      "id": 8052,
      "content": "\\To",
      "single_word": false,
      "lstrip": false,
      "rstrip": false,
      "normalized": false,
      "special": true
    },
    {
      "id": 8053,
      "content": "\\rank",
      "single_word": false,
      "lstrip": false,
      "rstrip": false,
      "normalized": false,
      "special": true
    },
    {
      "id": 8054,
      "content": "\\textperiodcentered",
      "single_word": false,
      "lstrip": false,
      "rstrip": false,
      "normalized": false,
      "special": true
    },
    {
      "id": 8055,
      "content": "\\cI",
      "single_word": false,
      "lstrip": false,
      "rstrip": false,
      "normalized": false,
      "special": true
    },
    {
      "id": 8056,
      "content": "\\crM",
      "single_word": false,
      "lstrip": false,
      "rstrip": false,
      "normalized": false,
      "special": true
    },
    {
      "id": 8057,
      "content": "˚",
      "single_word": false,
      "lstrip": false,
      "rstrip": false,
      "normalized": false,
      "special": true
    },
    {
      "id": 8058,
      "content": "\\mapsto{",
      "single_word": false,
      "lstrip": false,
      "rstrip": false,
      "normalized": false,
      "special": true
    },
    {
      "id": 8059,
      "content": "\\uuline{",
      "single_word": false,
      "lstrip": false,
      "rstrip": false,
      "normalized": false,
      "special": true
    },
    {
      "id": 8060,
      "content": "\\shortstack{",
      "single_word": false,
      "lstrip": false,
      "rstrip": false,
      "normalized": false,
      "special": true
    },
    {
      "id": 8061,
      "content": "\\approx{",
      "single_word": false,
      "lstrip": false,
      "rstrip": false,
      "normalized": false,
      "special": true
    },
    {
      "id": 8062,
      "content": "\\circ{",
      "single_word": false,
      "lstrip": false,
      "rstrip": false,
      "normalized": false,
      "special": true
    },
    {
      "id": 8063,
      "content": "\\mathbin{",
      "single_word": false,
      "lstrip": false,
      "rstrip": false,
      "normalized": false,
      "special": true
    },
    {
      "id": 8064,
      "content": "\\rt",
      "single_word": false,
      "lstrip": false,
      "rstrip": false,
      "normalized": false,
      "special": true
    },
    {
      "id": 8065,
      "content": "\\gO",
      "single_word": false,
      "lstrip": false,
      "rstrip": false,
      "normalized": false,
      "special": true
    },
    {
      "id": 8066,
      "content": "\\expval{",
      "single_word": false,
      "lstrip": false,
      "rstrip": false,
      "normalized": false,
      "special": true
    },
    {
      "id": 8067,
      "content": "\\cat",
      "single_word": false,
      "lstrip": false,
      "rstrip": false,
      "normalized": false,
      "special": true
    },
    {
      "id": 8068,
      "content": "\\ho",
      "single_word": false,
      "lstrip": false,
      "rstrip": false,
      "normalized": false,
      "special": true
    },
    {
      "id": 8069,
      "content": "\\nabla{",
      "single_word": false,
      "lstrip": false,
      "rstrip": false,
      "normalized": false,
      "special": true
    },
    {
      "id": 8070,
      "content": "\\zb",
      "single_word": false,
      "lstrip": false,
      "rstrip": false,
      "normalized": false,
      "special": true
    },
    {
      "id": 8071,
      "content": "\\linespread",
      "single_word": false,
      "lstrip": false,
      "rstrip": false,
      "normalized": false,
      "special": true
    },
    {
      "id": 8072,
      "content": "ń",
      "single_word": false,
      "lstrip": false,
      "rstrip": false,
      "normalized": false,
      "special": true
    },
    {
      "id": 8073,
      "content": "⋅",
      "single_word": false,
      "lstrip": false,
      "rstrip": false,
      "normalized": false,
      "special": true
    },
    {
      "id": 8074,
      "content": "\\bF",
      "single_word": false,
      "lstrip": false,
      "rstrip": false,
      "normalized": false,
      "special": true
    },
    {
      "id": 8075,
      "content": "\\rtimes{",
      "single_word": false,
      "lstrip": false,
      "rstrip": false,
      "normalized": false,
      "special": true
    },
    {
      "id": 8076,
      "content": "¡",
      "single_word": false,
      "lstrip": false,
      "rstrip": false,
      "normalized": false,
      "special": true
    },
    {
      "id": 8077,
      "content": "\\nonumber",
      "single_word": false,
      "lstrip": false,
      "rstrip": false,
      "normalized": false,
      "special": true
    },
    {
      "id": 8078,
      "content": "\\erf",
      "single_word": false,
      "lstrip": false,
      "rstrip": false,
      "normalized": false,
      "special": true
    },
    {
      "id": 8079,
      "content": "\\vek{",
      "single_word": false,
      "lstrip": false,
      "rstrip": false,
      "normalized": false,
      "special": true
    },
    {
      "id": 8080,
      "content": "\\Rbb",
      "single_word": false,
      "lstrip": false,
      "rstrip": false,
      "normalized": false,
      "special": true
    },
    {
      "id": 8081,
      "content": "\\rad",
      "single_word": false,
      "lstrip": false,
      "rstrip": false,
      "normalized": false,
      "special": true
    },
    {
      "id": 8082,
      "content": "\\Sch",
      "single_word": false,
      "lstrip": false,
      "rstrip": false,
      "normalized": false,
      "special": true
    },
    {
      "id": 8083,
      "content": "\\beta{",
      "single_word": false,
      "lstrip": false,
      "rstrip": false,
      "normalized": false,
      "special": true
    },
    {
      "id": 8084,
      "content": "\\mathitbf{",
      "single_word": false,
      "lstrip": false,
      "rstrip": false,
      "normalized": false,
      "special": true
    },
    {
      "id": 8085,
      "content": "\\binom{",
      "single_word": false,
      "lstrip": false,
      "rstrip": false,
      "normalized": false,
      "special": true
    },
    {
      "id": 8086,
      "content": "\\sec",
      "single_word": false,
      "lstrip": false,
      "rstrip": false,
      "normalized": false,
      "special": true
    },
    {
      "id": 8087,
      "content": "⊢",
      "single_word": false,
      "lstrip": false,
      "rstrip": false,
      "normalized": false,
      "special": true
    },
    {
      "id": 8088,
      "content": "\\power",
      "single_word": false,
      "lstrip": false,
      "rstrip": false,
      "normalized": false,
      "special": true
    },
    {
      "id": 8089,
      "content": "\\brac{",
      "single_word": false,
      "lstrip": false,
      "rstrip": false,
      "normalized": false,
      "special": true
    },
    {
      "id": 8090,
      "content": "\\bfR",
      "single_word": false,
      "lstrip": false,
      "rstrip": false,
      "normalized": false,
      "special": true
    },
    {
      "id": 8091,
      "content": "\\Biggm",
      "single_word": false,
      "lstrip": false,
      "rstrip": false,
      "normalized": false,
      "special": true
    },
    {
      "id": 8092,
      "content": "\\farcm",
      "single_word": false,
      "lstrip": false,
      "rstrip": false,
      "normalized": false,
      "special": true
    },
    {
      "id": 8093,
      "content": "\\PP",
      "single_word": false,
      "lstrip": false,
      "rstrip": false,
      "normalized": false,
      "special": true
    },
    {
      "id": 8094,
      "content": "\\Mat",
      "single_word": false,
      "lstrip": false,
      "rstrip": false,
      "normalized": false,
      "special": true
    },
    {
      "id": 8095,
      "content": "\\bracket{",
      "single_word": false,
      "lstrip": false,
      "rstrip": false,
      "normalized": false,
      "special": true
    },
    {
      "id": 8096,
      "content": "\\diag",
      "single_word": false,
      "lstrip": false,
      "rstrip": false,
      "normalized": false,
      "special": true
    },
    {
      "id": 8097,
      "content": "\\not{",
      "single_word": false,
      "lstrip": false,
      "rstrip": false,
      "normalized": false,
      "special": true
    },
    {
      "id": 8098,
      "content": "\\oldmathcal",
      "single_word": false,
      "lstrip": false,
      "rstrip": false,
      "normalized": false,
      "special": true
    },
    {
      "id": 8099,
      "content": "\\Game",
      "single_word": false,
      "lstrip": false,
      "rstrip": false,
      "normalized": false,
      "special": true
    },
    {
      "id": 8100,
      "content": "\\comp{",
      "single_word": false,
      "lstrip": false,
      "rstrip": false,
      "normalized": false,
      "special": true
    },
    {
      "id": 8101,
      "content": "\\Hess",
      "single_word": false,
      "lstrip": false,
      "rstrip": false,
      "normalized": false,
      "special": true
    },
    {
      "id": 8102,
      "content": "\\mathbbold",
      "single_word": false,
      "lstrip": false,
      "rstrip": false,
      "normalized": false,
      "special": true
    },
    {
      "id": 8103,
      "content": "\\Sm",
      "single_word": false,
      "lstrip": false,
      "rstrip": false,
      "normalized": false,
      "special": true
    },
    {
      "id": 8104,
      "content": "\\xt",
      "single_word": false,
      "lstrip": false,
      "rstrip": false,
      "normalized": false,
      "special": true
    },
    {
      "id": 8105,
      "content": "\\lg{",
      "single_word": false,
      "lstrip": false,
      "rstrip": false,
      "normalized": false,
      "special": true
    },
    {
      "id": 8106,
      "content": "\\bfk",
      "single_word": false,
      "lstrip": false,
      "rstrip": false,
      "normalized": false,
      "special": true
    },
    {
      "id": 8107,
      "content": "\\cS",
      "single_word": false,
      "lstrip": false,
      "rstrip": false,
      "normalized": false,
      "special": true
    },
    {
      "id": 8108,
      "content": "\\curvearrowleft",
      "single_word": false,
      "lstrip": false,
      "rstrip": false,
      "normalized": false,
      "special": true
    },
    {
      "id": 8109,
      "content": "\u0005",
      "single_word": false,
      "lstrip": false,
      "rstrip": false,
      "normalized": false,
      "special": true
    },
    {
      "id": 8110,
      "content": "𝑈",
      "single_word": false,
      "lstrip": false,
      "rstrip": false,
      "normalized": false,
      "special": true
    },
    {
      "id": 8111,
      "content": "\\zeta",
      "single_word": false,
      "lstrip": false,
      "rstrip": false,
      "normalized": false,
      "special": true
    },
    {
      "id": 8112,
      "content": "\\Var",
      "single_word": false,
      "lstrip": false,
      "rstrip": false,
      "normalized": false,
      "special": true
    },
    {
      "id": 8113,
      "content": "\\brho",
      "single_word": false,
      "lstrip": false,
      "rstrip": false,
      "normalized": false,
      "special": true
    },
    {
      "id": 8114,
      "content": "\\go",
      "single_word": false,
      "lstrip": false,
      "rstrip": false,
      "normalized": false,
      "special": true
    },
    {
      "id": 8115,
      "content": "\\ess",
      "single_word": false,
      "lstrip": false,
      "rstrip": false,
      "normalized": false,
      "special": true
    },
    {
      "id": 8116,
      "content": "\\bm",
      "single_word": false,
      "lstrip": false,
      "rstrip": false,
      "normalized": false,
      "special": true
    },
    {
      "id": 8117,
      "content": "\\bV",
      "single_word": false,
      "lstrip": false,
      "rstrip": false,
      "normalized": false,
      "special": true
    },
    {
      "id": 8118,
      "content": "\\varstar",
      "single_word": false,
      "lstrip": false,
      "rstrip": false,
      "normalized": false,
      "special": true
    },
    {
      "id": 8119,
      "content": "\\nat",
      "single_word": false,
      "lstrip": false,
      "rstrip": false,
      "normalized": false,
      "special": true
    },
    {
      "id": 8120,
      "content": "\\pqty",
      "single_word": false,
      "lstrip": false,
      "rstrip": false,
      "normalized": false,
      "special": true
    },
    {
      "id": 8121,
      "content": "\\lfloor{",
      "single_word": false,
      "lstrip": false,
      "rstrip": false,
      "normalized": false,
      "special": true
    },
    {
      "id": 8122,
      "content": "д",
      "single_word": false,
      "lstrip": false,
      "rstrip": false,
      "normalized": false,
      "special": true
    },
    {
      "id": 8123,
      "content": "\\pt",
      "single_word": false,
      "lstrip": false,
      "rstrip": false,
      "normalized": false,
      "special": true
    },
    {
      "id": 8124,
      "content": "\\lin",
      "single_word": false,
      "lstrip": false,
      "rstrip": false,
      "normalized": false,
      "special": true
    },
    {
      "id": 8125,
      "content": "~",
      "single_word": false,
      "lstrip": false,
      "rstrip": false,
      "normalized": false,
      "special": true
    },
    {
      "id": 8126,
      "content": "\\varliminf",
      "single_word": false,
      "lstrip": false,
      "rstrip": false,
      "normalized": false,
      "special": true
    },
    {
      "id": 8127,
      "content": "\\mathbf{",
      "single_word": false,
      "lstrip": false,
      "rstrip": false,
      "normalized": false,
      "special": true
    },
    {
      "id": 8128,
      "content": "\\matrixelement{",
      "single_word": false,
      "lstrip": false,
      "rstrip": false,
      "normalized": false,
      "special": true
    },
    {
      "id": 8129,
      "content": "α",
      "single_word": false,
      "lstrip": false,
      "rstrip": false,
      "normalized": false,
      "special": true
    },
    {
      "id": 8130,
      "content": "\\Pi",
      "single_word": false,
      "lstrip": false,
      "rstrip": false,
      "normalized": false,
      "special": true
    },
    {
      "id": 8131,
      "content": "\\Ket{",
      "single_word": false,
      "lstrip": false,
      "rstrip": false,
      "normalized": false,
      "special": true
    },
    {
      "id": 8132,
      "content": "\\ob{",
      "single_word": false,
      "lstrip": false,
      "rstrip": false,
      "normalized": false,
      "special": true
    },
    {
      "id": 8133,
      "content": "\\bnu",
      "single_word": false,
      "lstrip": false,
      "rstrip": false,
      "normalized": false,
      "special": true
    },
    {
      "id": 8134,
      "content": "\\Uparrow",
      "single_word": false,
      "lstrip": false,
      "rstrip": false,
      "normalized": false,
      "special": true
    },
    {
      "id": 8135,
      "content": "\\mbb",
      "single_word": false,
      "lstrip": false,
      "rstrip": false,
      "normalized": false,
      "special": true
    },
    {
      "id": 8136,
      "content": "\\tr{",
      "single_word": false,
      "lstrip": false,
      "rstrip": false,
      "normalized": false,
      "special": true
    },
    {
      "id": 8137,
      "content": "\\brack{",
      "single_word": false,
      "lstrip": false,
      "rstrip": false,
      "normalized": false,
      "special": true
    },
    {
      "id": 8138,
      "content": "\\s{",
      "single_word": false,
      "lstrip": false,
      "rstrip": false,
      "normalized": false,
      "special": true
    },
    {
      "id": 8139,
      "content": "\\arg",
      "single_word": false,
      "lstrip": false,
      "rstrip": false,
      "normalized": false,
      "special": true
    },
    {
      "id": 8140,
      "content": "\\Mp",
      "single_word": false,
      "lstrip": false,
      "rstrip": false,
      "normalized": false,
      "special": true
    },
    {
      "id": 8141,
      "content": "\\star",
      "single_word": false,
      "lstrip": false,
      "rstrip": false,
      "normalized": false,
      "special": true
    },
    {
      "id": 8142,
      "content": "\\mathfrak{",
      "single_word": false,
      "lstrip": false,
      "rstrip": false,
      "normalized": false,
      "special": true
    },
    {
      "id": 8143,
      "content": "\\intercal",
      "single_word": false,
      "lstrip": false,
      "rstrip": false,
      "normalized": false,
      "special": true
    },
    {
      "id": 8144,
      "content": "\\vn",
      "single_word": false,
      "lstrip": false,
      "rstrip": false,
      "normalized": false,
      "special": true
    },
    {
      "id": 8145,
      "content": "\\texthmin{",
      "single_word": false,
      "lstrip": false,
      "rstrip": false,
      "normalized": false,
      "special": true
    },
    {
      "id": 8146,
      "content": "\\min",
      "single_word": false,
      "lstrip": false,
      "rstrip": false,
      "normalized": false,
      "special": true
    },
    {
      "id": 8147,
      "content": "℘",
      "single_word": false,
      "lstrip": false,
      "rstrip": false,
      "normalized": false,
      "special": true
    },
    {
      "id": 8148,
      "content": "𝐷",
      "single_word": false,
      "lstrip": false,
      "rstrip": false,
      "normalized": false,
      "special": true
    },
    {
      "id": 8149,
      "content": "\\ddots",
      "single_word": false,
      "lstrip": false,
      "rstrip": false,
      "normalized": false,
      "special": true
    },
    {
      "id": 8150,
      "content": "ø",
      "single_word": false,
      "lstrip": false,
      "rstrip": false,
      "normalized": false,
      "special": true
    },
    {
      "id": 8151,
      "content": "\\ep",
      "single_word": false,
      "lstrip": false,
      "rstrip": false,
      "normalized": false,
      "special": true
    },
    {
      "id": 8152,
      "content": "\\Nat",
      "single_word": false,
      "lstrip": false,
      "rstrip": false,
      "normalized": false,
      "special": true
    },
    {
      "id": 8153,
      "content": "\\upsilon",
      "single_word": false,
      "lstrip": false,
      "rstrip": false,
      "normalized": false,
      "special": true
    },
    {
      "id": 8154,
      "content": "\\slimits",
      "single_word": false,
      "lstrip": false,
      "rstrip": false,
      "normalized": false,
      "special": true
    },
    {
      "id": 8155,
      "content": "\\prod",
      "single_word": false,
      "lstrip": false,
      "rstrip": false,
      "normalized": false,
      "special": true
    },
    {
      "id": 8156,
      "content": "\\phantom",
      "single_word": false,
      "lstrip": false,
      "rstrip": false,
      "normalized": false,
      "special": true
    },
    {
      "id": 8157,
      "content": "\\arrowfill",
      "single_word": false,
      "lstrip": false,
      "rstrip": false,
      "normalized": false,
      "special": true
    },
    {
      "id": 8158,
      "content": "\\Int",
      "single_word": false,
      "lstrip": false,
      "rstrip": false,
      "normalized": false,
      "special": true
    },
    {
      "id": 8159,
      "content": "\\textlbrackdbl",
      "single_word": false,
      "lstrip": false,
      "rstrip": false,
      "normalized": false,
      "special": true
    },
    {
      "id": 8160,
      "content": "\\bff",
      "single_word": false,
      "lstrip": false,
      "rstrip": false,
      "normalized": false,
      "special": true
    },
    {
      "id": 8161,
      "content": "\\setminus{",
      "single_word": false,
      "lstrip": false,
      "rstrip": false,
      "normalized": false,
      "special": true
    },
    {
      "id": 8162,
      "content": "\\rgroup",
      "single_word": false,
      "lstrip": false,
      "rstrip": false,
      "normalized": false,
      "special": true
    },
    {
      "id": 8163,
      "content": "〈",
      "single_word": false,
      "lstrip": false,
      "rstrip": false,
      "normalized": false,
      "special": true
    },
    {
      "id": 8164,
      "content": "\\varoast",
      "single_word": false,
      "lstrip": false,
      "rstrip": false,
      "normalized": false,
      "special": true
    },
    {
      "id": 8165,
      "content": "\\fm",
      "single_word": false,
      "lstrip": false,
      "rstrip": false,
      "normalized": false,
      "special": true
    },
    {
      "id": 8166,
      "content": "Ä",
      "single_word": false,
      "lstrip": false,
      "rstrip": false,
      "normalized": false,
      "special": true
    },
    {
      "id": 8167,
      "content": "\\bc",
      "single_word": false,
      "lstrip": false,
      "rstrip": false,
      "normalized": false,
      "special": true
    },
    {
      "id": 8168,
      "content": "𝐶",
      "single_word": false,
      "lstrip": false,
      "rstrip": false,
      "normalized": false,
      "special": true
    },
    {
      "id": 8169,
      "content": "\\mathbsl{",
      "single_word": false,
      "lstrip": false,
      "rstrip": false,
      "normalized": false,
      "special": true
    },
    {
      "id": 8170,
      "content": "\\mathaccent",
      "single_word": false,
      "lstrip": false,
      "rstrip": false,
      "normalized": false,
      "special": true
    },
    {
      "id": 8171,
      "content": "\\dj",
      "single_word": false,
      "lstrip": false,
      "rstrip": false,
      "normalized": false,
      "special": true
    },
    {
      "id": 8172,
      "content": "\\into",
      "single_word": false,
      "lstrip": false,
      "rstrip": false,
      "normalized": false,
      "special": true
    },
    {
      "id": 8173,
      "content": "\\wideparen",
      "single_word": false,
      "lstrip": false,
      "rstrip": false,
      "normalized": false,
      "special": true
    },
    {
      "id": 8174,
      "content": "\\Pi{",
      "single_word": false,
      "lstrip": false,
      "rstrip": false,
      "normalized": false,
      "special": true
    },
    {
      "id": 8175,
      "content": "\\Ht",
      "single_word": false,
      "lstrip": false,
      "rstrip": false,
      "normalized": false,
      "special": true
    },
    {
      "id": 8176,
      "content": "\\bold{",
      "single_word": false,
      "lstrip": false,
      "rstrip": false,
      "normalized": false,
      "special": true
    },
    {
      "id": 8177,
      "content": "\\footnotesize{",
      "single_word": false,
      "lstrip": false,
      "rstrip": false,
      "normalized": false,
      "special": true
    },
    {
      "id": 8178,
      "content": "\\genfrac",
      "single_word": false,
      "lstrip": false,
      "rstrip": false,
      "normalized": false,
      "special": true
    },
    {
      "id": 8179,
      "content": "\\bbsigma",
      "single_word": false,
      "lstrip": false,
      "rstrip": false,
      "normalized": false,
      "special": true
    },
    {
      "id": 8180,
      "content": "\\ldotp",
      "single_word": false,
      "lstrip": false,
      "rstrip": false,
      "normalized": false,
      "special": true
    },
    {
      "id": 8181,
      "content": "В",
      "single_word": false,
      "lstrip": false,
      "rstrip": false,
      "normalized": false,
      "special": true
    },
    {
      "id": 8182,
      "content": "\\Z",
      "single_word": false,
      "lstrip": false,
      "rstrip": false,
      "normalized": false,
      "special": true
    },
    {
      "id": 8183,
      "content": "к",
      "single_word": false,
      "lstrip": false,
      "rstrip": false,
      "normalized": false,
      "special": true
    },
    {
      "id": 8184,
      "content": "\\vph",
      "single_word": false,
      "lstrip": false,
      "rstrip": false,
      "normalized": false,
      "special": true
    },
    {
      "id": 8185,
      "content": "\\diagup",
      "single_word": false,
      "lstrip": false,
      "rstrip": false,
      "normalized": false,
      "special": true
    },
    {
      "id": 8186,
      "content": "\\varep",
      "single_word": false,
      "lstrip": false,
      "rstrip": false,
      "normalized": false,
      "special": true
    },
    {
      "id": 8187,
      "content": "𝑜",
      "single_word": false,
      "lstrip": false,
      "rstrip": false,
      "normalized": false,
      "special": true
    },
    {
      "id": 8188,
      "content": "\\vect",
      "single_word": false,
      "lstrip": false,
      "rstrip": false,
      "normalized": false,
      "special": true
    },
    {
      "id": 8189,
      "content": "\\Hom",
      "single_word": false,
      "lstrip": false,
      "rstrip": false,
      "normalized": false,
      "special": true
    },
    {
      "id": 8190,
      "content": "\\it",
      "single_word": false,
      "lstrip": false,
      "rstrip": false,
      "normalized": false,
      "special": true
    },
    {
      "id": 8191,
      "content": "\\mathsterling",
      "single_word": false,
      "lstrip": false,
      "rstrip": false,
      "normalized": false,
      "special": true
    },
    {
      "id": 8192,
      "content": "\\Ao",
      "single_word": false,
      "lstrip": false,
      "rstrip": false,
      "normalized": false,
      "special": true
    },
    {
      "id": 8193,
      "content": "\\bal",
      "single_word": false,
      "lstrip": false,
      "rstrip": false,
      "normalized": false,
      "special": true
    },
    {
      "id": 8194,
      "content": "\\sin{",
      "single_word": false,
      "lstrip": false,
      "rstrip": false,
[truncated: 650,642 more chars]
