# Supplementary material for: SVTRv2X: Enhanced scene text recognition via self-distilled mixture-of-experts
Source: PLoS One. 2026 Jun 1;21(6):e0349085. doi: 10.1371/journal.pone.0349085 (PMC13225397; doi:10.1371/journal.pone.0349085)
Supplement: S1 File — (ZIP) [file pone.0349085.s001.zip › OpenOCR/configs/rec/unirec/unirec_100m/tokenizer_config.json]

{
  "added_tokens_decoder": {
    "0": {
      "content": "<|bos|>",
      "lstrip": false,
      "normalized": false,
      "rstrip": false,
      "single_word": false,
      "special": true
    },
    "1": {
      "content": "<|pad|>",
      "lstrip": false,
      "normalized": false,
      "rstrip": false,
      "single_word": false,
      "special": true
    },
    "2": {
      "content": "<|eos|>",
      "lstrip": false,
      "normalized": false,
      "rstrip": false,
      "single_word": false,
      "special": true
    },
    "3": {
      "content": "<|unk|>",
      "lstrip": false,
      "normalized": false,
      "rstrip": false,
      "single_word": false,
      "special": true
    },
    "4": {
      "content": "<|vision_pad|>",
      "lstrip": false,
      "normalized": false,
      "rstrip": false,
      "single_word": false,
      "special": true
    },
    "5": {
      "content": "!",
      "lstrip": false,
      "normalized": false,
      "rstrip": false,
      "single_word": false,
      "special": true
    },
    "6": {
      "content": "\"",
      "lstrip": false,
      "normalized": false,
      "rstrip": false,
      "single_word": false,
      "special": true
    },
    "7": {
      "content": ",",
      "lstrip": false,
      "normalized": false,
      "rstrip": false,
      "single_word": false,
      "special": true
    },
    "8": {
      "content": ".",
      "lstrip": false,
      "normalized": false,
      "rstrip": false,
      "single_word": false,
      "special": true
    },
    "9": {
      "content": ":",
      "lstrip": false,
      "normalized": false,
      "rstrip": false,
      "single_word": false,
      "special": true
    },
    "10": {
      "content": ";",
      "lstrip": false,
      "normalized": false,
      "rstrip": false,
      "single_word": false,
      "special": true
    },
    "11": {
      "content": "?",
      "lstrip": false,
      "normalized": false,
      "rstrip": false,
      "single_word": false,
      "special": true
    },
    "6000": {
      "content": "\\mathrsfs{",
      "lstrip": false,
      "normalized": false,
      "rstrip": false,
      "single_word": false,
      "special": true
    },
    "6001": {
      "content": "\\Gal",
      "lstrip": false,
      "normalized": false,
      "rstrip": false,
      "single_word": false,
      "special": true
    },
    "6002": {
      "content": "\\absolutevalue",
      "lstrip": false,
      "normalized": false,
      "rstrip": false,
      "single_word": false,
      "special": true
    },
    "6003": {
      "content": "\\utilde",
      "lstrip": false,
      "normalized": false,
      "rstrip": false,
      "single_word": false,
      "special": true
    },
    "6004": {
      "content": "\\No",
      "lstrip": false,
      "normalized": false,
      "rstrip": false,
      "single_word": false,
      "special": true
    },
    "6005": {
      "content": "\\bigl",
      "lstrip": false,
      "normalized": false,
      "rstrip": false,
      "single_word": false,
      "special": true
    },
    "6006": {
      "content": "\\mathcalboondox",
      "lstrip": false,
      "normalized": false,
      "rstrip": false,
      "single_word": false,
      "special": true
    },
    "6007": {
      "content": "#",
      "lstrip": false,
      "normalized": false,
      "rstrip": false,
      "single_word": false,
      "special": true
    },
    "6008": {
      "content": "\\eth",
      "lstrip": false,
      "normalized": false,
      "rstrip": false,
      "single_word": false,
      "special": true
    },
    "6009": {
      "content": "\\atopwithdelims",
      "lstrip": false,
      "normalized": false,
      "rstrip": false,
      "single_word": false,
      "special": true
    },
    "6010": {
      "content": "\\mathbfsf{",
      "lstrip": false,
      "normalized": false,
      "rstrip": false,
      "single_word": false,
      "special": true
    },
    "6011": {
      "content": "ü",
      "lstrip": false,
      "normalized": false,
      "rstrip": false,
      "single_word": false,
      "special": true
    },
    "6012": {
      "content": "\\Lambda",
      "lstrip": false,
      "normalized": false,
      "rstrip": false,
      "single_word": false,
      "special": true
    },
    "6013": {
      "content": "\\minus",
      "lstrip": false,
      "normalized": false,
      "rstrip": false,
      "single_word": false,
      "special": true
    },
    "6014": {
      "content": "\\Mu",
      "lstrip": false,
      "normalized": false,
      "rstrip": false,
      "single_word": false,
      "special": true
    },
    "6015": {
      "content": "\\symAMSb{",
      "lstrip": false,
      "normalized": false,
      "rstrip": false,
      "single_word": false,
      "special": true
    },
    "6016": {
      "content": "\\uu",
      "lstrip": false,
      "normalized": false,
      "rstrip": false,
      "single_word": false,
      "special": true
    },
    "6017": {
      "content": "\\qihao",
      "lstrip": false,
      "normalized": false,
      "rstrip": false,
      "single_word": false,
      "special": true
    },
    "6018": {
      "content": "М",
      "lstrip": false,
      "normalized": false,
      "rstrip": false,
      "single_word": false,
      "special": true
    },
    "6019": {
      "content": "ă",
      "lstrip": false,
      "normalized": false,
      "rstrip": false,
      "single_word": false,
      "special": true
    },
    "6020": {
      "content": "\\proj",
      "lstrip": false,
      "normalized": false,
      "rstrip": false,
      "single_word": false,
      "special": true
    },
    "6021": {
      "content": "\\vk",
      "lstrip": false,
      "normalized": false,
      "rstrip": false,
      "single_word": false,
      "special": true
    },
    "6022": {
      "content": "\\bordermatrix{",
      "lstrip": false,
      "normalized": false,
      "rstrip": false,
      "single_word": false,
      "special": true
    },
    "6023": {
      "content": "𝑒",
      "lstrip": false,
      "normalized": false,
      "rstrip": false,
      "single_word": false,
      "special": true
    },
    "6024": {
      "content": "\\LT",
      "lstrip": false,
      "normalized": false,
      "rstrip": false,
      "single_word": false,
      "special": true
    },
    "6025": {
      "content": "\\acl",
      "lstrip": false,
      "normalized": false,
      "rstrip": false,
      "single_word": false,
      "special": true
    },
    "6026": {
      "content": "\\lam",
      "lstrip": false,
      "normalized": false,
      "rstrip": false,
      "single_word": false,
      "special": true
    },
    "6027": {
      "content": "↵",
      "lstrip": false,
      "normalized": false,
      "rstrip": false,
      "single_word": false,
      "special": true
    },
    "6028": {
      "content": "\\textsc",
      "lstrip": false,
      "normalized": false,
      "rstrip": false,
      "single_word": false,
      "special": true
    },
    "6029": {
      "content": "\\onto",
      "lstrip": false,
      "normalized": false,
      "rstrip": false,
      "single_word": false,
      "special": true
    },
    "6030": {
      "content": "¹",
      "lstrip": false,
      "normalized": false,
      "rstrip": false,
      "single_word": false,
      "special": true
    },
    "6031": {
      "content": "\\boxminus",
      "lstrip": false,
      "normalized": false,
      "rstrip": false,
      "single_word": false,
      "special": true
    },
    "6032": {
      "content": "\\xmapsto",
      "lstrip": false,
      "normalized": false,
      "rstrip": false,
      "single_word": false,
      "special": true
    },
    "6033": {
      "content": "\\Div",
      "lstrip": false,
      "normalized": false,
      "rstrip": false,
      "single_word": false,
      "special": true
    },
    "6034": {
      "content": "",
      "lstrip": false,
      "normalized": false,
      "rstrip": false,
      "single_word": false,
      "special": true
    },
    "6035": {
      "content": "\\Po",
      "lstrip": false,
      "normalized": false,
      "rstrip": false,
      "single_word": false,
      "special": true
    },
    "6036": {
      "content": "\\bmath",
      "lstrip": false,
      "normalized": false,
      "rstrip": false,
      "single_word": false,
      "special": true
    },
    "6037": {
      "content": "\\symbold",
      "lstrip": false,
      "normalized": false,
      "rstrip": false,
      "single_word": false,
      "special": true
    },
    "6038": {
      "content": "\\set",
      "lstrip": false,
      "normalized": false,
      "rstrip": false,
      "single_word": false,
      "special": true
    },
    "6039": {
      "content": "\\sS",
      "lstrip": false,
      "normalized": false,
      "rstrip": false,
      "single_word": false,
      "special": true
    },
    "6040": {
      "content": "\\bigr{",
      "lstrip": false,
      "normalized": false,
      "rstrip": false,
      "single_word": false,
      "special": true
    },
    "6041": {
      "content": "\\ds",
      "lstrip": false,
      "normalized": false,
      "rstrip": false,
      "single_word": false,
      "special": true
    },
    "6042": {
      "content": "\\Id",
      "lstrip": false,
      "normalized": false,
      "rstrip": false,
      "single_word": false,
      "special": true
    },
    "6043": {
      "content": "\\varoplus",
      "lstrip": false,
      "normalized": false,
      "rstrip": false,
      "single_word": false,
      "special": true
    },
    "6044": {
      "content": "\\cala",
      "lstrip": false,
      "normalized": false,
      "rstrip": false,
      "single_word": false,
      "special": true
    },
    "6045": {
      "content": "\\AC",
      "lstrip": false,
      "normalized": false,
      "rstrip": false,
      "single_word": false,
      "special": true
    },
    "6046": {
      "content": "\\fg",
      "lstrip": false,
      "normalized": false,
      "rstrip": false,
      "single_word": false,
      "special": true
    },
    "6047": {
      "content": "\\func",
      "lstrip": false,
      "normalized": false,
      "rstrip": false,
      "single_word": false,
      "special": true
    },
    "6048": {
      "content": "\\Bc",
      "lstrip": false,
      "normalized": false,
      "rstrip": false,
      "single_word": false,
      "special": true
    },
    "6049": {
      "content": "\\gen",
      "lstrip": false,
      "normalized": false,
      "rstrip": false,
      "single_word": false,
      "special": true
    },
    "6050": {
      "content": "\\qquadl",
      "lstrip": false,
      "normalized": false,
      "rstrip": false,
      "single_word": false,
      "special": true
    },
    "6051": {
      "content": "\\mcP",
      "lstrip": false,
      "normalized": false,
      "rstrip": false,
      "single_word": false,
      "special": true
    },
    "6052": {
      "content": "\\leftrightharpoons",
      "lstrip": false,
      "normalized": false,
      "rstrip": false,
      "single_word": false,
      "special": true
    },
    "6053": {
      "content": "\\obs",
      "lstrip": false,
      "normalized": false,
      "rstrip": false,
      "single_word": false,
      "special": true
    },
    "6054": {
      "content": "`",
      "lstrip": false,
      "normalized": false,
      "rstrip": false,
      "single_word": false,
      "special": true
    },
    "6055": {
      "content": "\\backslash",
      "lstrip": false,
      "normalized": false,
      "rstrip": false,
      "single_word": false,
      "special": true
    },
    "6056": {
      "content": "\\bX",
      "lstrip": false,
      "normalized": false,
      "rstrip": false,
      "single_word": false,
      "special": true
    },
    "6057": {
      "content": "Ê",
      "lstrip": false,
      "normalized": false,
      "rstrip": false,
      "single_word": false,
      "special": true
    },
    "6058": {
      "content": "\\inf",
      "lstrip": false,
      "normalized": false,
      "rstrip": false,
      "single_word": false,
      "special": true
    },
    "6059": {
      "content": "\\displaystyle",
      "lstrip": false,
      "normalized": false,
      "rstrip": false,
      "single_word": false,
      "special": true
    },
    "6060": {
      "content": "\\eta",
      "lstrip": false,
      "normalized": false,
      "rstrip": false,
      "single_word": false,
      "special": true
    },
    "6061": {
      "content": "\\kk",
      "lstrip": false,
      "normalized": false,
      "rstrip": false,
      "single_word": false,
      "special": true
    },
    "6062": {
      "content": "\\textdagger",
      "lstrip": false,
      "normalized": false,
      "rstrip": false,
      "single_word": false,
      "special": true
    },
    "6063": {
      "content": "\\sq",
      "lstrip": false,
      "normalized": false,
      "rstrip": false,
      "single_word": false,
      "special": true
    },
    "6064": {
      "content": "\\bbX",
      "lstrip": false,
      "normalized": false,
      "rstrip": false,
      "single_word": false,
      "special": true
    },
    "6065": {
      "content": "\\operatorfont",
      "lstrip": false,
      "normalized": false,
      "rstrip": false,
      "single_word": false,
      "special": true
    },
    "6066": {
      "content": "\\delta",
      "lstrip": false,
      "normalized": false,
      "rstrip": false,
      "single_word": false,
      "special": true
    },
    "6067": {
      "content": "\\La",
      "lstrip": false,
      "normalized": false,
      "rstrip": false,
      "single_word": false,
      "special": true
    },
    "6068": {
      "content": "\\su",
      "lstrip": false,
      "normalized": false,
      "rstrip": false,
      "single_word": false,
      "special": true
    },
    "6069": {
      "content": "\\tbar",
      "lstrip": false,
      "normalized": false,
      "rstrip": false,
      "single_word": false,
      "special": true
    },
    "6070": {
      "content": "\\over",
      "lstrip": false,
      "normalized": false,
      "rstrip": false,
      "single_word": false,
      "special": true
    },
    "6071": {
      "content": "\\rA",
      "lstrip": false,
      "normalized": false,
      "rstrip": false,
      "single_word": false,
      "special": true
    },
    "6072": {
      "content": "\\conc",
      "lstrip": false,
      "normalized": false,
      "rstrip": false,
      "single_word": false,
      "special": true
    },
    "6073": {
      "content": "\\sinh",
      "lstrip": false,
      "normalized": false,
      "rstrip": false,
      "single_word": false,
      "special": true
    },
    "6074": {
      "content": "\\accentset",
      "lstrip": false,
      "normalized": false,
      "rstrip": false,
      "single_word": false,
      "special": true
    },
    "6075": {
      "content": "\\gr",
      "lstrip": false,
      "normalized": false,
      "rstrip": false,
      "single_word": false,
      "special": true
    },
    "6076": {
      "content": "\\proj{",
      "lstrip": false,
      "normalized": false,
      "rstrip": false,
      "single_word": false,
      "special": true
    },
    "6077": {
      "content": "\\innerproduct{",
      "lstrip": false,
      "normalized": false,
      "rstrip": false,
      "single_word": false,
      "special": true
    },
    "6078": {
      "content": "\\Rset",
      "lstrip": false,
      "normalized": false,
      "rstrip": false,
      "single_word": false,
      "special": true
    },
    "6079": {
      "content": "\\leftharpoondown",
      "lstrip": false,
      "normalized": false,
      "rstrip": false,
      "single_word": false,
      "special": true
    },
    "6080": {
      "content": "\\sP",
      "lstrip": false,
      "normalized": false,
      "rstrip": false,
      "single_word": false,
      "special": true
    },
    "6081": {
      "content": "\\bm{",
      "lstrip": false,
      "normalized": false,
      "rstrip": false,
      "single_word": false,
      "special": true
    },
    "6082": {
      "content": "\\varlimsup",
      "lstrip": false,
      "normalized": false,
      "rstrip": false,
      "single_word": false,
      "special": true
    },
    "6083": {
      "content": "Ž",
      "lstrip": false,
      "normalized": false,
      "rstrip": false,
      "single_word": false,
      "special": true
    },
    "6084": {
      "content": "\\arrow",
      "lstrip": false,
      "normalized": false,
      "rstrip": false,
      "single_word": false,
      "special": true
    },
    "6085": {
      "content": "\\wr{",
      "lstrip": false,
      "normalized": false,
      "rstrip": false,
      "single_word": false,
      "special": true
    },
    "6086": {
      "content": "\\mathbfsl{",
      "lstrip": false,
      "normalized": false,
      "rstrip": false,
      "single_word": false,
      "special": true
    },
    "6087": {
      "content": "\\ointctrclockwise",
      "lstrip": false,
      "normalized": false,
      "rstrip": false,
      "single_word": false,
      "special": true
    },
    "6088": {
      "content": "\\log",
      "lstrip": false,
      "normalized": false,
      "rstrip": false,
      "single_word": false,
      "special": true
    },
    "6089": {
      "content": "м",
      "lstrip": false,
      "normalized": false,
      "rstrip": false,
      "single_word": false,
      "special": true
    },
    "6090": {
      "content": "\\add",
      "lstrip": false,
      "normalized": false,
      "rstrip": false,
      "single_word": false,
      "special": true
    },
    "6091": {
      "content": "∪",
      "lstrip": false,
      "normalized": false,
      "rstrip": false,
      "single_word": false,
      "special": true
    },
    "6092": {
      "content": "\\state",
      "lstrip": false,
      "normalized": false,
      "rstrip": false,
      "single_word": false,
      "special": true
    },
    "6093": {
      "content": "\\longrightarrow",
      "lstrip": false,
      "normalized": false,
      "rstrip": false,
      "single_word": false,
      "special": true
    },
    "6094": {
      "content": "\\ii",
      "lstrip": false,
      "normalized": false,
      "rstrip": false,
      "single_word": false,
      "special": true
    },
    "6095": {
      "content": "⊆",
      "lstrip": false,
      "normalized": false,
      "rstrip": false,
      "single_word": false,
      "special": true
    },
    "6096": {
      "content": "\\hf",
      "lstrip": false,
      "normalized": false,
      "rstrip": false,
      "single_word": false,
      "special": true
    },
    "6097": {
      "content": "ò",
      "lstrip": false,
      "normalized": false,
      "rstrip": false,
      "single_word": false,
      "special": true
    },
    "6098": {
      "content": "\\lhd",
      "lstrip": false,
      "normalized": false,
      "rstrip": false,
      "single_word": false,
      "special": true
    },
    "6099": {
      "content": "\\un{",
      "lstrip": false,
      "normalized": false,
      "rstrip": false,
      "single_word": false,
      "special": true
    },
    "6100": {
      "content": "\\dn",
      "lstrip": false,
      "normalized": false,
      "rstrip": false,
      "single_word": false,
      "special": true
    },
    "6101": {
      "content": "\\mbox{",
      "lstrip": false,
      "normalized": false,
      "rstrip": false,
      "single_word": false,
      "special": true
    },
    "6102": {
      "content": "𝐺",
      "lstrip": false,
      "normalized": false,
      "rstrip": false,
      "single_word": false,
      "special": true
    },
    "6103": {
      "content": "\\rg",
      "lstrip": false,
      "normalized": false,
      "rstrip": false,
      "single_word": false,
      "special": true
    },
    "6104": {
      "content": "\\fa",
      "lstrip": false,
      "normalized": false,
      "rstrip": false,
      "single_word": false,
      "special": true
    },
    "6105": {
      "content": "\\Dm",
      "lstrip": false,
      "normalized": false,
      "rstrip": false,
      "single_word": false,
      "special": true
    },
    "6106": {
      "content": "\\stackrel{",
      "lstrip": false,
      "normalized": false,
      "rstrip": false,
      "single_word": false,
      "special": true
    },
    "6107": {
      "content": "\\cK",
      "lstrip": false,
      "normalized": false,
      "rstrip": false,
      "single_word": false,
      "special": true
    },
    "6108": {
      "content": "\\poly",
      "lstrip": false,
      "normalized": false,
      "rstrip": false,
      "single_word": false,
      "special": true
    },
    "6109": {
      "content": "\\ddddot",
      "lstrip": false,
      "normalized": false,
      "rstrip": false,
      "single_word": false,
      "special": true
    },
    "6110": {
      "content": "\\ie",
      "lstrip": false,
      "normalized": false,
      "rstrip": false,
      "single_word": false,
      "special": true
    },
    "6111": {
      "content": "\\ratio",
      "lstrip": false,
      "normalized": false,
      "rstrip": false,
      "single_word": false,
      "special": true
    },
    "6112": {
      "content": "\\overleftarrow{",
      "lstrip": false,
      "normalized": false,
      "rstrip": false,
      "single_word": false,
      "special": true
    },
    "6113": {
      "content": "\\Rsh",
      "lstrip": false,
      "normalized": false,
      "rstrip": false,
      "single_word": false,
      "special": true
    },
    "6114": {
      "content": "\\Bar",
      "lstrip": false,
      "normalized": false,
      "rstrip": false,
      "single_word": false,
      "special": true
    },
    "6115": {
      "content": "\\what",
      "lstrip": false,
      "normalized": false,
      "rstrip": false,
      "single_word": false,
      "special": true
    },
    "6116": {
      "content": "\\bTheta",
      "lstrip": false,
      "normalized": false,
      "rstrip": false,
      "single_word": false,
      "special": true
    },
    "6117": {
      "content": "\\calV",
      "lstrip": false,
      "normalized": false,
      "rstrip": false,
      "single_word": false,
      "special": true
    },
    "6118": {
      "content": "ˆ",
      "lstrip": false,
      "normalized": false,
      "rstrip": false,
      "single_word": false,
      "special": true
    },
    "6119": {
      "content": "\\Sing",
      "lstrip": false,
      "normalized": false,
      "rstrip": false,
      "single_word": false,
      "special": true
    },
    "6120": {
      "content": "\\HF",
      "lstrip": false,
      "normalized": false,
      "rstrip": false,
      "single_word": false,
      "special": true
    },
    "6121": {
      "content": "÷",
      "lstrip": false,
      "normalized": false,
      "rstrip": false,
      "single_word": false,
      "special": true
    },
    "6122": {
      "content": "\\mathbbmss",
      "lstrip": false,
      "normalized": false,
      "rstrip": false,
      "single_word": false,
      "special": true
    },
    "6123": {
      "content": "\\circlearrowright",
      "lstrip": false,
      "normalized": false,
      "rstrip": false,
      "single_word": false,
      "special": true
    },
    "6124": {
      "content": "\\underleftarrow{",
      "lstrip": false,
      "normalized": false,
      "rstrip": false,
      "single_word": false,
      "special": true
    },
    "6125": {
      "content": "\\xmapsto{",
      "lstrip": false,
      "normalized": false,
      "rstrip": false,
      "single_word": false,
      "special": true
    },
    "6126": {
      "content": "\\fgebackslash",
      "lstrip": false,
      "normalized": false,
      "rstrip": false,
      "single_word": false,
      "special": true
    },
    "6127": {
      "content": "\\llangle",
      "lstrip": false,
      "normalized": false,
      "rstrip": false,
      "single_word": false,
      "special": true
    },
    "6128": {
      "content": "\\mvec",
      "lstrip": false,
      "normalized": false,
      "rstrip": false,
      "single_word": false,
      "special": true
    },
    "6129": {
      "content": "\\tilde{",
      "lstrip": false,
      "normalized": false,
      "rstrip": false,
      "single_word": false,
      "special": true
    },
    "6130": {
      "content": "\\sub{",
      "lstrip": false,
      "normalized": false,
      "rstrip": false,
      "single_word": false,
      "special": true
    },
    "6131": {
      "content": "\\en",
      "lstrip": false,
      "normalized": false,
      "rstrip": false,
      "single_word": false,
      "special": true
    },
    "6132": {
      "content": "\\cl",
      "lstrip": false,
      "normalized": false,
      "rstrip": false,
      "single_word": false,
      "special": true
    },
    "6133": {
      "content": "\\bar{",
      "lstrip": false,
      "normalized": false,
      "rstrip": false,
      "single_word": false,
      "special": true
    },
    "6134": {
      "content": "\\newline",
      "lstrip": false,
      "normalized": false,
      "rstrip": false,
      "single_word": false,
      "special": true
    },
    "6135": {
      "content": "",
      "lstrip": false,
      "normalized": false,
      "rstrip": false,
      "single_word": false,
      "special": true
    },
    "6136": {
      "content": "\\apprge",
      "lstrip": false,
      "normalized": false,
      "rstrip": false,
      "single_word": false,
      "special": true
    },
    "6137": {
      "content": "\\mathop{",
      "lstrip": false,
      "normalized": false,
      "rstrip": false,
      "single_word": false,
      "special": true
    },
    "6138": {
      "content": "\\rest{",
      "lstrip": false,
      "normalized": false,
      "rstrip": false,
      "single_word": false,
      "special": true
    },
    "6139": {
      "content": "\\Irr",
      "lstrip": false,
      "normalized": false,
      "rstrip": false,
      "single_word": false,
      "special": true
    },
    "6140": {
      "content": "\\p{",
      "lstrip": false,
      "normalized": false,
      "rstrip": false,
      "single_word": false,
      "special": true
    },
    "6141": {
      "content": "\\mathb",
      "lstrip": false,
      "normalized": false,
      "rstrip": false,
      "single_word": false,
      "special": true
    },
    "6142": {
      "content": "\\wtilde",
      "lstrip": false,
      "normalized": false,
      "rstrip": false,
      "single_word": false,
      "special": true
    },
    "6143": {
      "content": "\\ggg",
      "lstrip": false,
      "normalized": false,
      "rstrip": false,
      "single_word": false,
      "special": true
    },
    "6144": {
      "content": "\\sfd",
      "lstrip": false,
      "normalized": false,
      "rstrip": false,
      "single_word": false,
      "special": true
    },
    "6145": {
      "content": "\\pr{",
      "lstrip": false,
      "normalized": false,
      "rstrip": false,
      "single_word": false,
      "special": true
    },
    "6146": {
      "content": "х",
      "lstrip": false,
      "normalized": false,
      "rstrip": false,
      "single_word": false,
      "special": true
    },
    "6147": {
      "content": "\\sideset",
      "lstrip": false,
      "normalized": false,
      "rstrip": false,
      "single_word": false,
      "special": true
    },
    "6148": {
      "content": "\\mv",
      "lstrip": false,
      "normalized": false,
      "rstrip": false,
      "single_word": false,
      "special": true
    },
    "6149": {
      "content": "\\circleddash",
      "lstrip": false,
      "normalized": false,
      "rstrip": false,
      "single_word": false,
      "special": true
    },
    "6150": {
      "content": "\\bY",
      "lstrip": false,
      "normalized": false,
      "rstrip": false,
      "single_word": false,
      "special": true
    },
    "6151": {
      "content": "\\Sub",
      "lstrip": false,
      "normalized": false,
      "rstrip": false,
      "single_word": false,
      "special": true
    },
    "6152": {
      "content": "\\as",
      "lstrip": false,
      "normalized": false,
      "rstrip": false,
      "single_word": false,
      "special": true
    },
    "6153": {
      "content": "\\rest",
      "lstrip": false,
      "normalized": false,
      "rstrip": false,
      "single_word": false,
      "special": true
    },
    "6154": {
      "content": "\\cd",
      "lstrip": false,
      "normalized": false,
      "rstrip": false,
      "single_word": false,
      "special": true
    },
    "6155": {
      "content": "\\roarrow",
      "lstrip": false,
      "normalized": false,
      "rstrip": false,
      "single_word": false,
      "special": true
    },
    "6156": {
      "content": "\\OO",
      "lstrip": false,
      "normalized": false,
      "rstrip": false,
      "single_word": false,
      "special": true
    },
    "6157": {
      "content": "\\AE",
      "lstrip": false,
      "normalized": false,
      "rstrip": false,
      "single_word": false,
      "special": true
    },
    "6158": {
      "content": "\\Lm",
      "lstrip": false,
      "normalized": false,
      "rstrip": false,
      "single_word": false,
      "special": true
    },
    "6159": {
      "content": "\\kv",
      "lstrip": false,
      "normalized": false,
      "rstrip": false,
      "single_word": false,
      "special": true
    },
    "6160": {
      "content": "‖",
      "lstrip": false,
      "normalized": false,
      "rstrip": false,
      "single_word": false,
      "special": true
    },
    "6161": {
      "content": "\\t",
      "lstrip": false,
      "normalized": false,
      "rstrip": false,
      "single_word": false,
      "special": true
    },
    "6162": {
      "content": "\\mathscr",
      "lstrip": false,
      "normalized": false,
      "rstrip": false,
      "single_word": false,
      "special": true
    },
    "6163": {
      "content": "\\ph",
      "lstrip": false,
      "normalized": false,
      "rstrip": false,
      "single_word": false,
      "special": true
    },
    "6164": {
      "content": "\\cp",
      "lstrip": false,
      "normalized": false,
      "rstrip": false,
      "single_word": false,
      "special": true
    },
    "6165": {
      "content": "\\bbD",
      "lstrip": false,
      "normalized": false,
      "rstrip": false,
      "single_word": false,
      "special": true
    },
    "6166": {
      "content": "\\forall{",
      "lstrip": false,
      "normalized": false,
      "rstrip": false,
      "single_word": false,
      "special": true
    },
    "6167": {
      "content": "\\sub",
      "lstrip": false,
      "normalized": false,
      "rstrip": false,
      "single_word": false,
      "special": true
    },
    "6168": {
      "content": "\\partialslash",
      "lstrip": false,
      "normalized": false,
      "rstrip": false,
      "single_word": false,
      "special": true
    },
    "6169": {
      "content": "\\fii",
      "lstrip": false,
      "normalized": false,
      "rstrip": false,
      "single_word": false,
      "special": true
    },
    "6170": {
      "content": "\\Huge",
      "lstrip": false,
      "normalized": false,
      "rstrip": false,
      "single_word": false,
      "special": true
    },
    "6171": {
      "content": "\\te",
      "lstrip": false,
      "normalized": false,
      "rstrip": false,
      "single_word": false,
      "special": true
    },
    "6172": {
      "content": "\\vect{",
      "lstrip": false,
      "normalized": false,
      "rstrip": false,
      "single_word": false,
      "special": true
    },
    "6173": {
      "content": "\\Upsigma",
      "lstrip": false,
      "normalized": false,
      "rstrip": false,
      "single_word": false,
      "special": true
    },
    "6174": {
      "content": "\\kilo",
      "lstrip": false,
      "normalized": false,
      "rstrip": false,
      "single_word": false,
      "special": true
    },
    "6175": {
      "content": "\\em",
      "lstrip": false,
      "normalized": false,
      "rstrip": false,
      "single_word": false,
      "special": true
    },
    "6176": {
      "content": "\\bmi{",
      "lstrip": false,
      "normalized": false,
      "rstrip": false,
      "single_word": false,
      "special": true
    },
    "6177": {
      "content": "\\Ass",
      "lstrip": false,
      "normalized": false,
      "rstrip": false,
      "single_word": false,
      "special": true
    },
    "6178": {
      "content": "\\Ad",
      "lstrip": false,
      "normalized": false,
      "rstrip": false,
      "single_word": false,
      "special": true
    },
    "6179": {
      "content": "\\HS",
      "lstrip": false,
      "normalized": false,
      "rstrip": false,
      "single_word": false,
      "special": true
    },
    "6180": {
      "content": "\\z",
      "lstrip": false,
      "normalized": false,
      "rstrip": false,
      "single_word": false,
      "special": true
    },
    "6181": {
      "content": "\\vc",
      "lstrip": false,
      "normalized": false,
      "rstrip": false,
      "single_word": false,
      "special": true
    },
    "6182": {
      "content": "\\iota",
      "lstrip": false,
      "normalized": false,
      "rstrip": false,
      "single_word": false,
      "special": true
    },
    "6183": {
      "content": "\\obar",
      "lstrip": false,
      "normalized": false,
      "rstrip": false,
      "single_word": false,
      "special": true
    },
    "6184": {
      "content": "\\wideparen{",
      "lstrip": false,
      "normalized": false,
      "rstrip": false,
      "single_word": false,
      "special": true
    },
    "6185": {
      "content": "\\In",
      "lstrip": false,
      "normalized": false,
      "rstrip": false,
      "single_word": false,
      "special": true
    },
    "6186": {
      "content": "\\bone",
      "lstrip": false,
      "normalized": false,
      "rstrip": false,
      "single_word": false,
      "special": true
    },
    "6187": {
      "content": "\\f{",
      "lstrip": false,
      "normalized": false,
      "rstrip": false,
      "single_word": false,
      "special": true
    },
    "6188": {
      "content": "\\ring{",
      "lstrip": false,
      "normalized": false,
      "rstrip": false,
      "single_word": false,
      "special": true
    },
    "6189": {
      "content": "\\mathbi{",
      "lstrip": false,
      "normalized": false,
      "rstrip": false,
      "single_word": false,
      "special": true
    },
    "6190": {
      "content": "ȷ",
      "lstrip": false,
      "normalized": false,
      "rstrip": false,
      "single_word": false,
      "special": true
    },
    "6191": {
      "content": "\\cos{",
      "lstrip": false,
      "normalized": false,
      "rstrip": false,
      "single_word": false,
      "special": true
    },
    "6192": {
      "content": "\\cT",
      "lstrip": false,
      "normalized": false,
      "rstrip": false,
      "single_word": false,
      "special": true
    },
    "6193": {
      "content": "\\textquotedblright",
      "lstrip": false,
      "normalized": false,
      "rstrip": false,
      "single_word": false,
      "special": true
    },
    "6194": {
      "content": "\\Perp",
      "lstrip": false,
      "normalized": false,
      "rstrip": false,
      "single_word": false,
      "special": true
    },
    "6195": {
      "content": "\\mfg",
      "lstrip": false,
      "normalized": false,
      "rstrip": false,
      "single_word": false,
      "special": true
    },
    "6196": {
      "content": "\\tx{",
      "lstrip": false,
      "normalized": false,
      "rstrip": false,
      "single_word": false,
      "special": true
    },
    "6197": {
      "content": "\\rS",
      "lstrip": false,
      "normalized": false,
      "rstrip": false,
      "single_word": false,
      "special": true
    },
    "6198": {
      "content": "\\overbrace",
      "lstrip": false,
      "normalized": false,
      "rstrip": false,
      "single_word": false,
      "special": true
    },
    "6199": {
      "content": "Φ",
      "lstrip": false,
      "normalized": false,
      "rstrip": false,
      "single_word": false,
      "special": true
    },
    "6200": {
      "content": "„",
      "lstrip": false,
      "normalized": false,
      "rstrip": false,
      "single_word": false,
      "special": true
    },
    "6201": {
      "content": "\\msun",
      "lstrip": false,
      "normalized": false,
      "rstrip": false,
      "single_word": false,
      "special": true
    },
    "6202": {
      "content": "\\fr{",
      "lstrip": false,
      "normalized": false,
      "rstrip": false,
      "single_word": false,
      "special": true
    },
    "6203": {
      "content": "\\mL",
      "lstrip": false,
      "normalized": false,
      "rstrip": false,
      "single_word": false,
      "special": true
    },
    "6204": {
      "content": "\\vet{",
      "lstrip": false,
      "normalized": false,
      "rstrip": false,
      "single_word": false,
      "special": true
    },
    "6205": {
      "content": "\\vt",
      "lstrip": false,
      "normalized": false,
      "rstrip": false,
      "single_word": false,
      "special": true
    },
    "6206": {
      "content": "\\Theta",
      "lstrip": false,
      "normalized": false,
      "rstrip": false,
      "single_word": false,
      "special": true
    },
    "6207": {
      "content": "\\amsmathbb",
      "lstrip": false,
      "normalized": false,
      "rstrip": false,
      "single_word": false,
      "special": true
    },
    "6208": {
      "content": "\\gcd",
      "lstrip": false,
      "normalized": false,
      "rstrip": false,
      "single_word": false,
      "special": true
    },
    "6209": {
      "content": "\\ten",
      "lstrip": false,
      "normalized": false,
      "rstrip": false,
      "single_word": false,
      "special": true
    },
    "6210": {
      "content": "\\mathcyr{",
      "lstrip": false,
      "normalized": false,
      "rstrip": false,
      "single_word": false,
      "special": true
    },
    "6211": {
      "content": "\\Sigma",
      "lstrip": false,
      "normalized": false,
      "rstrip": false,
      "single_word": false,
      "special": true
    },
    "6212": {
      "content": "\\cH",
      "lstrip": false,
      "normalized": false,
      "rstrip": false,
      "single_word": false,
      "special": true
    },
    "6213": {
      "content": "\\breve{",
      "lstrip": false,
      "normalized": false,
      "rstrip": false,
      "single_word": false,
      "special": true
    },
    "6214": {
      "content": "\\tH",
      "lstrip": false,
      "normalized": false,
      "rstrip": false,
      "single_word": false,
      "special": true
    },
    "6215": {
      "content": "\\textcjheb",
      "lstrip": false,
      "normalized": false,
      "rstrip": false,
      "single_word": false,
      "special": true
    },
    "6216": {
      "content": "\\bbP",
      "lstrip": false,
      "normalized": false,
      "rstrip": false,
      "single_word": false,
      "special": true
    },
    "6217": {
      "content": "\\tmmathbf{",
      "lstrip": false,
      "normalized": false,
      "rstrip": false,
      "single_word": false,
      "special": true
    },
    "6218": {
      "content": "\\end{equation}",
      "lstrip": false,
      "normalized": false,
      "rstrip": false,
      "single_word": false,
      "special": true
    },
    "6219": {
      "content": "\\st",
      "lstrip": false,
      "normalized": false,
      "rstrip": false,
      "single_word": false,
      "special": true
    },
    "6220": {
      "content": "\\rn",
      "lstrip": false,
      "normalized": false,
      "rstrip": false,
      "single_word": false,
      "special": true
    },
    "6221": {
      "content": "⋯",
      "lstrip": false,
      "normalized": false,
      "rstrip": false,
      "single_word": false,
      "special": true
    },
    "6222": {
      "content": "\\rightharpoondown",
      "lstrip": false,
      "normalized": false,
      "rstrip": false,
      "single_word": false,
      "special": true
    },
    "6223": {
      "content": "\\vv",
      "lstrip": false,
      "normalized": false,
      "rstrip": false,
      "single_word": false,
      "special": true
    },
    "6224": {
      "content": "𝑞",
      "lstrip": false,
      "normalized": false,
      "rstrip": false,
      "single_word": false,
      "special": true
    },
    "6225": {
      "content": "\\Longleftrightarrow{",
      "lstrip": false,
      "normalized": false,
      "rstrip": false,
      "single_word": false,
      "special": true
    },
    "6226": {
      "content": "\\bD",
      "lstrip": false,
      "normalized": false,
      "rstrip": false,
      "single_word": false,
      "special": true
    },
    "6227": {
      "content": "\\Vol",
      "lstrip": false,
      "normalized": false,
      "rstrip": false,
      "single_word": false,
      "special": true
    },
    "6228": {
      "content": "\\DD",
      "lstrip": false,
      "normalized": false,
      "rstrip": false,
      "single_word": false,
      "special": true
    },
    "6229": {
      "content": "\\ngeq",
      "lstrip": false,
      "normalized": false,
      "rstrip": false,
      "single_word": false,
      "special": true
    },
    "6230": {
      "content": "\\rvert{",
      "lstrip": false,
      "normalized": false,
      "rstrip": false,
      "single_word": false,
      "special": true
    },
    "6231": {
      "content": "\\char",
      "lstrip": false,
      "normalized": false,
      "rstrip": false,
      "single_word": false,
      "special": true
    },
    "6232": {
      "content": "\\quantity{",
      "lstrip": false,
      "normalized": false,
      "rstrip": false,
      "single_word": false,
      "special": true
    },
    "6233": {
      "content": "\\mathlcal",
      "lstrip": false,
      "normalized": false,
      "rstrip": false,
      "single_word": false,
      "special": true
    },
    "6234": {
      "content": "\\propto",
      "lstrip": false,
      "normalized": false,
      "rstrip": false,
      "single_word": false,
      "special": true
    },
    "6235": {
      "content": "\\ran",
      "lstrip": false,
      "normalized": false,
      "rstrip": false,
      "single_word": false,
      "special": true
    },
    "6236": {
      "content": "∈",
      "lstrip": false,
      "normalized": false,
      "rstrip": false,
      "single_word": false,
      "special": true
    },
    "6237": {
      "content": "е",
      "lstrip": false,
      "normalized": false,
      "rstrip": false,
      "single_word": false,
      "special": true
    },
    "6238": {
      "content": "\\mA",
      "lstrip": false,
      "normalized": false,
      "rstrip": false,
      "single_word": false,
      "special": true
    },
    "6239": {
      "content": "\\ms",
      "lstrip": false,
      "normalized": false,
      "rstrip": false,
      "single_word": false,
      "special": true
    },
    "6240": {
      "content": "\\hspace",
      "lstrip": false,
      "normalized": false,
      "rstrip": false,
      "single_word": false,
      "special": true
    },
    "6241": {
      "content": "$",
      "lstrip": false,
      "normalized": false,
      "rstrip": false,
      "single_word": false,
      "special": true
    },
    "6242": {
      "content": "\\Da",
      "lstrip": false,
      "normalized": false,
      "rstrip": false,
      "single_word": false,
      "special": true
    },
    "6243": {
      "content": "𝑝",
      "lstrip": false,
      "normalized": false,
      "rstrip": false,
      "single_word": false,
      "special": true
    },
    "6244": {
      "content": "\\rB",
      "lstrip": false,
      "normalized": false,
      "rstrip": false,
      "single_word": false,
      "special": true
    },
    "6245": {
      "content": "ξ",
      "lstrip": false,
      "normalized": false,
      "rstrip": false,
      "single_word": false,
      "special": true
    },
    "6246": {
      "content": "\\vline",
      "lstrip": false,
      "normalized": false,
      "rstrip": false,
      "single_word": false,
      "special": true
    },
    "6247": {
      "content": "\\Hi",
      "lstrip": false,
      "normalized": false,
      "rstrip": false,
      "single_word": false,
      "special": true
    },
    "6248": {
      "content": "\\CD",
      "lstrip": false,
      "normalized": false,
      "rstrip": false,
      "single_word": false,
      "special": true
    },
    "6249": {
      "content": "\\db{",
      "lstrip": false,
      "normalized": false,
      "rstrip": false,
      "single_word": false,
      "special": true
    },
    "6250": {
      "content": "\\Ext",
      "lstrip": false,
      "normalized": false,
      "rstrip": false,
      "single_word": false,
      "special": true
    },
    "6251": {
      "content": "\\sd",
      "lstrip": false,
      "normalized": false,
      "rstrip": false,
      "single_word": false,
      "special": true
    },
    "6252": {
      "content": "\\Rp",
      "lstrip": false,
      "normalized": false,
      "rstrip": false,
      "single_word": false,
      "special": true
    },
    "6253": {
      "content": "\\split",
      "lstrip": false,
      "normalized": false,
      "rstrip": false,
      "single_word": false,
      "special": true
    },
    "6254": {
      "content": "\\coker",
      "lstrip": false,
      "normalized": false,
      "rstrip": false,
      "single_word": false,
      "special": true
    },
    "6255": {
      "content": "\\varobar",
      "lstrip": false,
      "normalized": false,
      "rstrip": false,
      "single_word": false,
      "special": true
    },
    "6256": {
      "content": "♠",
      "lstrip": false,
      "normalized": false,
      "rstrip": false,
      "single_word": false,
      "special": true
    },
    "6257": {
      "content": "\\ka",
      "lstrip": false,
      "normalized": false,
      "rstrip": false,
      "single_word": false,
      "special": true
    },
    "6258": {
      "content": "\\sca",
      "lstrip": false,
      "normalized": false,
      "rstrip": false,
      "single_word": false,
      "special": true
    },
    "6259": {
      "content": "\\oc",
      "lstrip": false,
      "normalized": false,
      "rstrip": false,
      "single_word": false,
      "special": true
    },
    "6260": {
      "content": "\\EuR{",
      "lstrip": false,
      "normalized": false,
      "rstrip": false,
      "single_word": false,
      "special": true
    },
    "6261": {
      "content": "\\nicefrac{",
      "lstrip": false,
      "normalized": false,
      "rstrip": false,
      "single_word": false,
      "special": true
    },
    "6262": {
      "content": "Ψ",
      "lstrip": false,
      "normalized": false,
      "rstrip": false,
      "single_word": false,
      "special": true
    },
    "6263": {
      "content": "\\divergence",
      "lstrip": false,
      "normalized": false,
      "rstrip": false,
      "single_word": false,
      "special": true
    },
    "6264": {
      "content": "\\IM",
      "lstrip": false,
      "normalized": false,
      "rstrip": false,
      "single_word": false,
      "special": true
    },
    "6265": {
      "content": "\\erre",
      "lstrip": false,
      "normalized": false,
      "rstrip": false,
      "single_word": false,
      "special": true
    },
    "6266": {
      "content": "\\ang",
      "lstrip": false,
      "normalized": false,
      "rstrip": false,
      "single_word": false,
      "special": true
    },
    "6267": {
      "content": "\\Biggr{",
      "lstrip": false,
      "normalized": false,
      "rstrip": false,
      "single_word": false,
      "special": true
    },
    "6268": {
      "content": "đ",
      "lstrip": false,
      "normalized": false,
      "rstrip": false,
      "single_word": false,
      "special": true
    },
    "6269": {
      "content": "\\thanks",
      "lstrip": false,
      "normalized": false,
      "rstrip": false,
      "single_word": false,
      "special": true
    },
    "6270": {
      "content": "\\zap",
      "lstrip": false,
      "normalized": false,
      "rstrip": false,
      "single_word": false,
      "special": true
    },
    "6271": {
      "content": "щ",
      "lstrip": false,
      "normalized": false,
      "rstrip": false,
      "single_word": false,
      "special": true
    },
    "6272": {
      "content": "Θ",
      "lstrip": false,
      "normalized": false,
      "rstrip": false,
      "single_word": false,
      "special": true
    },
    "6273": {
      "content": "←",
      "lstrip": false,
      "normalized": false,
      "rstrip": false,
      "single_word": false,
      "special": true
    },
    "6274": {
      "content": "\\mM",
      "lstrip": false,
      "normalized": false,
      "rstrip": false,
      "single_word": false,
      "special": true
    },
    "6275": {
      "content": "\\nrm{",
      "lstrip": false,
      "normalized": false,
      "rstrip": false,
      "single_word": false,
      "special": true
    },
    "6276": {
      "content": "\\phiup",
      "lstrip": false,
      "normalized": false,
      "rstrip": false,
      "single_word": false,
      "special": true
    },
    "6277": {
      "content": "⇀",
      "lstrip": false,
      "normalized": false,
      "rstrip": false,
      "single_word": false,
      "special": true
    },
    "6278": {
      "content": "℃",
      "lstrip": false,
      "normalized": false,
      "rstrip": false,
      "single_word": false,
      "special": true
    },
    "6279": {
      "content": "\\vet",
      "lstrip": false,
      "normalized": false,
      "rstrip": false,
      "single_word": false,
      "special": true
    },
    "6280": {
      "content": "\\star{",
      "lstrip": false,
      "normalized": false,
      "rstrip": false,
      "single_word": false,
      "special": true
    },
    "6281": {
      "content": "\\surd{",
      "lstrip": false,
      "normalized": false,
      "rstrip": false,
      "single_word": false,
      "special": true
    },
    "6282": {
      "content": "↓",
      "lstrip": false,
      "normalized": false,
      "rstrip": false,
      "single_word": false,
      "special": true
    },
    "6283": {
      "content": "𝜆",
      "lstrip": false,
      "normalized": false,
      "rstrip": false,
      "single_word": false,
      "special": true
    },
    "6284": {
      "content": "\\check",
      "lstrip": false,
      "normalized": false,
      "rstrip": false,
      "single_word": false,
      "special": true
    },
    "6285": {
      "content": "\\Dd",
      "lstrip": false,
      "normalized": false,
      "rstrip": false,
      "single_word": false,
      "special": true
    },
    "6286": {
      "content": "\\end{Vmatrix}",
      "lstrip": false,
      "normalized": false,
      "rstrip": false,
      "single_word": false,
      "special": true
    },
    "6287": {
      "content": "\\otimes{",
      "lstrip": false,
      "normalized": false,
      "rstrip": false,
      "single_word": false,
      "special": true
    },
    "6288": {
      "content": "\\lrcorner{",
      "lstrip": false,
      "normalized": false,
      "rstrip": false,
      "single_word": false,
      "special": true
    },
    "6289": {
      "content": "\\mathbbold{",
      "lstrip": false,
      "normalized": false,
      "rstrip": false,
      "single_word": false,
      "special": true
    },
    "6290": {
      "content": "\\rotatebox",
      "lstrip": false,
      "normalized": false,
      "rstrip": false,
      "single_word": false,
      "special": true
    },
    "6291": {
      "content": "≻",
      "lstrip": false,
      "normalized": false,
      "rstrip": false,
      "single_word": false,
      "special": true
    },
    "6292": {
      "content": "\\cot",
      "lstrip": false,
      "normalized": false,
      "rstrip": false,
      "single_word": false,
      "special": true
    },
    "6293": {
      "content": "\\nparallel",
      "lstrip": false,
      "normalized": false,
      "rstrip": false,
      "single_word": false,
      "special": true
    },
    "6294": {
      "content": "\\Psi{",
      "lstrip": false,
      "normalized": false,
      "rstrip": false,
      "single_word": false,
      "special": true
    },
    "6295": {
      "content": "𝐵",
      "lstrip": false,
      "normalized": false,
      "rstrip": false,
      "single_word": false,
      "special": true
    },
    "6296": {
      "content": "⊖",
      "lstrip": false,
      "normalized": false,
      "rstrip": false,
      "single_word": false,
      "special": true
    },
    "6297": {
      "content": "\\Lb",
      "lstrip": false,
      "normalized": false,
      "rstrip": false,
      "single_word": false,
      "special": true
    },
    "6298": {
      "content": "≲",
      "lstrip": false,
      "normalized": false,
      "rstrip": false,
      "single_word": false,
      "special": true
    },
    "6299": {
      "content": "\\mathitb",
      "lstrip": false,
      "normalized": false,
      "rstrip": false,
      "single_word": false,
      "special": true
    },
    "6300": {
      "content": "\\sse",
      "lstrip": false,
      "normalized": false,
      "rstrip": false,
      "single_word": false,
      "special": true
    },
    "6301": {
      "content": "\\csc{",
      "lstrip": false,
      "normalized": false,
      "rstrip": false,
      "single_word": false,
      "special": true
    },
    "6302": {
      "content": "\\Qvec",
      "lstrip": false,
      "normalized": false,
      "rstrip": false,
      "single_word": false,
      "special": true
    },
    "6303": {
      "content": "\\sM",
      "lstrip": false,
      "normalized": false,
      "rstrip": false,
      "single_word": false,
      "special": true
    },
    "6304": {
      "content": "\\symAMSb",
      "lstrip": false,
      "normalized": false,
      "rstrip": false,
      "single_word": false,
      "special": true
    },
    "6305": {
      "content": "\\bigl{",
      "lstrip": false,
      "normalized": false,
      "rstrip": false,
      "single_word": false,
      "special": true
    },
    "6306": {
      "content": "Л",
      "lstrip": false,
      "normalized": false,
      "rstrip": false,
      "single_word": false,
      "special": true
    },
    "6307": {
      "content": "≅",
      "lstrip": false,
      "normalized": false,
      "rstrip": false,
      "single_word": false,
      "special": true
    },
    "6308": {
      "content": "\\cg",
      "lstrip": false,
      "normalized": false,
      "rstrip": false,
      "single_word": false,
      "special": true
    },
    "6309": {
      "content": "\\nobreak",
      "lstrip": false,
      "normalized": false,
      "rstrip": false,
      "single_word": false,
      "special": true
    },
    "6310": {
      "content": "\\crb",
      "lstrip": false,
      "normalized": false,
      "rstrip": false,
      "single_word": false,
      "special": true
    },
    "6311": {
      "content": "\\is",
      "lstrip": false,
      "normalized": false,
      "rstrip": false,
      "single_word": false,
      "special": true
    },
    "6312": {
      "content": "\\blacktriangleleft",
      "lstrip": false,
      "normalized": false,
      "rstrip": false,
      "single_word": false,
      "special": true
    },
    "6313": {
      "content": "∴",
      "lstrip": false,
      "normalized": false,
      "rstrip": false,
      "single_word": false,
      "special": true
    },
    "6314": {
      "content": "\\pf",
      "lstrip": false,
      "normalized": false,
      "rstrip": false,
      "single_word": false,
      "special": true
    },
    "6315": {
      "content": "\\dotplus{",
      "lstrip": false,
      "normalized": false,
      "rstrip": false,
      "single_word": false,
      "special": true
    },
    "6316": {
      "content": "\\otimes",
      "lstrip": false,
      "normalized": false,
      "rstrip": false,
      "single_word": false,
      "special": true
    },
    "6317": {
      "content": "\\sig",
      "lstrip": false,
      "normalized": false,
      "rstrip": false,
      "single_word": false,
      "special": true
    },
    "6318": {
      "content": "\\bbx",
      "lstrip": false,
      "normalized": false,
      "rstrip": false,
      "single_word": false,
      "special": true
    },
    "6319": {
      "content": "\\Ga",
      "lstrip": false,
      "normalized": false,
      "rstrip": false,
      "single_word": false,
      "special": true
    },
    "6320": {
      "content": "\\CV",
      "lstrip": false,
      "normalized": false,
      "rstrip": false,
      "single_word": false,
      "special": true
    },
    "6321": {
      "content": "\\lat",
      "lstrip": false,
      "normalized": false,
      "rstrip": false,
      "single_word": false,
      "special": true
    },
    "6322": {
      "content": "\\ti{",
      "lstrip": false,
      "normalized": false,
      "rstrip": false,
      "single_word": false,
      "special": true
    },
    "6323": {
      "content": "\\shuffle",
      "lstrip": false,
      "normalized": false,
      "rstrip": false,
      "single_word": false,
      "special": true
    },
    "6324": {
      "content": "\\lbrace",
      "lstrip": false,
      "normalized": false,
      "rstrip": false,
      "single_word": false,
      "special": true
    },
    "6325": {
      "content": "\\varepsilon{",
      "lstrip": false,
      "normalized": false,
      "rstrip": false,
      "single_word": false,
      "special": true
    },
    "6326": {
      "content": "𝑉",
      "lstrip": false,
      "normalized": false,
      "rstrip": false,
      "single_word": false,
      "special": true
    },
    "6327": {
      "content": "ñ",
      "lstrip": false,
      "normalized": false,
      "rstrip": false,
      "single_word": false,
      "special": true
    },
    "6328": {
      "content": "¿",
      "lstrip": false,
      "normalized": false,
      "rstrip": false,
      "single_word": false,
      "special": true
    },
    "6329": {
      "content": "\\Co",
      "lstrip": false,
      "normalized": false,
      "rstrip": false,
      "single_word": false,
      "special": true
    },
    "6330": {
      "content": "\\delta{",
      "lstrip": false,
      "normalized": false,
      "rstrip": false,
      "single_word": false,
      "special": true
    },
    "6331": {
      "content": "\\oplus",
      "lstrip": false,
      "normalized": false,
      "rstrip": false,
      "single_word": false,
      "special": true
    },
    "6332": {
      "content": "\\ring",
      "lstrip": false,
      "normalized": false,
      "rstrip": false,
      "single_word": false,
      "special": true
    },
    "6333": {
      "content": "\\Leftrightarrow{",
      "lstrip": false,
      "normalized": false,
      "rstrip": false,
      "single_word": false,
      "special": true
    },
    "6334": {
      "content": "\\bI",
      "lstrip": false,
      "normalized": false,
      "rstrip": false,
      "single_word": false,
      "special": true
    },
    "6335": {
      "content": "\\matr",
      "lstrip": false,
      "normalized": false,
      "rstrip": false,
      "single_word": false,
      "special": true
    },
    "6336": {
      "content": "\u0015",
      "lstrip": false,
      "normalized": false,
      "rstrip": false,
      "single_word": false,
      "special": true
    },
    "6337": {
      "content": "\\Ucal",
      "lstrip": false,
      "normalized": false,
      "rstrip": false,
      "single_word": false,
      "special": true
    },
    "6338": {
      "content": "\\dot",
      "lstrip": false,
      "normalized": false,
      "rstrip": false,
      "single_word": false,
      "special": true
    },
    "6339": {
      "content": "\\OP",
      "lstrip": false,
      "normalized": false,
      "rstrip": false,
      "single_word": false,
      "special": true
    },
    "6340": {
      "content": "\\overbracket{",
      "lstrip": false,
      "normalized": false,
      "rstrip": false,
      "single_word": false,
      "special": true
    },
    "6341": {
      "content": "\\!",
      "lstrip": false,
      "normalized": false,
      "rstrip": false,
      "single_word": false,
      "special": true
    },
    "6342": {
      "content": "\\pa",
      "lstrip": false,
      "normalized": false,
      "rstrip": false,
      "single_word": false,
      "special": true
    },
    "6343": {
      "content": "\\diamond",
      "lstrip": false,
      "normalized": false,
      "rstrip": false,
      "single_word": false,
      "special": true
    },
    "6344": {
      "content": "\\mf{",
      "lstrip": false,
      "normalized": false,
      "rstrip": false,
      "single_word": false,
      "special": true
    },
    "6345": {
      "content": "\\operatorname{",
      "lstrip": false,
      "normalized": false,
      "rstrip": false,
      "single_word": false,
      "special": true
    },
    "6346": {
      "content": "\\bu",
      "lstrip": false,
      "normalized": false,
      "rstrip": false,
      "single_word": false,
      "special": true
    },
    "6347": {
      "content": "\\ceil",
      "lstrip": false,
      "normalized": false,
      "rstrip": false,
      "single_word": false,
      "special": true
    },
    "6348": {
      "content": "\\eulercal",
      "lstrip": false,
      "normalized": false,
      "rstrip": false,
      "single_word": false,
      "special": true
    },
    "6349": {
      "content": "\\sumop",
      "lstrip": false,
      "normalized": false,
      "rstrip": false,
      "single_word": false,
      "special": true
    },
    "6350": {
      "content": "\\models{",
      "lstrip": false,
      "normalized": false,
      "rstrip": false,
      "single_word": false,
      "special": true
    },
    "6351": {
      "content": "\\bigo",
      "lstrip": false,
      "normalized": false,
      "rstrip": false,
      "single_word": false,
      "special": true
    },
    "6352": {
      "content": "\\Bra{",
      "lstrip": false,
      "normalized": false,
      "rstrip": false,
      "single_word": false,
      "special": true
    },
    "6353": {
      "content": "\\prime{",
      "lstrip": false,
      "normalized": false,
      "rstrip": false,
      "single_word": false,
      "special": true
    },
    "6354": {
      "content": "\\fA",
      "lstrip": false,
      "normalized": false,
      "rstrip": false,
      "single_word": false,
      "special": true
    },
    "6355": {
      "content": "\\widecheck",
      "lstrip": false,
      "normalized": false,
      "rstrip": false,
      "single_word": false,
      "special": true
    },
    "6356": {
      "content": "\\Ec",
      "lstrip": false,
      "normalized": false,
      "rstrip": false,
      "single_word": false,
      "special": true
    },
    "6357": {
      "content": "\\mN",
      "lstrip": false,
      "normalized": false,
      "rstrip": false,
      "single_word": false,
      "special": true
    },
    "6358": {
      "content": "\\Vcal",
      "lstrip": false,
      "normalized": false,
      "rstrip": false,
      "single_word": false,
      "special": true
    },
    "6359": {
      "content": "\\Vec{",
      "lstrip": false,
      "normalized": false,
      "rstrip": false,
      "single_word": false,
      "special": true
    },
    "6360": {
      "content": "]",
      "lstrip": false,
      "normalized": false,
      "rstrip": false,
      "single_word": false,
      "special": true
    },
    "6361": {
      "content": "\\cross",
      "lstrip": false,
      "normalized": false,
      "rstrip": false,
      "single_word": false,
      "special": true
    },
    "6362": {
      "content": "\\checkmark",
      "lstrip": false,
      "normalized": false,
      "rstrip": false,
      "single_word": false,
      "special": true
    },
    "6363": {
      "content": "\\xi{",
      "lstrip": false,
      "normalized": false,
      "rstrip": false,
      "single_word": false,
      "special": true
    },
    "6364": {
      "content": "\\length",
      "lstrip": false,
      "normalized": false,
      "rstrip": false,
      "single_word": false,
      "special": true
    },
    "6365": {
      "content": "⃝",
      "lstrip": false,
      "normalized": false,
      "rstrip": false,
      "single_word": false,
      "special": true
    },
    "6366": {
      "content": "\\acute",
      "lstrip": false,
      "normalized": false,
      "rstrip": false,
      "single_word": false,
      "special": true
    },
    "6367": {
      "content": "\\textsubscript",
      "lstrip": false,
      "normalized": false,
      "rstrip": false,
      "single_word": false,
      "special": true
    },
    "6368": {
      "content": "\\Fcal",
      "lstrip": false,
      "normalized": false,
      "rstrip": false,
      "single_word": false,
      "special": true
    },
    "6369": {
      "content": "ﬂ",
      "lstrip": false,
      "normalized": false,
      "rstrip": false,
      "single_word": false,
      "special": true
    },
    "6370": {
      "content": "Σ",
      "lstrip": false,
      "normalized": false,
      "rstrip": false,
      "single_word": false,
      "special": true
    },
    "6371": {
      "content": "\\oti",
      "lstrip": false,
      "normalized": false,
      "rstrip": false,
      "single_word": false,
      "special": true
    },
    "6372": {
      "content": "\\altmathcal{",
      "lstrip": false,
      "normalized": false,
      "rstrip": false,
      "single_word": false,
      "special": true
    },
    "6373": {
      "content": "\\matrix{",
      "lstrip": false,
      "normalized": false,
      "rstrip": false,
      "single_word": false,
      "special": true
    },
    "6374": {
      "content": "\\Longleftarrow",
      "lstrip": false,
      "normalized": false,
      "rstrip": false,
      "single_word": false,
      "special": true
    },
    "6375": {
      "content": "\\succ",
      "lstrip": false,
      "normalized": false,
      "rstrip": false,
      "single_word": false,
      "special": true
    },
    "6376": {
      "content": "\\astrosun",
      "lstrip": false,
      "normalized": false,
      "rstrip": false,
      "single_word": false,
      "special": true
    },
    "6377": {
      "content": "\\CI",
      "lstrip": false,
      "normalized": false,
      "rstrip": false,
      "single_word": false,
      "special": true
    },
    "6378": {
      "content": "\\asymp",
      "lstrip": false,
      "normalized": false,
      "rstrip": false,
      "single_word": false,
      "special": true
    },
    "6379": {
      "content": "\\dfrac{",
      "lstrip": false,
      "normalized": false,
      "rstrip": false,
      "single_word": false,
      "special": true
    },
    "6380": {
      "content": "\\cdots{",
      "lstrip": false,
      "normalized": false,
      "rstrip": false,
      "single_word": false,
      "special": true
    },
    "6381": {
      "content": "\\bigcirc{",
      "lstrip": false,
      "normalized": false,
      "rstrip": false,
      "single_word": false,
      "special": true
    },
    "6382": {
      "content": "？",
      "lstrip": false,
      "normalized": false,
      "rstrip": false,
      "single_word": false,
      "special": true
    },
    "6383": {
      "content": "\\upeta",
      "lstrip": false,
      "normalized": false,
      "rstrip": false,
      "single_word": false,
      "special": true
    },
    "6384": {
      "content": "\\doba",
      "lstrip": false,
      "normalized": false,
      "rstrip": false,
      "single_word": false,
      "special": true
    },
    "6385": {
      "content": "ю",
      "lstrip": false,
      "normalized": false,
      "rstrip": false,
      "single_word": false,
      "special": true
    },
    "6386": {
      "content": "\\label",
      "lstrip": false,
      "normalized": false,
      "rstrip": false,
      "single_word": false,
      "special": true
    },
    "6387": {
      "content": "\\mf",
      "lstrip": false,
      "normalized": false,
      "rstrip": false,
      "single_word": false,
      "special": true
    },
    "6388": {
      "content": "\\updelta",
      "lstrip": false,
      "normalized": false,
      "rstrip": false,
      "single_word": false,
      "special": true
    },
    "6389": {
      "content": "Т",
      "lstrip": false,
      "normalized": false,
      "rstrip": false,
      "single_word": false,
      "special": true
    },
    "6390": {
      "content": "\\tL",
      "lstrip": false,
      "normalized": false,
      "rstrip": false,
      "single_word": false,
      "special": true
    },
    "6391": {
      "content": "ě",
      "lstrip": false,
      "normalized": false,
      "rstrip": false,
      "single_word": false,
      "special": true
    },
    "6392": {
      "content": "\\mathdj",
      "lstrip": false,
      "normalized": false,
      "rstrip": false,
      "single_word": false,
      "special": true
    },
    "6393": {
      "content": "\\nvDash",
      "lstrip": false,
      "normalized": false,
      "rstrip": false,
      "single_word": false,
      "special": true
    },
    "6394": {
      "content": "υ",
      "lstrip": false,
      "normalized": false,
      "rstrip": false,
      "single_word": false,
      "special": true
    },
    "6395": {
      "content": "\\Bx",
      "lstrip": false,
      "normalized": false,
      "rstrip": false,
      "single_word": false,
      "special": true
    },
    "6396": {
      "content": "\\check{",
      "lstrip": false,
      "normalized": false,
      "rstrip": false,
      "single_word": false,
      "special": true
    },
    "6397": {
      "content": "\\SF",
      "lstrip": false,
      "normalized": false,
      "rstrip": false,
      "single_word": false,
      "special": true
    },
    "6398": {
      "content": "\\Hat",
      "lstrip": false,
      "normalized": false,
      "rstrip": false,
      "single_word": false,
      "special": true
    },
    "6399": {
      "content": "\\backprime",
      "lstrip": false,
      "normalized": false,
      "rstrip": false,
      "single_word": false,
      "special": true
    },
    "6400": {
      "content": "\\mrm",
      "lstrip": false,
      "normalized": false,
      "rstrip": false,
      "single_word": false,
      "special": true
    },
    "6401": {
      "content": "\\BF",
      "lstrip": false,
      "normalized": false,
      "rstrip": false,
      "single_word": false,
      "special": true
    },
    "6402": {
      "content": "\\crt",
      "lstrip": false,
      "normalized": false,
      "rstrip": false,
      "single_word": false,
      "special": true
    },
    "6403": {
      "content": "\\mg",
      "lstrip": false,
      "normalized": false,
      "rstrip": false,
      "single_word": false,
      "special": true
    },
    "6404": {
      "content": "\\leavevmode{",
      "lstrip": false,
      "normalized": false,
      "rstrip": false,
      "single_word": false,
      "special": true
    },
    "6405": {
      "content": "\\right",
      "lstrip": false,
      "normalized": false,
      "rstrip": false,
      "single_word": false,
      "special": true
    },
    "6406": {
      "content": "\\binom",
      "lstrip": false,
      "normalized": false,
      "rstrip": false,
      "single_word": false,
      "special": true
    },
    "6407": {
      "content": "\\lieg",
      "lstrip": false,
      "normalized": false,
      "rstrip": false,
      "single_word": false,
      "special": true
    },
    "6408": {
      "content": "\\E{",
      "lstrip": false,
      "normalized": false,
      "rstrip": false,
      "single_word": false,
      "special": true
    },
    "6409": {
      "content": "\\backslash{",
      "lstrip": false,
      "normalized": false,
      "rstrip": false,
      "single_word": false,
      "special": true
    },
    "6410": {
      "content": "\\vert{",
      "lstrip": false,
      "normalized": false,
      "rstrip": false,
      "single_word": false,
      "special": true
    },
    "6411": {
      "content": "\\break",
      "lstrip": false,
      "normalized": false,
      "rstrip": false,
      "single_word": false,
      "special": true
    },
    "6412": {
      "content": "\\symoperators",
      "lstrip": false,
      "normalized": false,
      "rstrip": false,
      "single_word": false,
      "special": true
    },
    "6413": {
      "content": "𝑅",
      "lstrip": false,
      "normalized": false,
      "rstrip": false,
      "single_word": false,
      "special": true
    },
    "6414": {
      "content": "\\bO",
      "lstrip": false,
      "normalized": false,
      "rstrip": false,
      "single_word": false,
      "special": true
    },
    "6415": {
      "content": "\\eqsim",
      "lstrip": false,
      "normalized": false,
      "rstrip": false,
      "single_word": false,
      "special": true
    },
    "6416": {
      "content": "\\Nc",
      "lstrip": false,
      "normalized": false,
      "rstrip": false,
      "single_word": false,
      "special": true
    },
    "6417": {
      "content": "\\pp",
      "lstrip": false,
      "normalized": false,
      "rstrip": false,
      "single_word": false,
      "special": true
    },
    "6418": {
      "content": "\\ddag",
      "lstrip": false,
      "normalized": false,
      "rstrip": false,
      "single_word": false,
      "special": true
    },
    "6419": {
      "content": "\\tuple{",
      "lstrip": false,
      "normalized": false,
      "rstrip": false,
      "single_word": false,
      "special": true
    },
    "6420": {
      "content": "\u0013",
      "lstrip": false,
      "normalized": false,
      "rstrip": false,
      "single_word": false,
      "special": true
    },
    "6421": {
      "content": "\\Psi",
      "lstrip": false,
      "normalized": false,
      "rstrip": false,
      "single_word": false,
      "special": true
    },
    "6422": {
      "content": "\\Exp",
      "lstrip": false,
      "normalized": false,
      "rstrip": false,
      "single_word": false,
      "special": true
    },
    "6423": {
      "content": "\\rar",
      "lstrip": false,
      "normalized": false,
      "rstrip": false,
      "single_word": false,
      "special": true
    },
    "6424": {
      "content": "\\begin{align}",
      "lstrip": false,
      "normalized": false,
      "rstrip": false,
      "single_word": false,
      "special": true
    },
    "6425": {
      "content": "\\Cov",
      "lstrip": false,
      "normalized": false,
      "rstrip": false,
      "single_word": false,
      "special": true
    },
    "6426": {
      "content": "\\MM",
      "lstrip": false,
      "normalized": false,
      "rstrip": false,
      "single_word": false,
      "special": true
    },
    "6427": {
      "content": "\\half",
      "lstrip": false,
      "normalized": false,
      "rstrip": false,
      "single_word": false,
      "special": true
    },
    "6428": {
      "content": "\\textbf",
      "lstrip": false,
      "normalized": false,
      "rstrip": false,
      "single_word": false,
      "special": true
    },
    "6429": {
      "content": "†",
      "lstrip": false,
      "normalized": false,
      "rstrip": false,
      "single_word": false,
      "special": true
    },
    "6430": {
      "content": "\\bh",
      "lstrip": false,
      "normalized": false,
      "rstrip": false,
      "single_word": false,
      "special": true
    },
    "6431": {
      "content": "\\rm{",
      "lstrip": false,
      "normalized": false,
      "rstrip": false,
      "single_word": false,
      "special": true
    },
    "6432": {
      "content": "\\GL",
      "lstrip": false,
      "normalized": false,
      "rstrip": false,
      "single_word": false,
      "special": true
    },
    "6433": {
      "content": "",
      "lstrip": false,
      "normalized": false,
      "rstrip": false,
      "single_word": false,
      "special": true
    },
    "6434": {
      "content": "\\hdots",
      "lstrip": false,
      "normalized": false,
      "rstrip": false,
      "single_word": false,
      "special": true
    },
    "6435": {
      "content": "\\twoheadrightarrow",
      "lstrip": false,
      "normalized": false,
      "rstrip": false,
      "single_word": false,
      "special": true
    },
    "6436": {
      "content": "\\rL",
      "lstrip": false,
      "normalized": false,
      "rstrip": false,
      "single_word": false,
      "special": true
    },
    "6437": {
      "content": "\\lceil{",
      "lstrip": false,
      "normalized": false,
      "rstrip": false,
      "single_word": false,
      "special": true
    },
    "6438": {
      "content": "\\Span",
      "lstrip": false,
      "normalized": false,
      "rstrip": false,
      "single_word": false,
      "special": true
    },
    "6439": {
      "content": "\\qty",
      "lstrip": false,
      "normalized": false,
      "rstrip": false,
      "single_word": false,
      "special": true
    },
    "6440": {
      "content": "\\xbar",
      "lstrip": false,
      "normalized": false,
      "rstrip": false,
      "single_word": false,
      "special": true
    },
    "6441": {
      "content": "\\Sc",
      "lstrip": false,
      "normalized": false,
      "rstrip": false,
      "single_word": false,
      "special": true
    },
    "6442": {
      "content": "\\IC",
      "lstrip": false,
      "normalized": false,
      "rstrip": false,
      "single_word": false,
      "special": true
    },
    "6443": {
      "content": "\\Supset",
      "lstrip": false,
      "normalized": false,
      "rstrip": false,
      "single_word": false,
      "special": true
    },
    "6444": {
      "content": "\\u{",
      "lstrip": false,
      "normalized": false,
      "rstrip": false,
      "single_word": false,
      "special": true
    },
    "6445": {
      "content": "œ",
      "lstrip": false,
      "normalized": false,
      "rstrip": false,
      "single_word": false,
      "special": true
    },
    "6446": {
      "content": "𝑧",
      "lstrip": false,
      "normalized": false,
      "rstrip": false,
      "single_word": false,
      "special": true
    },
    "6447": {
      "content": "\\CB",
      "lstrip": false,
      "normalized": false,
      "rstrip": false,
      "single_word": false,
      "special": true
    },
    "6448": {
      "content": "\\overbrace{",
      "lstrip": false,
      "normalized": false,
      "rstrip": false,
      "single_word": false,
      "special": true
    },
    "6449": {
      "content": "\\vartheta{",
      "lstrip": false,
      "normalized": false,
      "rstrip": false,
      "single_word": false,
      "special": true
    },
    "6450": {
      "content": "\\boldmath{",
      "lstrip": false,
      "normalized": false,
      "rstrip": false,
      "single_word": false,
      "special": true
    },
    "6451": {
      "content": "\\exists",
      "lstrip": false,
      "normalized": false,
      "rstrip": false,
      "single_word": false,
      "special": true
    },
    "6452": {
      "content": "\\underline{",
      "lstrip": false,
      "normalized": false,
      "rstrip": false,
      "single_word": false,
      "special": true
    },
    "6453": {
      "content": "\\As",
      "lstrip": false,
      "normalized": false,
      "rstrip": false,
      "single_word": false,
      "special": true
    },
    "6454": {
      "content": "∵",
      "lstrip": false,
      "normalized": false,
      "rstrip": false,
      "single_word": false,
      "special": true
    },
    "6455": {
      "content": "\\Orb",
      "lstrip": false,
      "normalized": false,
      "rstrip": false,
      "single_word": false,
      "special": true
    },
    "6456": {
      "content": "\\middlebar{",
      "lstrip": false,
      "normalized": false,
      "rstrip": false,
      "single_word": false,
      "special": true
    },
    "6457": {
      "content": "\\gap",
      "lstrip": false,
      "normalized": false,
      "rstrip": false,
      "single_word": false,
      "special": true
    },
    "6458": {
      "content": "3",
      "lstrip": false,
      "normalized": false,
      "rstrip": false,
      "single_word": false,
      "special": true
    },
    "6459": {
      "content": "\\beta",
      "lstrip": false,
      "normalized": false,
      "rstrip": false,
      "single_word": false,
      "special": true
    },
    "6460": {
      "content": "\\psiup",
      "lstrip": false,
      "normalized": false,
      "rstrip": false,
      "single_word": false,
      "special": true
    },
    "6461": {
      "content": "“",
      "lstrip": false,
      "normalized": false,
      "rstrip": false,
      "single_word": false,
      "special": true
    },
    "6462": {
      "content": "\\mathbcal",
      "lstrip": false,
      "normalized": false,
      "rstrip": false,
      "single_word": false,
      "special": true
    },
    "6463": {
      "content": "\\frac",
      "lstrip": false,
      "normalized": false,
      "rstrip": false,
      "single_word": false,
      "special": true
    },
    "6464": {
      "content": "\\Dc",
      "lstrip": false,
      "normalized": false,
      "rstrip": false,
      "single_word": false,
      "special": true
    },
    "6465": {
      "content": "\\acute{",
      "lstrip": false,
      "normalized": false,
      "rstrip": false,
      "single_word": false,
      "special": true
    },
    "6466": {
      "content": "\\omega",
      "lstrip": false,
      "normalized": false,
      "rstrip": false,
      "single_word": false,
      "special": true
    },
    "6467": {
      "content": "\\tt",
      "lstrip": false,
      "normalized": false,
      "rstrip": false,
      "single_word": false,
      "special": true
    },
    "6468": {
      "content": "𝜌",
      "lstrip": false,
      "normalized": false,
      "rstrip": false,
      "single_word": false,
      "special": true
    },
    "6469": {
      "content": "\\seq",
      "lstrip": false,
      "normalized": false,
      "rstrip": false,
      "single_word": false,
      "special": true
    },
    "6470": {
      "content": "\\arcsec",
      "lstrip": false,
      "normalized": false,
      "rstrip": false,
      "single_word": false,
      "special": true
    },
    "6471": {
      "content": "\\Cs",
      "lstrip": false,
      "normalized": false,
      "rstrip": false,
      "single_word": false,
      "special": true
    },
    "6472": {
      "content": "\\cx",
      "lstrip": false,
      "normalized": false,
      "rstrip": false,
      "single_word": false,
      "special": true
    },
    "6473": {
      "content": "\\m",
      "lstrip": false,
      "normalized": false,
      "rstrip": false,
      "single_word": false,
      "special": true
    },
    "6474": {
      "content": "\\Log",
      "lstrip": false,
      "normalized": false,
      "rstrip": false,
      "single_word": false,
      "special": true
    },
    "6475": {
      "content": "\\sb",
      "lstrip": false,
      "normalized": false,
      "rstrip": false,
      "single_word": false,
      "special": true
    },
    "6476": {
      "content": "\\bfs",
      "lstrip": false,
      "normalized": false,
      "rstrip": false,
      "single_word": false,
      "special": true
    },
    "6477": {
      "content": "\\to",
      "lstrip": false,
      "normalized": false,
      "rstrip": false,
      "single_word": false,
      "special": true
    },
    "6478": {
      "content": "\\ext",
      "lstrip": false,
      "normalized": false,
      "rstrip": false,
      "single_word": false,
      "special": true
    },
    "6479": {
      "content": "\\tencyr",
      "lstrip": false,
      "normalized": false,
      "rstrip": false,
      "single_word": false,
      "special": true
    },
    "6480": {
      "content": "\\choose",
      "lstrip": false,
      "normalized": false,
      "rstrip": false,
      "single_word": false,
      "special": true
    },
    "6481": {
      "content": "\\textbf{",
      "lstrip": false,
      "normalized": false,
      "rstrip": false,
      "single_word": false,
      "special": true
    },
    "6482": {
      "content": "\\pdfdest",
      "lstrip": false,
      "normalized": false,
      "rstrip": false,
      "single_word": false,
      "special": true
    },
    "6483": {
      "content": "\\mathinner{",
      "lstrip": false,
      "normalized": false,
      "rstrip": false,
      "single_word": false,
      "special": true
    },
    "6484": {
      "content": "\\cc",
      "lstrip": false,
      "normalized": false,
      "rstrip": false,
      "single_word": false,
      "special": true
    },
    "6485": {
      "content": "\\Si",
      "lstrip": false,
      "normalized": false,
      "rstrip": false,
      "single_word": false,
      "special": true
    },
    "6486": {
      "content": "⋆",
      "lstrip": false,
      "normalized": false,
      "rstrip": false,
      "single_word": false,
      "special": true
    },
    "6487": {
      "content": "\\textrm{",
      "lstrip": false,
      "normalized": false,
      "rstrip": false,
      "single_word": false,
      "special": true
    },
    "6488": {
      "content": "\\curly",
      "lstrip": false,
      "normalized": false,
      "rstrip": false,
      "single_word": false,
      "special": true
    },
    "6489": {
      "content": "¶",
      "lstrip": false,
      "normalized": false,
      "rstrip": false,
      "single_word": false,
      "special": true
    },
    "6490": {
      "content": "\u0000",
      "lstrip": false,
      "normalized": false,
      "rstrip": false,
      "single_word": false,
      "special": true
    },
    "6491": {
      "content": "\\Reals",
      "lstrip": false,
      "normalized": false,
      "rstrip": false,
      "single_word": false,
      "special": true
    },
    "6492": {
      "content": "\\lto",
      "lstrip": false,
      "normalized": false,
      "rstrip": false,
      "single_word": false,
      "special": true
    },
    "6493": {
      "content": "\\supset{",
      "lstrip": false,
      "normalized": false,
      "rstrip": false,
      "single_word": false,
      "special": true
    },
    "6494": {
      "content": "\\tn",
      "lstrip": false,
      "normalized": false,
      "rstrip": false,
      "single_word": false,
      "special": true
    },
    "6495": {
      "content": "\\RP",
      "lstrip": false,
      "normalized": false,
      "rstrip": false,
      "single_word": false,
      "special": true
    },
    "6496": {
      "content": "𝛼",
      "lstrip": false,
      "normalized": false,
      "rstrip": false,
      "single_word": false,
      "special": true
    },
    "6497": {
      "content": "\\aone",
      "lstrip": false,
      "normalized": false,
      "rstrip": false,
      "single_word": false,
      "special": true
    },
    "6498": {
      "content": "\\rho{",
      "lstrip": false,
      "normalized": false,
      "rstrip": false,
      "single_word": false,
      "special": true
    },
    "6499": {
      "content": "\\Upsilon{",
      "lstrip": false,
      "normalized": false,
      "rstrip": false,
      "single_word": false,
      "special": true
    },
    "6500": {
      "content": "\\not",
      "lstrip": false,
      "normalized": false,
      "rstrip": false,
      "single_word": false,
      "special": true
    },
    "6501": {
      "content": "\\gradient",
      "lstrip": false,
      "normalized": false,
      "rstrip": false,
      "single_word": false,
      "special": true
    },
    "6502": {
      "content": "\\Omega{",
      "lstrip": false,
      "normalized": false,
      "rstrip": false,
      "single_word": false,
      "special": true
    },
    "6503": {
      "content": "\\differential",
      "lstrip": false,
      "normalized": false,
      "rstrip": false,
      "single_word": false,
      "special": true
    },
    "6504": {
      "content": "\\upsilon{",
      "lstrip": false,
      "normalized": false,
      "rstrip": false,
      "single_word": false,
      "special": true
    },
    "6505": {
      "content": "\\Bbb{",
      "lstrip": false,
      "normalized": false,
      "rstrip": false,
      "single_word": false,
      "special": true
    },
    "6506": {
      "content": "\\ab{",
      "lstrip": false,
      "normalized": false,
      "rstrip": false,
      "single_word": false,
      "special": true
    },
    "6507": {
      "content": "\\simeq",
      "lstrip": false,
      "normalized": false,
      "rstrip": false,
      "single_word": false,
      "special": true
    },
    "6508": {
      "content": "\\eqalign{",
      "lstrip": false,
      "normalized": false,
      "rstrip": false,
      "single_word": false,
      "special": true
    },
    "6509": {
      "content": "ã",
      "lstrip": false,
      "normalized": false,
      "rstrip": false,
      "single_word": false,
      "special": true
    },
    "6510": {
      "content": "\\male",
      "lstrip": false,
      "normalized": false,
      "rstrip": false,
      "single_word": false,
      "special": true
    },
    "6511": {
      "content": "\\CM",
      "lstrip": false,
      "normalized": false,
      "rstrip": false,
      "single_word": false,
      "special": true
    },
    "6512": {
      "content": "\\llcorner",
      "lstrip": false,
      "normalized": false,
      "rstrip": false,
      "single_word": false,
      "special": true
    },
    "6513": {
      "content": "\\wp",
      "lstrip": false,
      "normalized": false,
      "rstrip": false,
      "single_word": false,
      "special": true
    },
    "6514": {
      "content": "\\underrightarrow",
      "lstrip": false,
      "normalized": false,
      "rstrip": false,
      "single_word": false,
      "special": true
    },
    "6515": {
      "content": "\\ltx",
      "lstrip": false,
      "normalized": false,
      "rstrip": false,
      "single_word": false,
      "special": true
    },
    "6516": {
      "content": "\\textgoth",
      "lstrip": false,
      "normalized": false,
      "rstrip": false,
      "single_word": false,
      "special": true
    },
    "6517": {
      "content": "⌈",
      "lstrip": false,
      "normalized": false,
      "rstrip": false,
      "single_word": false,
      "special": true
    },
    "6518": {
      "content": "\\Bra",
      "lstrip": false,
      "normalized": false,
      "rstrip": false,
      "single_word": false,
      "special": true
    },
    "6519": {
      "content": "\\tsum",
      "lstrip": false,
      "normalized": false,
      "rstrip": false,
      "single_word": false,
      "special": true
    },
    "6520": {
      "content": "\\li",
      "lstrip": false,
      "normalized": false,
      "rstrip": false,
      "single_word": false,
      "special": true
    },
    "6521": {
      "content": "\\vol",
      "lstrip": false,
      "normalized": false,
      "rstrip": false,
      "single_word": false,
      "special": true
    },
    "6522": {
      "content": "\\oint",
      "lstrip": false,
      "normalized": false,
      "rstrip": false,
      "single_word": false,
      "special": true
    },
    "6523": {
      "content": "\\tup",
      "lstrip": false,
      "normalized": false,
      "rstrip": false,
      "single_word": false,
      "special": true
    },
    "6524": {
      "content": "\\blacktriangle",
      "lstrip": false,
      "normalized": false,
      "rstrip": false,
      "single_word": false,
      "special": true
    },
    "6525": {
      "content": "\\vare",
      "lstrip": false,
      "normalized": false,
      "rstrip": false,
      "single_word": false,
      "special": true
    },
    "6526": {
      "content": "\\doteq",
      "lstrip": false,
      "normalized": false,
      "rstrip": false,
      "single_word": false,
      "special": true
    },
    "6527": {
      "content": "Å",
      "lstrip": false,
      "normalized": false,
      "rstrip": false,
      "single_word": false,
      "special": true
    },
    "6528": {
      "content": "ď",
      "lstrip": false,
      "normalized": false,
      "rstrip": false,
      "single_word": false,
      "special": true
    },
    "6529": {
      "content": "…",
      "lstrip": false,
      "normalized": false,
      "rstrip": false,
      "single_word": false,
      "special": true
    },
    "6530": {
      "content": "𝑠",
      "lstrip": false,
      "normalized": false,
      "rstrip": false,
      "single_word": false,
      "special": true
    },
    "6531": {
      "content": "\\coloneq",
      "lstrip": false,
      "normalized": false,
      "rstrip": false,
      "single_word": false,
      "special": true
    },
    "6532": {
      "content": "ϖ",
      "lstrip": false,
      "normalized": false,
      "rstrip": false,
      "single_word": false,
      "special": true
    },
    "6533": {
      "content": "\\rp",
      "lstrip": false,
      "normalized": false,
      "rstrip": false,
      "single_word": false,
      "special": true
    },
    "6534": {
      "content": "\\pair",
      "lstrip": false,
      "normalized": false,
      "rstrip": false,
      "single_word": false,
      "special": true
    },
    "6535": {
      "content": "\\hbar{",
      "lstrip": false,
      "normalized": false,
      "rstrip": false,
      "single_word": false,
      "special": true
    },
    "6536": {
      "content": "\\Lt",
      "lstrip": false,
      "normalized": false,
      "rstrip": false,
      "single_word": false,
      "special": true
    },
    "6537": {
      "content": "\\tc",
      "lstrip": false,
      "normalized": false,
      "rstrip": false,
      "single_word": false,
      "special": true
    },
    "6538": {
      "content": "\\ae",
      "lstrip": false,
      "normalized": false,
      "rstrip": false,
      "single_word": false,
      "special": true
    },
    "6539": {
      "content": "\\alt",
      "lstrip": false,
      "normalized": false,
      "rstrip": false,
      "single_word": false,
      "special": true
    },
    "6540": {
      "content": "\\ldots",
      "lstrip": false,
      "normalized": false,
      "rstrip": false,
      "single_word": false,
      "special": true
    },
    "6541": {
      "content": "\\textsc{",
      "lstrip": false,
      "normalized": false,
      "rstrip": false,
      "single_word": false,
      "special": true
    },
    "6542": {
      "content": "\\Relbar",
      "lstrip": false,
      "normalized": false,
      "rstrip": false,
      "single_word": false,
      "special": true
    },
    "6543": {
      "content": "\\pagecolor{",
      "lstrip": false,
      "normalized": false,
      "rstrip": false,
      "single_word": false,
      "special": true
    },
    "6544": {
      "content": "\\Del",
      "lstrip": false,
      "normalized": false,
      "rstrip": false,
      "single_word": false,
      "special": true
    },
    "6545": {
      "content": "\\shortrightarrow",
      "lstrip": false,
      "normalized": false,
      "rstrip": false,
      "single_word": false,
      "special": true
    },
    "6546": {
      "content": "⟂",
      "lstrip": false,
      "normalized": false,
      "rstrip": false,
      "single_word": false,
      "special": true
    },
    "6547": {
      "content": "\\sfrac",
      "lstrip": false,
      "normalized": false,
      "rstrip": false,
      "single_word": false,
      "special": true
    },
    "6548": {
      "content": "\\updownarrow",
      "lstrip": false,
      "normalized": false,
      "rstrip": false,
      "single_word": false,
      "special": true
    },
    "6549": {
      "content": "\\eps",
      "lstrip": false,
      "normalized": false,
      "rstrip": false,
      "single_word": false,
      "special": true
    },
    "6550": {
      "content": "\\Pa",
      "lstrip": false,
      "normalized": false,
      "rstrip": false,
      "single_word": false,
      "special": true
    },
    "6551": {
      "content": "\\Proj",
      "lstrip": false,
      "normalized": false,
      "rstrip": false,
      "single_word": false,
      "special": true
    },
    "6552": {
      "content": "\\cro",
      "lstrip": false,
      "normalized": false,
      "rstrip": false,
      "single_word": false,
      "special": true
    },
    "6553": {
      "content": "\\mathord",
      "lstrip": false,
      "normalized": false,
      "rstrip": false,
      "single_word": false,
      "special": true
    },
    "6554": {
      "content": "\\overset{",
      "lstrip": false,
      "normalized": false,
      "rstrip": false,
      "single_word": false,
      "special": true
    },
    "6555": {
      "content": "\\lesssim{",
      "lstrip": false,
      "normalized": false,
      "rstrip": false,
      "single_word": false,
      "special": true
    },
    "6556": {
      "content": "\\expectationvalue{",
      "lstrip": false,
      "normalized": false,
      "rstrip": false,
      "single_word": false,
      "special": true
    },
    "6557": {
      "content": "°",
      "lstrip": false,
      "normalized": false,
      "rstrip": false,
      "single_word": false,
      "special": true
    },
    "6558": {
      "content": "\\sqsubset",
      "lstrip": false,
      "normalized": false,
      "rstrip": false,
      "single_word": false,
      "special": true
    },
    "6559": {
      "content": "ℝ",
      "lstrip": false,
      "normalized": false,
      "rstrip": false,
      "single_word": false,
      "special": true
    },
    "6560": {
      "content": "\\mbh",
      "lstrip": false,
      "normalized": false,
      "rstrip": false,
      "single_word": false,
      "special": true
    },
    "6561": {
      "content": "\\textcircled{",
      "lstrip": false,
      "normalized": false,
      "rstrip": false,
      "single_word": false,
      "special": true
    },
    "6562": {
      "content": "\\vd",
      "lstrip": false,
      "normalized": false,
      "rstrip": false,
      "single_word": false,
      "special": true
    },
    "6563": {
      "content": "у",
      "lstrip": false,
      "normalized": false,
      "rstrip": false,
      "single_word": false,
      "special": true
    },
    "6564": {
      "content": "\\kt",
      "lstrip": false,
      "normalized": false,
      "rstrip": false,
      "single_word": false,
      "special": true
    },
    "6565": {
      "content": "\\Ccal",
      "lstrip": false,
      "normalized": false,
      "rstrip": false,
      "single_word": false,
      "special": true
    },
    "6566": {
      "content": "\\sgn",
      "lstrip": false,
      "normalized": false,
      "rstrip": false,
      "single_word": false,
      "special": true
    },
    "6567": {
      "content": "\\Tilde",
      "lstrip": false,
      "normalized": false,
      "rstrip": false,
      "single_word": false,
      "special": true
    },
    "6568": {
      "content": "\\lcm",
      "lstrip": false,
      "normalized": false,
      "rstrip": false,
      "single_word": false,
      "special": true
    },
    "6569": {
      "content": "\\eta{",
      "lstrip": false,
      "normalized": false,
      "rstrip": false,
      "single_word": false,
      "special": true
    },
    "6570": {
      "content": "\\ket{",
      "lstrip": false,
      "normalized": false,
      "rstrip": false,
      "single_word": false,
      "special": true
    },
    "6571": {
      "content": "⊃",
      "lstrip": false,
      "normalized": false,
      "rstrip": false,
      "single_word": false,
      "special": true
    },
    "6572": {
      "content": "\\iiint",
      "lstrip": false,
      "normalized": false,
      "rstrip": false,
      "single_word": false,
      "special": true
    },
    "6573": {
      "content": "\\tup{",
      "lstrip": false,
      "normalized": false,
      "rstrip": false,
      "single_word": false,
      "special": true
    },
    "6574": {
      "content": "\u0014",
      "lstrip": false,
      "normalized": false,
      "rstrip": false,
      "single_word": false,
      "special": true
    },
    "6575": {
      "content": "\\HH",
      "lstrip": false,
      "normalized": false,
      "rstrip": false,
      "single_word": false,
      "special": true
    },
    "6576": {
      "content": "\\sX",
      "lstrip": false,
      "normalized": false,
      "rstrip": false,
      "single_word": false,
      "special": true
    },
    "6577": {
      "content": "\\smallfrown",
      "lstrip": false,
      "normalized": false,
      "rstrip": false,
      "single_word": false,
      "special": true
    },
    "6578": {
      "content": "\\cE",
      "lstrip": false,
      "normalized": false,
      "rstrip": false,
      "single_word": false,
      "special": true
    },
    "6579": {
      "content": "\\nleqslant",
      "lstrip": false,
      "normalized": false,
      "rstrip": false,
      "single_word": false,
      "special": true
    },
    "6580": {
      "content": "\\textcyr",
      "lstrip": false,
      "normalized": false,
      "rstrip": false,
      "single_word": false,
      "special": true
    },
    "6581": {
      "content": "∏",
      "lstrip": false,
      "normalized": false,
      "rstrip": false,
      "single_word": false,
      "special": true
    },
    "6582": {
      "content": "\\cond",
      "lstrip": false,
      "normalized": false,
      "rstrip": false,
      "single_word": false,
      "special": true
    },
    "6583": {
      "content": "；",
      "lstrip": false,
      "normalized": false,
      "rstrip": false,
      "single_word": false,
      "special": true
    },
    "6584": {
      "content": "\\V",
      "lstrip": false,
      "normalized": false,
      "rstrip": false,
      "single_word": false,
      "special": true
    },
    "6585": {
      "content": "\\D{",
      "lstrip": false,
      "normalized": false,
      "rstrip": false,
      "single_word": false,
      "special": true
    },
    "6586": {
      "content": "\\mathbfit",
      "lstrip": false,
      "normalized": false,
      "rstrip": false,
      "single_word": false,
      "special": true
    },
    "6587": {
      "content": "4",
      "lstrip": false,
      "normalized": false,
      "rstrip": false,
      "single_word": false,
      "special": true
    },
    "6588": {
      "content": "\\uplambda",
      "lstrip": false,
      "normalized": false,
      "rstrip": false,
      "single_word": false,
      "special": true
    },
    "6589": {
      "content": "\\Bar{",
      "lstrip": false,
      "normalized": false,
      "rstrip": false,
      "single_word": false,
      "special": true
    },
    "6590": {
      "content": "\\TTT",
      "lstrip": false,
      "normalized": false,
      "rstrip": false,
      "single_word": false,
      "special": true
    },
    "6591": {
      "content": "\\spadesuit",
      "lstrip": false,
      "normalized": false,
      "rstrip": false,
      "single_word": false,
      "special": true
    },
    "6592": {
      "content": "\\lgroup",
      "lstrip": false,
      "normalized": false,
      "rstrip": false,
      "single_word": false,
      "special": true
    },
    "6593": {
      "content": "\\cb",
      "lstrip": false,
      "normalized": false,
      "rstrip": false,
      "single_word": false,
      "special": true
    },
    "6594": {
      "content": "\\fX",
      "lstrip": false,
      "normalized": false,
      "rstrip": false,
      "single_word": false,
      "special": true
    },
    "6595": {
      "content": "\\end{gather}",
      "lstrip": false,
      "normalized": false,
      "rstrip": false,
      "single_word": false,
      "special": true
    },
    "6596": {
      "content": "\\supset",
      "lstrip": false,
      "normalized": false,
      "rstrip": false,
      "single_word": false,
      "special": true
    },
    "6597": {
      "content": "\\ffi",
      "lstrip": false,
      "normalized": false,
      "rstrip": false,
      "single_word": false,
      "special": true
    },
    "6598": {
      "content": "\\be",
      "lstrip": false,
      "normalized": false,
      "rstrip": false,
      "single_word": false,
      "special": true
    },
    "6599": {
      "content": "\\lvert",
      "lstrip": false,
      "normalized": false,
      "rstrip": false,
      "single_word": false,
      "special": true
    },
    "6600": {
      "content": "𝑣",
      "lstrip": false,
      "normalized": false,
      "rstrip": false,
      "single_word": false,
      "special": true
    },
    "6601": {
      "content": "\\trianglelefteq",
      "lstrip": false,
      "normalized": false,
      "rstrip": false,
      "single_word": false,
      "special": true
    },
    "6602": {
      "content": "\\CE",
      "lstrip": false,
      "normalized": false,
      "rstrip": false,
      "single_word": false,
      "special": true
    },
    "6603": {
      "content": "\\kgot",
      "lstrip": false,
      "normalized": false,
      "rstrip": false,
      "single_word": false,
      "special": true
    },
    "6604": {
      "content": "\\sideset{",
      "lstrip": false,
      "normalized": false,
      "rstrip": false,
      "single_word": false,
      "special": true
    },
    "6605": {
      "content": "Ü",
      "lstrip": false,
      "normalized": false,
      "rstrip": false,
      "single_word": false,
      "special": true
    },
    "6606": {
      "content": "\\altmathcal",
      "lstrip": false,
      "normalized": false,
      "rstrip": false,
      "single_word": false,
      "special": true
    },
    "6607": {
      "content": "\\eqalign",
      "lstrip": false,
      "normalized": false,
      "rstrip": false,
      "single_word": false,
      "special": true
    },
    "6608": {
      "content": "\\varphi",
      "lstrip": false,
      "normalized": false,
      "rstrip": false,
      "single_word": false,
      "special": true
    },
    "6609": {
      "content": "\\GG",
      "lstrip": false,
      "normalized": false,
      "rstrip": false,
      "single_word": false,
      "special": true
    },
    "6610": {
      "content": "\\RR",
      "lstrip": false,
      "normalized": false,
      "rstrip": false,
      "single_word": false,
      "special": true
    },
    "6611": {
      "content": "г",
      "lstrip": false,
      "normalized": false,
      "rstrip": false,
      "single_word": false,
      "special": true
    },
    "6612": {
      "content": "\\mathunderscore",
      "lstrip": false,
      "normalized": false,
      "rstrip": false,
      "single_word": false,
      "special": true
    },
    "6613": {
      "content": "\\longleftrightarrow",
      "lstrip": false,
      "normalized": false,
      "rstrip": false,
      "single_word": false,
      "special": true
    },
    "6614": {
      "content": "\\dt",
      "lstrip": false,
      "normalized": false,
      "rstrip": false,
      "single_word": false,
      "special": true
    },
    "6615": {
      "content": "\u0004",
      "lstrip": false,
      "normalized": false,
      "rstrip": false,
      "single_word": false,
      "special": true
    },
    "6616": {
      "content": "\\gra",
      "lstrip": false,
      "normalized": false,
      "rstrip": false,
      "single_word": false,
      "special": true
    },
    "6617": {
      "content": "\\bd",
      "lstrip": false,
      "normalized": false,
      "rstrip": false,
      "single_word": false,
      "special": true
    },
    "6618": {
      "content": "\\logof",
      "lstrip": false,
      "normalized": false,
      "rstrip": false,
      "single_word": false,
      "special": true
    },
    "6619": {
      "content": "\\svec{",
      "lstrip": false,
      "normalized": false,
      "rstrip": false,
      "single_word": false,
      "special": true
    },
    "6620": {
      "content": "ℎ",
      "lstrip": false,
      "normalized": false,
      "rstrip": false,
      "single_word": false,
      "special": true
    },
    "6621": {
      "content": "\\meas",
      "lstrip": false,
      "normalized": false,
      "rstrip": false,
      "single_word": false,
      "special": true
    },
    "6622": {
      "content": "\\Ham",
      "lstrip": false,
      "normalized": false,
      "rstrip": false,
      "single_word": false,
      "special": true
    },
    "6623": {
      "content": "\\Vert",
      "lstrip": false,
      "normalized": false,
      "rstrip": false,
      "single_word": false,
      "special": true
    },
    "6624": {
      "content": "\\frozen",
      "lstrip": false,
      "normalized": false,
      "rstrip": false,
      "single_word": false,
      "special": true
    },
    "6625": {
      "content": "\\scriptscriptstyle{",
      "lstrip": false,
      "normalized": false,
      "rstrip": false,
      "single_word": false,
      "special": true
    },
    "6626": {
      "content": "\\aut",
      "lstrip": false,
      "normalized": false,
      "rstrip": false,
      "single_word": false,
      "special": true
    },
    "6627": {
      "content": "\\end{alignat}",
      "lstrip": false,
      "normalized": false,
      "rstrip": false,
      "single_word": false,
      "special": true
    },
    "6628": {
      "content": "\\ox",
      "lstrip": false,
      "normalized": false,
      "rstrip": false,
      "single_word": false,
      "special": true
    },
    "6629": {
      "content": "<",
      "lstrip": false,
      "normalized": false,
      "rstrip": false,
      "single_word": false,
      "special": true
    },
    "6630": {
      "content": "\\subsetneq",
      "lstrip": false,
      "normalized": false,
      "rstrip": false,
      "single_word": false,
      "special": true
    },
    "6631": {
      "content": "\\Cl",
      "lstrip": false,
      "normalized": false,
      "rstrip": false,
      "single_word": false,
      "special": true
    },
    "6632": {
      "content": "\\usk",
      "lstrip": false,
      "normalized": false,
      "rstrip": false,
      "single_word": false,
      "special": true
    },
    "6633": {
      "content": "\\crN",
      "lstrip": false,
      "normalized": false,
      "rstrip": false,
      "single_word": false,
      "special": true
    },
    "6634": {
      "content": "\\enskip",
      "lstrip": false,
      "normalized": false,
      "rstrip": false,
      "single_word": false,
      "special": true
    },
    "6635": {
      "content": "Ξ",
      "lstrip": false,
      "normalized": false,
      "rstrip": false,
      "single_word": false,
      "special": true
    },
    "6636": {
      "content": "\\subsetneqq{",
      "lstrip": false,
      "normalized": false,
      "rstrip": false,
      "single_word": false,
      "special": true
    },
    "6637": {
      "content": "ё",
      "lstrip": false,
      "normalized": false,
      "rstrip": false,
      "single_word": false,
      "special": true
    },
    "6638": {
      "content": "\\widecheck{",
      "lstrip": false,
      "normalized": false,
      "rstrip": false,
      "single_word": false,
      "special": true
    },
    "6639": {
      "content": "\\varowedge",
      "lstrip": false,
      "normalized": false,
      "rstrip": false,
      "single_word": false,
      "special": true
    },
    "6640": {
      "content": "\\data",
      "lstrip": false,
      "normalized": false,
      "rstrip": false,
      "single_word": false,
      "special": true
    },
    "6641": {
      "content": "\\bigwedge{",
      "lstrip": false,
      "normalized": false,
      "rstrip": false,
      "single_word": false,
      "special": true
    },
    "6642": {
      "content": "\\zero",
      "lstrip": false,
      "normalized": false,
      "rstrip": false,
      "single_word": false,
      "special": true
    },
    "6643": {
      "content": "⇒",
      "lstrip": false,
      "normalized": false,
      "rstrip": false,
      "single_word": false,
      "special": true
    },
    "6644": {
      "content": "\\aligned",
      "lstrip": false,
      "normalized": false,
      "rstrip": false,
      "single_word": false,
      "special": true
    },
    "6645": {
      "content": "\\bK",
      "lstrip": false,
      "normalized": false,
      "rstrip": false,
      "single_word": false,
      "special": true
    },
    "6646": {
      "content": "\\fin",
      "lstrip": false,
      "normalized": false,
      "rstrip": false,
      "single_word": false,
      "special": true
    },
    "6647": {
      "content": "\\mean{",
      "lstrip": false,
      "normalized": false,
      "rstrip": false,
      "single_word": false,
      "special": true
    },
    "6648": {
      "content": "\\unit",
      "lstrip": false,
      "normalized": false,
      "rstrip": false,
      "single_word": false,
      "special": true
    },
    "6649": {
      "content": "\\ri",
      "lstrip": false,
      "normalized": false,
      "rstrip": false,
      "single_word": false,
      "special": true
    },
    "6650": {
      "content": "\\farcs",
      "lstrip": false,
      "normalized": false,
      "rstrip": false,
      "single_word": false,
      "special": true
    },
    "6651": {
      "content": "\\Hc",
      "lstrip": false,
      "normalized": false,
      "rstrip": false,
      "single_word": false,
      "special": true
    },
    "6652": {
      "content": "ℏ",
      "lstrip": false,
      "normalized": false,
      "rstrip": false,
      "single_word": false,
      "special": true
    },
    "6653": {
      "content": "é",
      "lstrip": false,
      "normalized": false,
      "rstrip": false,
      "single_word": false,
      "special": true
    },
    "6654": {
      "content": "€",
      "lstrip": false,
      "normalized": false,
      "rstrip": false,
      "single_word": false,
      "special": true
    },
    "6655": {
      "content": "\\mathb{",
      "lstrip": false,
      "normalized": false,
      "rstrip": false,
      "single_word": false,
      "special": true
    },
    "6656": {
      "content": "\\Bs",
      "lstrip": false,
      "normalized": false,
      "rstrip": false,
      "single_word": false,
      "special": true
    },
    "6657": {
      "content": "\\notin",
      "lstrip": false,
      "normalized": false,
      "rstrip": false,
      "single_word": false,
      "special": true
    },
    "6658": {
      "content": "\\mathrmbfit",
      "lstrip": false,
      "normalized": false,
      "rstrip": false,
      "single_word": false,
      "special": true
    },
    "6659": {
      "content": "𝑏",
      "lstrip": false,
      "normalized": false,
      "rstrip": false,
      "single_word": false,
      "special": true
    },
    "6660": {
      "content": "\\rrbracket",
      "lstrip": false,
      "normalized": false,
      "rstrip": false,
      "single_word": false,
      "special": true
    },
    "6661": {
      "content": "\\Varrho",
      "lstrip": false,
      "normalized": false,
      "rstrip": false,
      "single_word": false,
      "special": true
    },
    "6662": {
      "content": "\\mathrel",
      "lstrip": false,
      "normalized": false,
      "rstrip": false,
      "single_word": false,
      "special": true
    },
    "6663": {
      "content": "\\mathbfit{",
      "lstrip": false,
      "normalized": false,
      "rstrip": false,
      "single_word": false,
      "special": true
    },
    "6664": {
      "content": "\\ov",
      "lstrip": false,
      "normalized": false,
      "rstrip": false,
      "single_word": false,
      "special": true
    },
    "6665": {
      "content": "\\depth",
      "lstrip": false,
      "normalized": false,
      "rstrip": false,
      "single_word": false,
      "special": true
    },
    "6666": {
      "content": "É",
      "lstrip": false,
      "normalized": false,
      "rstrip": false,
      "single_word": false,
      "special": true
    },
    "6667": {
      "content": "\\mathds",
      "lstrip": false,
      "normalized": false,
      "rstrip": false,
      "single_word": false,
      "special": true
    },
    "6668": {
      "content": "\\usepackage",
      "lstrip": false,
      "normalized": false,
      "rstrip": false,
      "single_word": false,
      "special": true
    },
    "6669": {
      "content": "\\fl",
      "lstrip": false,
      "normalized": false,
      "rstrip": false,
      "single_word": false,
      "special": true
    },
    "6670": {
      "content": "\\mho",
      "lstrip": false,
      "normalized": false,
      "rstrip": false,
      "single_word": false,
      "special": true
    },
    "6671": {
      "content": "\\shortparallel",
      "lstrip": false,
      "normalized": false,
      "rstrip": false,
      "single_word": false,
      "special": true
    },
    "6672": {
      "content": "\\intop",
      "lstrip": false,
      "normalized": false,
      "rstrip": false,
      "single_word": false,
      "special": true
    },
    "6673": {
      "content": "∙",
      "lstrip": false,
      "normalized": false,
      "rstrip": false,
      "single_word": false,
      "special": true
    },
    "6674": {
      "content": "\\Mod",
      "lstrip": false,
      "normalized": false,
      "rstrip": false,
      "single_word": false,
      "special": true
    },
    "6675": {
      "content": "\\ol{",
      "lstrip": false,
      "normalized": false,
      "rstrip": false,
      "single_word": false,
      "special": true
    },
    "6676": {
      "content": "\\shortstack",
      "lstrip": false,
      "normalized": false,
      "rstrip": false,
      "single_word": false,
      "special": true
    },
    "6677": {
      "content": "\\nequiv",
      "lstrip": false,
      "normalized": false,
      "rstrip": false,
      "single_word": false,
      "special": true
    },
    "6678": {
      "content": "\\kslash",
      "lstrip": false,
      "normalized": false,
      "rstrip": false,
      "single_word": false,
      "special": true
    },
    "6679": {
      "content": "\\LARGE",
      "lstrip": false,
      "normalized": false,
      "rstrip": false,
      "single_word": false,
      "special": true
    },
    "6680": {
      "content": "\\De",
      "lstrip": false,
      "normalized": false,
      "rstrip": false,
      "single_word": false,
      "special": true
    },
    "6681": {
      "content": "\\meter",
      "lstrip": false,
      "normalized": false,
      "rstrip": false,
      "single_word": false,
      "special": true
    },
    "6682": {
      "content": "\\Bigm{",
      "lstrip": false,
      "normalized": false,
      "rstrip": false,
      "single_word": false,
      "special": true
    },
    "6683": {
      "content": "\\dotsi",
      "lstrip": false,
      "normalized": false,
      "rstrip": false,
      "single_word": false,
      "special": true
    },
    "6684": {
      "content": "\\AG",
      "lstrip": false,
      "normalized": false,
      "rstrip": false,
      "single_word": false,
      "special": true
    },
    "6685": {
      "content": "\\Rt",
      "lstrip": false,
      "normalized": false,
      "rstrip": false,
      "single_word": false,
      "special": true
    },
    "6686": {
      "content": "\\av",
      "lstrip": false,
      "normalized": false,
      "rstrip": false,
      "single_word": false,
      "special": true
    },
    "6687": {
      "content": "\\lag",
      "lstrip": false,
      "normalized": false,
      "rstrip": false,
      "single_word": false,
      "special": true
    },
    "6688": {
      "content": "\\ap",
      "lstrip": false,
      "normalized": false,
      "rstrip": false,
      "single_word": false,
      "special": true
    },
    "6689": {
      "content": "\\iso",
      "lstrip": false,
      "normalized": false,
      "rstrip": false,
      "single_word": false,
      "special": true
    },
    "6690": {
      "content": "\\mathbbl",
      "lstrip": false,
      "normalized": false,
      "rstrip": false,
      "single_word": false,
      "special": true
    },
    "6691": {
      "content": "\\Mul",
      "lstrip": false,
      "normalized": false,
      "rstrip": false,
      "single_word": false,
      "special": true
    },
    "6692": {
      "content": "\\ordinarycolon",
      "lstrip": false,
      "normalized": false,
      "rstrip": false,
      "single_word": false,
      "special": true
    },
    "6693": {
      "content": "\\vz",
      "lstrip": false,
      "normalized": false,
      "rstrip": false,
      "single_word": false,
      "special": true
    },
    "6694": {
      "content": "×",
      "lstrip": false,
      "normalized": false,
      "rstrip": false,
      "single_word": false,
      "special": true
    },
    "6695": {
      "content": "\\symmathdesignA",
      "lstrip": false,
      "normalized": false,
      "rstrip": false,
      "single_word": false,
      "special": true
    },
    "6696": {
      "content": "\\varrho{",
      "lstrip": false,
      "normalized": false,
      "rstrip": false,
      "single_word": false,
      "special": true
    },
    "6697": {
      "content": "\\nf",
      "lstrip": false,
      "normalized": false,
      "rstrip": false,
      "single_word": false,
      "special": true
    },
    "6698": {
      "content": "\\Circ{",
      "lstrip": false,
      "normalized": false,
      "rstrip": false,
      "single_word": false,
      "special": true
    },
    "6699": {
      "content": "\\arrowvert{",
      "lstrip": false,
      "normalized": false,
      "rstrip": false,
      "single_word": false,
      "special": true
    },
    "6700": {
      "content": "\\mathop",
      "lstrip": false,
      "normalized": false,
      "rstrip": false,
      "single_word": false,
      "special": true
    },
    "6701": {
      "content": "∑",
      "lstrip": false,
      "normalized": false,
      "rstrip": false,
      "single_word": false,
      "special": true
    },
    "6702": {
      "content": "\\bdy",
      "lstrip": false,
      "normalized": false,
      "rstrip": false,
      "single_word": false,
      "special": true
    },
    "6703": {
      "content": "\\goth",
      "lstrip": false,
      "normalized": false,
      "rstrip": false,
      "single_word": false,
      "special": true
    },
    "6704": {
      "content": "\\crc",
      "lstrip": false,
      "normalized": false,
      "rstrip": false,
      "single_word": false,
      "special": true
    },
    "6705": {
      "content": "\\Lieg",
      "lstrip": false,
      "normalized": false,
      "rstrip": false,
      "single_word": false,
      "special": true
    },
    "6706": {
      "content": "\\buildrel{",
      "lstrip": false,
      "normalized": false,
      "rstrip": false,
      "single_word": false,
      "special": true
    },
    "6707": {
      "content": "6",
      "lstrip": false,
      "normalized": false,
      "rstrip": false,
      "single_word": false,
      "special": true
    },
    "6708": {
      "content": "\\mathpzc",
      "lstrip": false,
      "normalized": false,
      "rstrip": false,
      "single_word": false,
      "special": true
    },
    "6709": {
      "content": "\\eff",
      "lstrip": false,
      "normalized": false,
      "rstrip": false,
      "single_word": false,
      "special": true
    },
    "6710": {
      "content": "/",
      "lstrip": false,
      "normalized": false,
      "rstrip": false,
      "single_word": false,
      "special": true
    },
    "6711": {
      "content": "\\bordermatrix",
      "lstrip": false,
      "normalized": false,
      "rstrip": false,
      "single_word": false,
      "special": true
    },
    "6712": {
      "content": "\\mid",
      "lstrip": false,
      "normalized": false,
      "rstrip": false,
      "single_word": false,
      "special": true
    },
    "6713": {
      "content": "\\bW",
      "lstrip": false,
      "normalized": false,
      "rstrip": false,
      "single_word": false,
      "special": true
    },
    "6714": {
      "content": "\\uppi",
      "lstrip": false,
      "normalized": false,
      "rstrip": false,
      "single_word": false,
      "special": true
    },
    "6715": {
      "content": "\\Supp",
      "lstrip": false,
      "normalized": false,
      "rstrip": false,
      "single_word": false,
      "special": true
    },
    "6716": {
      "content": "\\rrangle",
      "lstrip": false,
      "normalized": false,
      "rstrip": false,
      "single_word": false,
      "special": true
    },
    "6717": {
      "content": "\\middlebar",
      "lstrip": false,
      "normalized": false,
      "rstrip": false,
      "single_word": false,
      "special": true
    },
    "6718": {
      "content": "\\sH",
      "lstrip": false,
      "normalized": false,
      "rstrip": false,
      "single_word": false,
      "special": true
    },
    "6719": {
      "content": "ì",
      "lstrip": false,
      "normalized": false,
      "rstrip": false,
      "single_word": false,
      "special": true
    },
    "6720": {
      "content": "⊕",
      "lstrip": false,
      "normalized": false,
      "rstrip": false,
      "single_word": false,
      "special": true
    },
    "6721": {
      "content": "\\Gen",
      "lstrip": false,
      "normalized": false,
      "rstrip": false,
      "single_word": false,
      "special": true
    },
    "6722": {
      "content": "\\lll",
      "lstrip": false,
      "normalized": false,
      "rstrip": false,
      "single_word": false,
      "special": true
    },
    "6723": {
      "content": "\\varinjlim{",
      "lstrip": false,
      "normalized": false,
      "rstrip": false,
      "single_word": false,
      "special": true
    },
    "6724": {
      "content": "\\bracevert",
      "lstrip": false,
      "normalized": false,
      "rstrip": false,
      "single_word": false,
      "special": true
    },
    "6725": {
      "content": "\\lan",
      "lstrip": false,
      "normalized": false,
      "rstrip": false,
      "single_word": false,
      "special": true
    },
    "6726": {
      "content": "\\arg{",
      "lstrip": false,
      "normalized": false,
      "rstrip": false,
      "single_word": false,
      "special": true
    },
    "6727": {
      "content": "\\leftharpoonup",
      "lstrip": false,
      "normalized": false,
      "rstrip": false,
      "single_word": false,
      "special": true
    },
    "6728": {
      "content": "\\var",
      "lstrip": false,
      "normalized": false,
      "rstrip": false,
      "single_word": false,
      "special": true
    },
    "6729": {
      "content": "\\vv{",
      "lstrip": false,
      "normalized": false,
      "rstrip": false,
      "single_word": false,
      "special": true
    },
    "6730": {
      "content": "\\partial{",
      "lstrip": false,
      "normalized": false,
      "rstrip": false,
      "single_word": false,
      "special": true
    },
    "6731": {
      "content": "\\sQ",
      "lstrip": false,
      "normalized": false,
      "rstrip": false,
      "single_word": false,
      "special": true
    },
    "6732": {
      "content": "𝑗",
      "lstrip": false,
      "normalized": false,
      "rstrip": false,
      "single_word": false,
      "special": true
    },
    "6733": {
      "content": "\\boldmath",
      "lstrip": false,
      "normalized": false,
      "rstrip": false,
      "single_word": false,
      "special": true
    },
    "6734": {
      "content": "\\mathmakebox",
      "lstrip": false,
      "normalized": false,
      "rstrip": false,
      "single_word": false,
      "special": true
    },
    "6735": {
      "content": "≺",
      "lstrip": false,
      "normalized": false,
      "rstrip": false,
      "single_word": false,
      "special": true
    },
    "6736": {
      "content": "\\Bigg",
      "lstrip": false,
      "normalized": false,
      "rstrip": false,
      "single_word": false,
      "special": true
    },
    "6737": {
      "content": "\\ta",
      "lstrip": false,
      "normalized": false,
      "rstrip": false,
      "single_word": false,
      "special": true
    },
    "6738": {
      "content": "\\HC",
      "lstrip": false,
      "normalized": false,
      "rstrip": false,
      "single_word": false,
      "special": true
    },
    "6739": {
      "content": "б",
      "lstrip": false,
      "normalized": false,
      "rstrip": false,
      "single_word": false,
      "special": true
    },
    "6740": {
      "content": "\\vecv",
      "lstrip": false,
      "normalized": false,
      "rstrip": false,
      "single_word": false,
      "special": true
    },
    "6741": {
      "content": "\\coloneqq{",
      "lstrip": false,
      "normalized": false,
      "rstrip": false,
      "single_word": false,
      "special": true
    },
    "6742": {
      "content": "\\mathbold{",
      "lstrip": false,
      "normalized": false,
      "rstrip": false,
      "single_word": false,
      "special": true
    },
    "6743": {
      "content": "\\pm",
      "lstrip": false,
      "normalized": false,
      "rstrip": false,
      "single_word": false,
      "special": true
    },
    "6744": {
      "content": "\\geq{",
      "lstrip": false,
      "normalized": false,
      "rstrip": false,
      "single_word": false,
      "special": true
    },
    "6745": {
      "content": "∇",
      "lstrip": false,
      "normalized": false,
      "rstrip": false,
      "single_word": false,
      "special": true
    },
    "6746": {
      "content": "\\propto{",
      "lstrip": false,
      "normalized": false,
      "rstrip": false,
      "single_word": false,
      "special": true
    },
    "6747": {
      "content": "\\bQ",
      "lstrip": false,
      "normalized": false,
      "rstrip": false,
      "single_word": false,
      "special": true
    },
    "6748": {
      "content": "\\sc{",
      "lstrip": false,
      "normalized": false,
      "rstrip": false,
      "single_word": false,
      "special": true
    },
    "6749": {
      "content": "\\framebox{",
      "lstrip": false,
      "normalized": false,
      "rstrip": false,
      "single_word": false,
      "special": true
    },
    "6750": {
      "content": "\\tx",
      "lstrip": false,
      "normalized": false,
      "rstrip": false,
      "single_word": false,
      "special": true
    },
    "6751": {
      "content": "\\arccos",
      "lstrip": false,
      "normalized": false,
      "rstrip": false,
      "single_word": false,
      "special": true
    },
    "6752": {
      "content": "\\land",
      "lstrip": false,
      "normalized": false,
      "rstrip": false,
      "single_word": false,
      "special": true
    },
    "6753": {
      "content": "\\Sc{",
      "lstrip": false,
      "normalized": false,
      "rstrip": false,
      "single_word": false,
      "special": true
    },
    "6754": {
      "content": "ł",
      "lstrip": false,
      "normalized": false,
      "rstrip": false,
      "single_word": false,
      "special": true
    },
    "6755": {
      "content": "𝑊",
      "lstrip": false,
      "normalized": false,
      "rstrip": false,
      "single_word": false,
      "special": true
    },
    "6756": {
      "content": "\\restrict",
      "lstrip": false,
      "normalized": false,
      "rstrip": false,
      "single_word": false,
      "special": true
    },
    "6757": {
      "content": "\\con",
      "lstrip": false,
      "normalized": false,
      "rstrip": false,
      "single_word": false,
      "special": true
    },
    "6758": {
      "content": "\\le",
      "lstrip": false,
      "normalized": false,
      "rstrip": false,
      "single_word": false,
      "special": true
    },
    "6759": {
      "content": "\\cf",
      "lstrip": false,
      "normalized": false,
      "rstrip": false,
      "single_word": false,
      "special": true
    },
    "6760": {
      "content": "\\leqq{",
      "lstrip": false,
      "normalized": false,
      "rstrip": false,
      "single_word": false,
      "special": true
    },
    "6761": {
      "content": "\\til",
      "lstrip": false,
      "normalized": false,
      "rstrip": false,
      "single_word": false,
      "special": true
    },
    "6762": {
      "content": "□",
      "lstrip": false,
      "normalized": false,
      "rstrip": false,
      "single_word": false,
      "special": true
    },
    "6763": {
      "content": "\\qq",
      "lstrip": false,
      "normalized": false,
      "rstrip": false,
      "single_word": false,
      "special": true
    },
    "6764": {
      "content": "\\node",
      "lstrip": false,
      "normalized": false,
      "rstrip": false,
      "single_word": false,
      "special": true
    },
    "6765": {
      "content": "\\zp",
      "lstrip": false,
      "normalized": false,
      "rstrip": false,
      "single_word": false,
      "special": true
    },
    "6766": {
      "content": "\\epsi",
      "lstrip": false,
      "normalized": false,
      "rstrip": false,
      "single_word": false,
      "special": true
    },
    "6767": {
      "content": "\\varprojlim",
      "lstrip": false,
      "normalized": false,
      "rstrip": false,
      "single_word": false,
      "special": true
    },
    "6768": {
      "content": "\\mathbbm",
      "lstrip": false,
      "normalized": false,
      "rstrip": false,
      "single_word": false,
      "special": true
    },
    "6769": {
      "content": "\\BV",
      "lstrip": false,
      "normalized": false,
      "rstrip": false,
      "single_word": false,
      "special": true
    },
    "6770": {
      "content": "\\begin{equation}",
      "lstrip": false,
      "normalized": false,
      "rstrip": false,
      "single_word": false,
      "special": true
    },
    "6771": {
      "content": "\\mapstochar",
      "lstrip": false,
      "normalized": false,
      "rstrip": false,
      "single_word": false,
      "special": true
    },
    "6772": {
      "content": "\\uppsi",
      "lstrip": false,
      "normalized": false,
      "rstrip": false,
      "single_word": false,
      "special": true
    },
    "6773": {
      "content": "\\DDD",
      "lstrip": false,
      "normalized": false,
      "rstrip": false,
      "single_word": false,
      "special": true
    },
    "6774": {
      "content": "⊠",
      "lstrip": false,
      "normalized": false,
      "rstrip": false,
      "single_word": false,
      "special": true
    },
    "6775": {
      "content": "\\rightsquigarrow",
      "lstrip": false,
      "normalized": false,
      "rstrip": false,
      "single_word": false,
      "special": true
    },
    "6776": {
      "content": "\\circledcirc",
      "lstrip": false,
      "normalized": false,
      "rstrip": false,
      "single_word": false,
      "special": true
    },
    "6777": {
      "content": "\\Biggl",
      "lstrip": false,
      "normalized": false,
      "rstrip": false,
      "single_word": false,
      "special": true
    },
    "6778": {
      "content": "\\varDelta",
      "lstrip": false,
      "normalized": false,
      "rstrip": false,
      "single_word": false,
      "special": true
    },
    "6779": {
      "content": "\\mathbfcal",
      "lstrip": false,
      "normalized": false,
      "rstrip": false,
      "single_word": false,
      "special": true
    },
    "6780": {
      "content": "\\rd",
      "lstrip": false,
      "normalized": false,
      "rstrip": false,
      "single_word": false,
      "special": true
    },
    "6781": {
      "content": "\\da",
      "lstrip": false,
      "normalized": false,
      "rstrip": false,
      "single_word": false,
      "special": true
    },
    "6782": {
      "content": "\\balpha",
      "lstrip": false,
      "normalized": false,
      "rstrip": false,
      "single_word": false,
      "special": true
    },
    "6783": {
      "content": "\\bigtriangledown",
      "lstrip": false,
      "normalized": false,
      "rstrip": false,
      "single_word": false,
      "special": true
    },
    "6784": {
      "content": "\\rhobar",
      "lstrip": false,
      "normalized": false,
      "rstrip": false,
      "single_word": false,
      "special": true
    },
    "6785": {
      "content": "\\textasciiacute",
      "lstrip": false,
      "normalized": false,
      "rstrip": false,
      "single_word": false,
      "special": true
    },
    "6786": {
      "content": "\\mz",
      "lstrip": false,
      "normalized": false,
      "rstrip": false,
      "single_word": false,
      "special": true
    },
    "6787": {
      "content": "\\sun",
      "lstrip": false,
      "normalized": false,
      "rstrip": false,
      "single_word": false,
      "special": true
    },
    "6788": {
      "content": "\\hz",
      "lstrip": false,
      "normalized": false,
      "rstrip": false,
      "single_word": false,
      "special": true
    },
    "6789": {
      "content": "\\kms",
      "lstrip": false,
      "normalized": false,
      "rstrip": false,
      "single_word": false,
      "special": true
    },
    "6790": {
      "content": "\\class",
      "lstrip": false,
      "normalized": false,
      "rstrip": false,
      "single_word": false,
      "special": true
    },
    "6791": {
      "content": "\\precapprox",
      "lstrip": false,
      "normalized": false,
      "rstrip": false,
      "single_word": false,
      "special": true
    },
    "6792": {
      "content": "\\tfrac{",
      "lstrip": false,
      "normalized": false,
      "rstrip": false,
      "single_word": false,
      "special": true
    },
    "6793": {
      "content": "\\vskip",
      "lstrip": false,
      "normalized": false,
      "rstrip": false,
      "single_word": false,
      "special": true
    },
    "6794": {
      "content": "\\hb",
      "lstrip": false,
      "normalized": false,
      "rstrip": false,
      "single_word": false,
      "special": true
    },
    "6795": {
      "content": "\\vtop",
      "lstrip": false,
      "normalized": false,
      "rstrip": false,
      "single_word": false,
      "special": true
    },
    "6796": {
      "content": "\\Spec",
      "lstrip": false,
      "normalized": false,
      "rstrip": false,
      "single_word": false,
      "special": true
    },
    "6797": {
      "content": "\\hexnumber",
      "lstrip": false,
      "normalized": false,
      "rstrip": false,
      "single_word": false,
      "special": true
    },
    "6798": {
      "content": "\\cre",
      "lstrip": false,
      "normalized": false,
      "rstrip": false,
      "single_word": false,
      "special": true
    },
    "6799": {
      "content": "\\T{",
      "lstrip": false,
      "normalized": false,
      "rstrip": false,
      "single_word": false,
      "special": true
    },
    "6800": {
      "content": "\\dagger{",
      "lstrip": false,
      "normalized": false,
      "rstrip": false,
      "single_word": false,
      "special": true
    },
    "6801": {
      "content": "\\parbox{",
      "lstrip": false,
      "normalized": false,
      "rstrip": false,
      "single_word": false,
      "special": true
    },
    "6802": {
      "content": "\\varkappa{",
      "lstrip": false,
      "normalized": false,
      "rstrip": false,
      "single_word": false,
      "special": true
    },
    "6803": {
      "content": "\\uc",
      "lstrip": false,
      "normalized": false,
      "rstrip": false,
      "single_word": false,
      "special": true
    },
    "6804": {
      "content": "˝",
      "lstrip": false,
      "normalized": false,
      "rstrip": false,
      "single_word": false,
      "special": true
    },
    "6805": {
      "content": "\\lesssim",
      "lstrip": false,
      "normalized": false,
      "rstrip": false,
      "single_word": false,
      "special": true
    },
    "6806": {
      "content": "\\IN",
      "lstrip": false,
      "normalized": false,
      "rstrip": false,
      "single_word": false,
      "special": true
    },
    "6807": {
      "content": "\\enskip{",
      "lstrip": false,
      "normalized": false,
      "rstrip": false,
      "single_word": false,
      "special": true
    },
    "6808": {
      "content": "\\vev",
      "lstrip": false,
      "normalized": false,
      "rstrip": false,
      "single_word": false,
      "special": true
    },
    "6809": {
      "content": "\\subset{",
      "lstrip": false,
      "normalized": false,
      "rstrip": false,
      "single_word": false,
      "special": true
    },
    "6810": {
      "content": "\\Ra",
      "lstrip": false,
      "normalized": false,
      "rstrip": false,
      "single_word": false,
      "special": true
    },
    "6811": {
      "content": "\\si",
      "lstrip": false,
      "normalized": false,
      "rstrip": false,
      "single_word": false,
      "special": true
    },
    "6812": {
      "content": "õ",
      "lstrip": false,
      "normalized": false,
      "rstrip": false,
      "single_word": false,
      "special": true
    },
    "6813": {
      "content": "⊙",
      "lstrip": false,
      "normalized": false,
      "rstrip": false,
      "single_word": false,
      "special": true
    },
    "6814": {
      "content": "\\smiley",
      "lstrip": false,
      "normalized": false,
      "rstrip": false,
      "single_word": false,
      "special": true
    },
    "6815": {
      "content": "\\calN",
      "lstrip": false,
      "normalized": false,
      "rstrip": false,
      "single_word": false,
      "special": true
    },
    "6816": {
      "content": "Ó",
      "lstrip": false,
      "normalized": false,
      "rstrip": false,
      "single_word": false,
      "special": true
    },
    "6817": {
      "content": "\\textup",
      "lstrip": false,
      "normalized": false,
      "rstrip": false,
      "single_word": false,
      "special": true
    },
    "6818": {
      "content": "\\vdots",
      "lstrip": false,
      "normalized": false,
      "rstrip": false,
      "single_word": false,
      "special": true
    },
    "6819": {
      "content": "\\normalsize",
      "lstrip": false,
      "normalized": false,
      "rstrip": false,
      "single_word": false,
      "special": true
    },
    "6820": {
      "content": "\\bj",
      "lstrip": false,
      "normalized": false,
      "rstrip": false,
      "single_word": false,
      "special": true
    },
    "6821": {
      "content": "\\underbrace",
      "lstrip": false,
      "normalized": false,
      "rstrip": false,
      "single_word": false,
      "special": true
    },
    "6822": {
      "content": "\\crv",
      "lstrip": false,
      "normalized": false,
      "rstrip": false,
      "single_word": false,
      "special": true
    },
    "6823": {
      "content": "\\sss",
      "lstrip": false,
      "normalized": false,
      "rstrip": false,
      "single_word": false,
      "special": true
    },
    "6824": {
      "content": "≠",
      "lstrip": false,
      "normalized": false,
      "rstrip": false,
      "single_word": false,
      "special": true
    },
    "6825": {
      "content": "\\ddddot{",
      "lstrip": false,
      "normalized": false,
      "rstrip": false,
      "single_word": false,
      "special": true
    },
    "6826": {
      "content": "λ",
      "lstrip": false,
      "normalized": false,
      "rstrip": false,
      "single_word": false,
      "special": true
    },
    "6827": {
      "content": "\\smallsetminus{",
      "lstrip": false,
      "normalized": false,
      "rstrip": false,
      "single_word": false,
      "special": true
    },
    "6828": {
      "content": "Í",
      "lstrip": false,
      "normalized": false,
      "rstrip": false,
      "single_word": false,
      "special": true
    },
    "6829": {
      "content": "\\upepsilon",
      "lstrip": false,
      "normalized": false,
      "rstrip": false,
      "single_word": false,
      "special": true
    },
    "6830": {
      "content": "\\e",
      "lstrip": false,
      "normalized": false,
      "rstrip": false,
      "single_word": false,
      "special": true
    },
    "6831": {
      "content": "\\sigma{",
      "lstrip": false,
      "normalized": false,
      "rstrip": false,
      "single_word": false,
      "special": true
    },
    "6832": {
      "content": "\\gtreqless",
      "lstrip": false,
      "normalized": false,
      "rstrip": false,
      "single_word": false,
      "special": true
    },
    "6833": {
      "content": "\\fn",
      "lstrip": false,
      "normalized": false,
      "rstrip": false,
      "single_word": false,
      "special": true
    },
    "6834": {
      "content": "\\di",
      "lstrip": false,
      "normalized": false,
      "rstrip": false,
      "single_word": false,
      "special": true
    },
    "6835": {
      "content": "\\intslop",
      "lstrip": false,
      "normalized": false,
      "rstrip": false,
      "single_word": false,
      "special": true
    },
    "6836": {
      "content": "\\rightleftharpoons{",
      "lstrip": false,
      "normalized": false,
      "rstrip": false,
      "single_word": false,
      "special": true
    },
    "6837": {
      "content": "\\sl{",
      "lstrip": false,
      "normalized": false,
      "rstrip": false,
      "single_word": false,
      "special": true
    },
    "6838": {
      "content": "\\mathrmbfit{",
      "lstrip": false,
      "normalized": false,
      "rstrip": false,
      "single_word": false,
      "special": true
    },
    "6839": {
      "content": "\\mul",
      "lstrip": false,
      "normalized": false,
      "rstrip": false,
      "single_word": false,
      "special": true
    },
    "6840": {
      "content": "\\slashed",
      "lstrip": false,
      "normalized": false,
      "rstrip": false,
      "single_word": false,
      "special": true
    },
    "6841": {
      "content": "𝑑",
      "lstrip": false,
      "normalized": false,
      "rstrip": false,
      "single_word": false,
      "special": true
    },
    "6842": {
      "content": "\\shortminus",
      "lstrip": false,
      "normalized": false,
      "rstrip": false,
      "single_word": false,
      "special": true
    },
    "6843": {
      "content": "\\leqslant{",
      "lstrip": false,
      "normalized": false,
      "rstrip": false,
      "single_word": false,
      "special": true
    },
    "6844": {
      "content": "\\mcB",
      "lstrip": false,
      "normalized": false,
      "rstrip": false,
      "single_word": false,
      "special": true
    },
    "6845": {
      "content": "\\upvarphi",
      "lstrip": false,
      "normalized": false,
      "rstrip": false,
      "single_word": false,
      "special": true
    },
    "6846": {
      "content": "\\prescript{",
      "lstrip": false,
      "normalized": false,
      "rstrip": false,
      "single_word": false,
      "special": true
    },
    "6847": {
      "content": "\\Om",
      "lstrip": false,
      "normalized": false,
      "rstrip": false,
      "single_word": false,
      "special": true
    },
    "6848": {
      "content": "\\th",
      "lstrip": false,
      "normalized": false,
      "rstrip": false,
      "single_word": false,
      "special": true
    },
    "6849": {
      "content": "\\order",
      "lstrip": false,
      "normalized": false,
      "rstrip": false,
      "single_word": false,
      "special": true
    },
    "6850": {
      "content": "Р",
      "lstrip": false,
      "normalized": false,
      "rstrip": false,
      "single_word": false,
      "special": true
    },
    "6851": {
      "content": "\\vphi",
      "lstrip": false,
      "normalized": false,
      "rstrip": false,
      "single_word": false,
      "special": true
    },
    "6852": {
      "content": "\\imath{",
      "lstrip": false,
      "normalized": false,
      "rstrip": false,
      "single_word": false,
      "special": true
    },
    "6853": {
      "content": "\\dC",
      "lstrip": false,
      "normalized": false,
      "rstrip": false,
      "single_word": false,
      "special": true
    },
    "6854": {
      "content": "\\undertilde",
      "lstrip": false,
      "normalized": false,
      "rstrip": false,
      "single_word": false,
      "special": true
    },
    "6855": {
      "content": "\\bigcup{",
      "lstrip": false,
      "normalized": false,
      "rstrip": false,
      "single_word": false,
      "special": true
    },
    "6856": {
      "content": "\\parbox",
      "lstrip": false,
      "normalized": false,
      "rstrip": false,
      "single_word": false,
      "special": true
    },
    "6857": {
      "content": "\\hi",
      "lstrip": false,
      "normalized": false,
      "rstrip": false,
      "single_word": false,
      "special": true
    },
    "6858": {
      "content": "\\cO",
      "lstrip": false,
      "normalized": false,
      "rstrip": false,
      "single_word": false,
      "special": true
    },
    "6859": {
      "content": "\\Earth",
      "lstrip": false,
      "normalized": false,
      "rstrip": false,
      "single_word": false,
      "special": true
    },
    "6860": {
      "content": "\\bfc",
      "lstrip": false,
      "normalized": false,
      "rstrip": false,
      "single_word": false,
      "special": true
    },
    "6861": {
      "content": "\\mathit{",
      "lstrip": false,
      "normalized": false,
      "rstrip": false,
      "single_word": false,
      "special": true
    },
    "6862": {
      "content": "\\bigg",
      "lstrip": false,
      "normalized": false,
      "rstrip": false,
      "single_word": false,
      "special": true
    },
    "6863": {
      "content": "\\graph",
      "lstrip": false,
      "normalized": false,
      "rstrip": false,
      "single_word": false,
      "special": true
    },
    "6864": {
      "content": "\\cF",
      "lstrip": false,
      "normalized": false,
      "rstrip": false,
      "single_word": false,
      "special": true
    },
    "6865": {
      "content": "\\underbracket",
      "lstrip": false,
      "normalized": false,
      "rstrip": false,
      "single_word": false,
      "special": true
    },
    "6866": {
      "content": "\\rh",
      "lstrip": false,
      "normalized": false,
      "rstrip": false,
      "single_word": false,
      "special": true
    },
    "6867": {
      "content": "\\smallint",
      "lstrip": false,
      "normalized": false,
      "rstrip": false,
      "single_word": false,
      "special": true
    },
    "6868": {
      "content": "\\argmin",
      "lstrip": false,
      "normalized": false,
      "rstrip": false,
      "single_word": false,
      "special": true
    },
    "6869": {
      "content": "\\fbox{",
      "lstrip": false,
      "normalized": false,
      "rstrip": false,
      "single_word": false,
      "special": true
    },
    "6870": {
      "content": "ę",
      "lstrip": false,
      "normalized": false,
      "rstrip": false,
      "single_word": false,
      "special": true
    },
    "6871": {
      "content": "\\mcO",
      "lstrip": false,
      "normalized": false,
      "rstrip": false,
      "single_word": false,
      "special": true
    },
    "6872": {
      "content": "\\rtimes",
      "lstrip": false,
      "normalized": false,
      "rstrip": false,
      "single_word": false,
      "special": true
    },
    "6873": {
      "content": "\\pc",
      "lstrip": false,
      "normalized": false,
      "rstrip": false,
      "single_word": false,
      "special": true
    },
    "6874": {
      "content": "\\acc",
      "lstrip": false,
      "normalized": false,
      "rstrip": false,
      "single_word": false,
      "special": true
    },
    "6875": {
      "content": "\\flat",
      "lstrip": false,
      "normalized": false,
      "rstrip": false,
      "single_word": false,
      "special": true
    },
    "6876": {
      "content": "\\cX",
      "lstrip": false,
      "normalized": false,
      "rstrip": false,
      "single_word": false,
      "special": true
    },
    "6877": {
      "content": "\\bz",
      "lstrip": false,
      "normalized": false,
      "rstrip": false,
      "single_word": false,
      "special": true
    },
    "6878": {
      "content": "\\par",
      "lstrip": false,
      "normalized": false,
      "rstrip": false,
      "single_word": false,
      "special": true
    },
    "6879": {
      "content": "\\mathsfbfit{",
      "lstrip": false,
      "normalized": false,
      "rstrip": false,
      "single_word": false,
      "special": true
    },
    "6880": {
      "content": "}",
      "lstrip": false,
      "normalized": false,
      "rstrip": false,
      "single_word": false,
      "special": true
    },
    "6881": {
      "content": "\\mathstrut{",
      "lstrip": false,
      "normalized": false,
      "rstrip": false,
      "single_word": false,
      "special": true
    },
    "6882": {
      "content": "\\usepackage{",
      "lstrip": false,
      "normalized": false,
      "rstrip": false,
      "single_word": false,
      "special": true
    },
    "6883": {
      "content": "\\crp{",
      "lstrip": false,
      "normalized": false,
      "rstrip": false,
      "single_word": false,
      "special": true
    },
    "6884": {
      "content": "\\vy",
      "lstrip": false,
      "normalized": false,
      "rstrip": false,
      "single_word": false,
      "special": true
    },
    "6885": {
      "content": "\\Norm",
      "lstrip": false,
      "normalized": false,
      "rstrip": false,
      "single_word": false,
      "special": true
    },
    "6886": {
      "content": "\\div",
      "lstrip": false,
      "normalized": false,
      "rstrip": false,
      "single_word": false,
      "special": true
    },
    "6887": {
      "content": "𝛽",
      "lstrip": false,
      "normalized": false,
      "rstrip": false,
      "single_word": false,
      "special": true
    },
    "6888": {
      "content": "\\bphi",
      "lstrip": false,
      "normalized": false,
      "rstrip": false,
      "single_word": false,
      "special": true
    },
    "6889": {
      "content": "\\bra{",
      "lstrip": false,
      "normalized": false,
      "rstrip": false,
      "single_word": false,
      "special": true
    },
    "6890": {
      "content": "\\geq",
      "lstrip": false,
      "normalized": false,
      "rstrip": false,
      "single_word": false,
      "special": true
    },
    "6891": {
      "content": "\\sO",
      "lstrip": false,
      "normalized": false,
      "rstrip": false,
      "single_word": false,
      "special": true
    },
    "6892": {
      "content": "\\JJ",
      "lstrip": false,
      "normalized": false,
      "rstrip": false,
      "single_word": false,
      "special": true
    },
    "6893": {
      "content": "√",
      "lstrip": false,
      "normalized": false,
      "rstrip": false,
      "single_word": false,
      "special": true
    },
    "6894": {
      "content": "\\TT",
      "lstrip": false,
      "normalized": false,
      "rstrip": false,
      "single_word": false,
      "special": true
    },
    "6895": {
      "content": "\\lpr",
      "lstrip": false,
      "normalized": false,
      "rstrip": false,
      "single_word": false,
      "special": true
    },
    "6896": {
      "content": "\\Ho",
      "lstrip": false,
      "normalized": false,
      "rstrip": false,
      "single_word": false,
      "special": true
    },
    "6897": {
      "content": "‚",
      "lstrip": false,
      "normalized": false,
      "rstrip": false,
      "single_word": false,
      "special": true
    },
    "6898": {
      "content": "\\spin",
      "lstrip": false,
      "normalized": false,
      "rstrip": false,
      "single_word": false,
      "special": true
    },
    "6899": {
      "content": "²",
      "lstrip": false,
      "normalized": false,
      "rstrip": false,
      "single_word": false,
      "special": true
    },
    "6900": {
      "content": "\\dom",
      "lstrip": false,
      "normalized": false,
      "rstrip": false,
      "single_word": false,
      "special": true
    },
    "6901": {
      "content": "\\llparenthesis",
      "lstrip": false,
      "normalized": false,
      "rstrip": false,
      "single_word": false,
      "special": true
    },
    "6902": {
      "content": "\\bfa",
      "lstrip": false,
      "normalized": false,
      "rstrip": false,
      "single_word": false,
      "special": true
    },
    "6903": {
      "content": "\\mathsf{",
      "lstrip": false,
      "normalized": false,
      "rstrip": false,
      "single_word": false,
      "special": true
    },
    "6904": {
      "content": "\\bOmega",
      "lstrip": false,
      "normalized": false,
      "rstrip": false,
      "single_word": false,
      "special": true
    },
    "6905": {
      "content": "\\mathscrsfs",
      "lstrip": false,
      "normalized": false,
      "rstrip": false,
      "single_word": false,
      "special": true
    },
    "6906": {
      "content": "\\Bigr{",
      "lstrip": false,
      "normalized": false,
      "rstrip": false,
      "single_word": false,
      "special": true
    },
    "6907": {
      "content": "\\circledast",
      "lstrip": false,
      "normalized": false,
      "rstrip": false,
      "single_word": false,
      "special": true
    },
    "6908": {
      "content": "\\BX",
      "lstrip": false,
      "normalized": false,
      "rstrip": false,
      "single_word": false,
      "special": true
    },
    "6909": {
      "content": "\\biggl{",
      "lstrip": false,
      "normalized": false,
      "rstrip": false,
      "single_word": false,
      "special": true
    },
    "6910": {
      "content": "\\domain",
      "lstrip": false,
      "normalized": false,
      "rstrip": false,
      "single_word": false,
      "special": true
    },
    "6911": {
      "content": "\\put",
      "lstrip": false,
      "normalized": false,
      "rstrip": false,
      "single_word": false,
      "special": true
    },
    "6912": {
      "content": "\\an",
      "lstrip": false,
      "normalized": false,
      "rstrip": false,
      "single_word": false,
      "special": true
    },
    "6913": {
      "content": "\\tree",
      "lstrip": false,
      "normalized": false,
      "rstrip": false,
      "single_word": false,
      "special": true
    },
    "6914": {
      "content": "\\adj",
      "lstrip": false,
      "normalized": false,
      "rstrip": false,
      "single_word": false,
      "special": true
    },
    "6915": {
      "content": "\\varXi",
      "lstrip": false,
      "normalized": false,
      "rstrip": false,
      "single_word": false,
      "special": true
    },
    "6916": {
      "content": "\\equiv",
      "lstrip": false,
      "normalized": false,
      "rstrip": false,
      "single_word": false,
      "special": true
    },
    "6917": {
      "content": "ž",
      "lstrip": false,
      "normalized": false,
      "rstrip": false,
      "single_word": false,
      "special": true
    },
    "6918": {
      "content": "\\vphantom",
      "lstrip": false,
      "normalized": false,
      "rstrip": false,
      "single_word": false,
      "special": true
    },
    "6919": {
      "content": "\\fP",
      "lstrip": false,
      "normalized": false,
      "rstrip": false,
      "single_word": false,
      "special": true
    },
    "6920": {
      "content": "\\Diamond",
      "lstrip": false,
      "normalized": false,
      "rstrip": false,
      "single_word": false,
      "special": true
    },
    "6921": {
      "content": "\\eq",
      "lstrip": false,
      "normalized": false,
      "rstrip": false,
      "single_word": false,
      "special": true
    },
    "6922": {
      "content": "\\OOO",
      "lstrip": false,
      "normalized": false,
      "rstrip": false,
      "single_word": false,
      "special": true
    },
    "6923": {
      "content": "ß",
      "lstrip": false,
      "normalized": false,
      "rstrip": false,
      "single_word": false,
      "special": true
    },
    "6924": {
      "content": "\\approx",
      "lstrip": false,
      "normalized": false,
      "rstrip": false,
      "single_word": false,
      "special": true
    },
    "6925": {
      "content": "\\fu",
      "lstrip": false,
      "normalized": false,
      "rstrip": false,
      "single_word": false,
      "special": true
    },
    "6926": {
      "content": "\\displaylimits",
      "lstrip": false,
      "normalized": false,
      "rstrip": false,
      "single_word": false,
      "special": true
    },
    "6927": {
      "content": "\\g",
      "lstrip": false,
      "normalized": false,
      "rstrip": false,
      "single_word": false,
      "special": true
    },
    "6928": {
      "content": "\\lim",
      "lstrip": false,
      "normalized": false,
      "rstrip": false,
      "single_word": false,
      "special": true
    },
    "6929": {
      "content": "\\veck",
      "lstrip": false,
      "normalized": false,
      "rstrip": false,
      "single_word": false,
      "special": true
    },
    "6930": {
      "content": "\\Sol",
      "lstrip": false,
      "normalized": false,
      "rstrip": false,
      "single_word": false,
      "special": true
    },
    "6931": {
      "content": "7",
      "lstrip": false,
      "normalized": false,
      "rstrip": false,
      "single_word": false,
      "special": true
    },
    "6932": {
      "content": "\\hr",
      "lstrip": false,
      "normalized": false,
      "rstrip": false,
      "single_word": false,
      "special": true
    },
    "6933": {
      "content": "\\mathup",
      "lstrip": false,
      "normalized": false,
      "rstrip": false,
      "single_word": false,
      "special": true
    },
    "6934": {
      "content": "\\upomega",
      "lstrip": false,
      "normalized": false,
      "rstrip": false,
      "single_word": false,
      "special": true
    },
    "6935": {
      "content": "\\alf",
      "lstrip": false,
      "normalized": false,
      "rstrip": false,
      "single_word": false,
      "special": true
    },
    "6936": {
      "content": "т",
      "lstrip": false,
      "normalized": false,
      "rstrip": false,
      "single_word": false,
      "special": true
    },
    "6937": {
      "content": "𝑖",
      "lstrip": false,
      "normalized": false,
      "rstrip": false,
      "single_word": false,
      "special": true
    },
    "6938": {
      "content": "\\varnothing",
      "lstrip": false,
      "normalized": false,
      "rstrip": false,
      "single_word": false,
      "special": true
    },
    "6939": {
      "content": "\\sc",
      "lstrip": false,
      "normalized": false,
      "rstrip": false,
      "single_word": false,
      "special": true
    },
    "6940": {
      "content": "\\nomi",
      "lstrip": false,
      "normalized": false,
      "rstrip": false,
      "single_word": false,
      "special": true
    },
    "6941": {
      "content": "\\over{",
      "lstrip": false,
      "normalized": false,
      "rstrip": false,
      "single_word": false,
      "special": true
    },
    "6942": {
      "content": "",
      "lstrip": false,
      "normalized": false,
      "rstrip": false,
      "single_word": false,
      "special": true
    },
    "6943": {
      "content": "\\vecfont{",
      "lstrip": false,
      "normalized": false,
      "rstrip": false,
      "single_word": false,
      "special": true
    },
    "6944": {
      "content": "\\san",
      "lstrip": false,
      "normalized": false,
      "rstrip": false,
      "single_word": false,
      "special": true
    },
    "6945": {
      "content": "\\abs{",
      "lstrip": false,
      "normalized": false,
      "rstrip": false,
      "single_word": false,
      "special": true
    },
    "6946": {
      "content": "\\Hf",
      "lstrip": false,
      "normalized": false,
      "rstrip": false,
      "single_word": false,
      "special": true
    },
    "6947": {
      "content": "\\leftmoon",
      "lstrip": false,
      "normalized": false,
      "rstrip": false,
      "single_word": false,
      "special": true
    },
    "6948": {
      "content": "\\cdot",
      "lstrip": false,
      "normalized": false,
      "rstrip": false,
      "single_word": false,
      "special": true
    },
    "6949": {
      "content": "\\xrightleftharpoons",
      "lstrip": false,
      "normalized": false,
      "rstrip": false,
      "single_word": false,
      "special": true
    },
    "6950": {
      "content": "\u0011",
      "lstrip": false,
      "normalized": false,
      "rstrip": false,
      "single_word": false,
      "special": true
    },
    "6951": {
      "content": "\\gneq",
      "lstrip": false,
      "normalized": false,
      "rstrip": false,
      "single_word": false,
      "special": true
    },
    "6952": {
      "content": "\\widetilde{",
      "lstrip": false,
      "normalized": false,
      "rstrip": false,
      "single_word": false,
      "special": true
    },
    "6953": {
      "content": "\\varepsilon",
      "lstrip": false,
      "normalized": false,
      "rstrip": false,
      "single_word": false,
      "special": true
    },
    "6954": {
      "content": "\\sB",
      "lstrip": false,
      "normalized": false,
      "rstrip": false,
      "single_word": false,
      "special": true
    },
    "6955": {
      "content": "\\lambdaup",
      "lstrip": false,
      "normalized": false,
      "rstrip": false,
      "single_word": false,
      "special": true
    },
    "6956": {
      "content": "º",
      "lstrip": false,
      "normalized": false,
      "rstrip": false,
      "single_word": false,
      "special": true
    },
    "6957": {
      "content": "\\vartriangle",
      "lstrip": false,
      "normalized": false,
      "rstrip": false,
      "single_word": false,
      "special": true
    },
    "6958": {
      "content": "\\allowbreak",
      "lstrip": false,
      "normalized": false,
      "rstrip": false,
      "single_word": false,
      "special": true
    },
    "6959": {
      "content": "\\dasharrow{",
      "lstrip": false,
      "normalized": false,
      "rstrip": false,
      "single_word": false,
      "special": true
    },
    "6960": {
      "content": "\\scr",
      "lstrip": false,
      "normalized": false,
      "rstrip": false,
      "single_word": false,
      "special": true
    },
    "6961": {
      "content": "\\Tor",
      "lstrip": false,
      "normalized": false,
      "rstrip": false,
      "single_word": false,
      "special": true
    },
    "6962": {
      "content": "\\ip{",
      "lstrip": false,
      "normalized": false,
      "rstrip": false,
      "single_word": false,
      "special": true
    },
    "6963": {
      "content": "\\irr",
      "lstrip": false,
      "normalized": false,
      "rstrip": false,
      "single_word": false,
      "special": true
    },
    "6964": {
      "content": "\\Es",
      "lstrip": false,
      "normalized": false,
      "rstrip": false,
      "single_word": false,
      "special": true
    },
    "6965": {
      "content": "\\end{pmatrix}",
      "lstrip": false,
      "normalized": false,
      "rstrip": false,
      "single_word": false,
      "special": true
    },
    "6966": {
      "content": "\\cent",
      "lstrip": false,
      "normalized": false,
      "rstrip": false,
      "single_word": false,
      "special": true
    },
    "6967": {
      "content": "\\col",
      "lstrip": false,
      "normalized": false,
      "rstrip": false,
      "single_word": false,
      "special": true
    },
    "6968": {
      "content": "𝑟",
      "lstrip": false,
      "normalized": false,
      "rstrip": false,
      "single_word": false,
      "special": true
    },
    "6969": {
      "content": "\\Sn",
      "lstrip": false,
      "normalized": false,
      "rstrip": false,
      "single_word": false,
      "special": true
    },
    "6970": {
      "content": "ý",
      "lstrip": false,
      "normalized": false,
      "rstrip": false,
      "single_word": false,
      "special": true
    },
    "6971": {
      "content": "\\oiint",
      "lstrip": false,
      "normalized": false,
      "rstrip": false,
      "single_word": false,
      "special": true
    },
    "6972": {
      "content": "\\trm",
      "lstrip": false,
      "normalized": false,
      "rstrip": false,
      "single_word": false,
      "special": true
    },
    "6973": {
      "content": "\\mathdutchcal",
      "lstrip": false,
      "normalized": false,
      "rstrip": false,
      "single_word": false,
      "special": true
    },
    "6974": {
      "content": "\\f",
      "lstrip": false,
      "normalized": false,
      "rstrip": false,
      "single_word": false,
      "special": true
    },
    "6975": {
      "content": ">",
      "lstrip": false,
      "normalized": false,
      "rstrip": false,
      "single_word": false,
      "special": true
    },
    "6976": {
      "content": "\\Nm",
      "lstrip": false,
      "normalized": false,
      "rstrip": false,
      "single_word": false,
      "special": true
    },
    "6977": {
      "content": "\\Bigl{",
      "lstrip": false,
      "normalized": false,
      "rstrip": false,
      "single_word": false,
      "special": true
    },
    "6978": {
      "content": "\\cL",
      "lstrip": false,
      "normalized": false,
      "rstrip": false,
      "single_word": false,
      "special": true
    },
    "6979": {
      "content": "\\mib{",
      "lstrip": false,
      "normalized": false,
      "rstrip": false,
      "single_word": false,
      "special": true
    },
    "6980": {
      "content": "\\Box{",
      "lstrip": false,
      "normalized": false,
      "rstrip": false,
      "single_word": false,
      "special": true
    },
    "6981": {
      "content": "\\Sa",
      "lstrip": false,
      "normalized": false,
      "rstrip": false,
      "single_word": false,
      "special": true
    },
    "6982": {
      "content": "\\core",
      "lstrip": false,
      "normalized": false,
      "rstrip": false,
      "single_word": false,
      "special": true
    },
    "6983": {
      "content": "\\SH",
      "lstrip": false,
      "normalized": false,
      "rstrip": false,
      "single_word": false,
      "special": true
    },
    "6984": {
      "content": "\\Oh",
      "lstrip": false,
      "normalized": false,
      "rstrip": false,
      "single_word": false,
      "special": true
    },
    "6985": {
      "content": "\\rangle",
      "lstrip": false,
      "normalized": false,
      "rstrip": false,
      "single_word": false,
      "special": true
    },
    "6986": {
      "content": "\\coprod",
      "lstrip": false,
      "normalized": false,
      "rstrip": false,
      "single_word": false,
      "special": true
    },
    "6987": {
      "content": "\\Pf",
      "lstrip": false,
      "normalized": false,
      "rstrip": false,
      "single_word": false,
      "special": true
    },
    "6988": {
      "content": "\\bbar",
      "lstrip": false,
      "normalized": false,
      "rstrip": false,
      "single_word": false,
      "special": true
    },
    "6989": {
      "content": "\\taurus",
      "lstrip": false,
      "normalized": false,
      "rstrip": false,
      "single_word": false,
      "special": true
    },
    "6990": {
      "content": "\\micron",
      "lstrip": false,
      "normalized": false,
      "rstrip": false,
      "single_word": false,
      "special": true
    },
    "6991": {
      "content": "\\Fix",
      "lstrip": false,
      "normalized": false,
      "rstrip": false,
      "single_word": false,
      "special": true
    },
    "6992": {
      "content": "\\tE",
      "lstrip": false,
      "normalized": false,
      "rstrip": false,
      "single_word": false,
      "special": true
    },
    "6993": {
      "content": "\\inv",
      "lstrip": false,
      "normalized": false,
      "rstrip": false,
      "single_word": false,
      "special": true
    },
    "6994": {
      "content": "\\qquad{",
      "lstrip": false,
      "normalized": false,
      "rstrip": false,
      "single_word": false,
      "special": true
    },
    "6995": {
      "content": "\\mathnormal{",
      "lstrip": false,
      "normalized": false,
      "rstrip": false,
      "single_word": false,
      "special": true
    },
    "6996": {
      "content": "‡",
      "lstrip": false,
      "normalized": false,
      "rstrip": false,
      "single_word": false,
      "special": true
    },
    "6997": {
      "content": "\\succ{",
      "lstrip": false,
      "normalized": false,
      "rstrip": false,
      "single_word": false,
      "special": true
    },
    "6998": {
      "content": "\\upsigma",
      "lstrip": false,
      "normalized": false,
      "rstrip": false,
      "single_word": false,
      "special": true
    },
    "6999": {
      "content": "\\mathpunct",
      "lstrip": false,
      "normalized": false,
      "rstrip": false,
      "single_word": false,
      "special": true
    },
    "7000": {
      "content": "\\gb",
      "lstrip": false,
      "normalized": false,
      "rstrip": false,
      "single_word": false,
      "special": true
    },
    "7001": {
      "content": "，",
      "lstrip": false,
      "normalized": false,
      "rstrip": false,
      "single_word": false,
      "special": true
    },
    "7002": {
      "content": "ν",
      "lstrip": false,
      "normalized": false,
      "rstrip": false,
      "single_word": false,
      "special": true
    },
    "7003": {
      "content": "\\cal",
      "lstrip": false,
      "normalized": false,
      "rstrip": false,
      "single_word": false,
      "special": true
    },
    "7004": {
      "content": "\\noindent",
      "lstrip": false,
      "normalized": false,
      "rstrip": false,
      "single_word": false,
      "special": true
    },
    "7005": {
      "content": "∖",
      "lstrip": false,
      "normalized": false,
      "rstrip": false,
      "single_word": false,
      "special": true
    },
    "7006": {
      "content": "\\nearrow",
      "lstrip": false,
      "normalized": false,
      "rstrip": false,
      "single_word": false,
      "special": true
    },
    "7007": {
      "content": "\\T",
      "lstrip": false,
      "normalized": false,
      "rstrip": false,
      "single_word": false,
      "special": true
    },
    "7008": {
      "content": "\\SU",
      "lstrip": false,
      "normalized": false,
      "rstrip": false,
      "single_word": false,
      "special": true
    },
    "7009": {
      "content": "\\perm",
      "lstrip": false,
      "normalized": false,
      "rstrip": false,
      "single_word": false,
      "special": true
    },
    "7010": {
      "content": "\u0002",
      "lstrip": false,
      "normalized": false,
      "rstrip": false,
      "single_word": false,
      "special": true
    },
    "7011": {
      "content": "",
      "lstrip": false,
      "normalized": false,
      "rstrip": false,
      "single_word": false,
      "special": true
    },
    "7012": {
      "content": "\\sf{",
      "lstrip": false,
      "normalized": false,
      "rstrip": false,
      "single_word": false,
      "special": true
    },
    "7013": {
      "content": "\\tbinom{",
      "lstrip": false,
      "normalized": false,
      "rstrip": false,
      "single_word": false,
      "special": true
    },
    "7014": {
      "content": "\\mathpunct{",
      "lstrip": false,
      "normalized": false,
      "rstrip": false,
      "single_word": false,
      "special": true
    },
    "7015": {
      "content": "\\mathrlap",
      "lstrip": false,
      "normalized": false,
      "rstrip": false,
      "single_word": false,
      "special": true
    },
    "7016": {
      "content": "\\Jac",
      "lstrip": false,
      "normalized": false,
      "rstrip": false,
      "single_word": false,
      "special": true
    },
    "7017": {
      "content": "\\bB",
      "lstrip": false,
      "normalized": false,
      "rstrip": false,
      "single_word": false,
      "special": true
    },
    "7018": {
      "content": "\\Leftrightarrow",
      "lstrip": false,
      "normalized": false,
      "rstrip": false,
      "single_word": false,
      "special": true
    },
    "7019": {
      "content": "\\QOVERD",
      "lstrip": false,
      "normalized": false,
      "rstrip": false,
      "single_word": false,
      "special": true
    },
    "7020": {
      "content": "\\phantom{",
      "lstrip": false,
      "normalized": false,
      "rstrip": false,
      "single_word": false,
      "special": true
    },
    "7021": {
      "content": "о",
      "lstrip": false,
      "normalized": false,
      "rstrip": false,
      "single_word": false,
      "special": true
    },
    "7022": {
      "content": "\\EuFrak{",
      "lstrip": false,
      "normalized": false,
      "rstrip": false,
      "single_word": false,
      "special": true
    },
    "7023": {
      "content": "\\itbf{",
      "lstrip": false,
      "normalized": false,
      "rstrip": false,
      "single_word": false,
      "special": true
    },
    "7024": {
      "content": "\\muup",
      "lstrip": false,
      "normalized": false,
      "rstrip": false,
      "single_word": false,
      "special": true
    },
    "7025": {
      "content": "\\Hil",
      "lstrip": false,
      "normalized": false,
      "rstrip": false,
      "single_word": false,
      "special": true
    },
    "7026": {
      "content": "\\linespread{",
      "lstrip": false,
      "normalized": false,
      "rstrip": false,
      "single_word": false,
      "special": true
    },
    "7027": {
      "content": "\\rdbrack",
      "lstrip": false,
      "normalized": false,
      "rstrip": false,
      "single_word": false,
      "special": true
    },
    "7028": {
      "content": "\\ev{",
      "lstrip": false,
      "normalized": false,
      "rstrip": false,
      "single_word": false,
      "special": true
    },
    "7029": {
      "content": "\\mathrm{",
      "lstrip": false,
      "normalized": false,
      "rstrip": false,
      "single_word": false,
      "special": true
    },
    "7030": {
      "content": "\\rightleftharpoons",
      "lstrip": false,
      "normalized": false,
      "rstrip": false,
      "single_word": false,
      "special": true
    },
    "7031": {
      "content": "\\varv",
      "lstrip": false,
      "normalized": false,
      "rstrip": false,
      "single_word": false,
      "special": true
    },
    "7032": {
      "content": "♡",
      "lstrip": false,
      "normalized": false,
      "rstrip": false,
      "single_word": false,
      "special": true
    },
    "7033": {
      "content": "\\Rightarrow{",
      "lstrip": false,
      "normalized": false,
      "rstrip": false,
      "single_word": false,
      "special": true
    },
    "7034": {
      "content": "\\leb",
      "lstrip": false,
      "normalized": false,
      "rstrip": false,
      "single_word": false,
      "special": true
    },
    "7035": {
      "content": "\\boxplus",
      "lstrip": false,
      "normalized": false,
      "rstrip": false,
      "single_word": false,
      "special": true
    },
    "7036": {
      "content": "\\mathord{",
      "lstrip": false,
      "normalized": false,
      "rstrip": false,
      "single_word": false,
      "special": true
    },
    "7037": {
      "content": "\\substack{",
      "lstrip": false,
      "normalized": false,
      "rstrip": false,
      "single_word": false,
      "special": true
    },
    "7038": {
      "content": "\\ee",
      "lstrip": false,
      "normalized": false,
      "rstrip": false,
      "single_word": false,
      "special": true
    },
    "7039": {
      "content": "\\pod",
      "lstrip": false,
      "normalized": false,
      "rstrip": false,
      "single_word": false,
      "special": true
    },
    "7040": {
      "content": "\\nmid{",
      "lstrip": false,
      "normalized": false,
      "rstrip": false,
      "single_word": false,
      "special": true
    },
    "7041": {
      "content": "\\IZ",
      "lstrip": false,
      "normalized": false,
      "rstrip": false,
      "single_word": false,
      "special": true
    },
    "7042": {
      "content": "\\sT",
      "lstrip": false,
      "normalized": false,
      "rstrip": false,
      "single_word": false,
      "special": true
    },
    "7043": {
      "content": "\\fb",
      "lstrip": false,
      "normalized": false,
      "rstrip": false,
      "single_word": false,
      "special": true
    },
    "7044": {
      "content": "\\nu{",
      "lstrip": false,
      "normalized": false,
      "rstrip": false,
      "single_word": false,
      "special": true
    },
    "7045": {
      "content": "\\upbeta",
      "lstrip": false,
      "normalized": false,
      "rstrip": false,
      "single_word": false,
      "special": true
    },
    "7046": {
      "content": "\\bigm",
      "lstrip": false,
      "normalized": false,
      "rstrip": false,
      "single_word": false,
      "special": true
    },
    "7047": {
      "content": "\\Y",
      "lstrip": false,
      "normalized": false,
      "rstrip": false,
      "single_word": false,
      "special": true
    },
    "7048": {
      "content": "Ω",
      "lstrip": false,
      "normalized": false,
      "rstrip": false,
      "single_word": false,
      "special": true
    },
    "7049": {
      "content": "\\rme",
      "lstrip": false,
      "normalized": false,
      "rstrip": false,
      "single_word": false,
      "special": true
    },
    "7050": {
      "content": "\\crit",
      "lstrip": false,
      "normalized": false,
      "rstrip": false,
      "single_word": false,
      "special": true
    },
    "7051": {
      "content": "û",
      "lstrip": false,
      "normalized": false,
      "rstrip": false,
      "single_word": false,
      "special": true
    },
    "7052": {
      "content": "\\Cal",
      "lstrip": false,
      "normalized": false,
      "rstrip": false,
      "single_word": false,
      "special": true
    },
    "7053": {
      "content": "\\nleftrightarrow",
      "lstrip": false,
      "normalized": false,
      "rstrip": false,
      "single_word": false,
      "special": true
    },
    "7054": {
      "content": "\\act",
      "lstrip": false,
      "normalized": false,
      "rstrip": false,
      "single_word": false,
      "special": true
    },
    "7055": {
      "content": "\\downarrow{",
      "lstrip": false,
      "normalized": false,
      "rstrip": false,
      "single_word": false,
      "special": true
    },
    "7056": {
      "content": "\\backepsilon",
      "lstrip": false,
      "normalized": false,
      "rstrip": false,
      "single_word": false,
      "special": true
    },
    "7057": {
      "content": "♣",
      "lstrip": false,
      "normalized": false,
      "rstrip": false,
      "single_word": false,
      "special": true
    },
    "7058": {
      "content": "\\Vdash",
      "lstrip": false,
      "normalized": false,
      "rstrip": false,
      "single_word": false,
      "special": true
    },
    "7059": {
      "content": "\\ze",
      "lstrip": false,
      "normalized": false,
      "rstrip": false,
      "single_word": false,
      "special": true
    },
    "7060": {
      "content": "\\oblong",
      "lstrip": false,
      "normalized": false,
      "rstrip": false,
      "single_word": false,
      "special": true
    },
    "7061": {
      "content": "Λ",
      "lstrip": false,
      "normalized": false,
      "rstrip": false,
      "single_word": false,
      "special": true
    },
    "7062": {
      "content": "\\LC",
      "lstrip": false,
      "normalized": false,
      "rstrip": false,
      "single_word": false,
      "special": true
    },
    "7063": {
      "content": "\\large",
      "lstrip": false,
      "normalized": false,
      "rstrip": false,
      "single_word": false,
      "special": true
    },
    "7064": {
      "content": "\\n",
      "lstrip": false,
      "normalized": false,
      "rstrip": false,
      "single_word": false,
      "special": true
    },
    "7065": {
      "content": "\\mcal{",
      "lstrip": false,
      "normalized": false,
      "rstrip": false,
      "single_word": false,
      "special": true
    },
    "7066": {
      "content": "\\alg",
      "lstrip": false,
      "normalized": false,
      "rstrip": false,
      "single_word": false,
      "special": true
    },
    "7067": {
      "content": "\\tf",
      "lstrip": false,
      "normalized": false,
      "rstrip": false,
      "single_word": false,
      "special": true
    },
    "7068": {
      "content": "\\ab",
      "lstrip": false,
      "normalized": false,
      "rstrip": false,
      "single_word": false,
      "special": true
    },
    "7069": {
      "content": "\\vec",
      "lstrip": false,
      "normalized": false,
      "rstrip": false,
      "single_word": false,
      "special": true
    },
    "7070": {
      "content": "\\edge{",
      "lstrip": false,
      "normalized": false,
      "rstrip": false,
      "single_word": false,
      "special": true
    },
    "7071": {
      "content": "\\widebar",
      "lstrip": false,
      "normalized": false,
      "rstrip": false,
      "single_word": false,
      "special": true
    },
    "7072": {
      "content": "\\er",
      "lstrip": false,
      "normalized": false,
      "rstrip": false,
      "single_word": false,
      "special": true
    },
    "7073": {
      "content": "\\downarrow",
      "lstrip": false,
      "normalized": false,
      "rstrip": false,
      "single_word": false,
      "special": true
    },
    "7074": {
      "content": "\\times{",
      "lstrip": false,
      "normalized": false,
      "rstrip": false,
      "single_word": false,
      "special": true
    },
    "7075": {
      "content": "\\breve",
      "lstrip": false,
      "normalized": false,
      "rstrip": false,
      "single_word": false,
      "special": true
    },
    "7076": {
      "content": "\\triangledown",
      "lstrip": false,
      "normalized": false,
      "rstrip": false,
      "single_word": false,
      "special": true
    },
    "7077": {
      "content": "\\CF",
      "lstrip": false,
      "normalized": false,
      "rstrip": false,
      "single_word": false,
      "special": true
    },
    "7078": {
      "content": "\\nVdash",
      "lstrip": false,
      "normalized": false,
      "rstrip": false,
      "single_word": false,
      "special": true
    },
    "7079": {
      "content": "\\prec",
      "lstrip": false,
      "normalized": false,
      "rstrip": false,
      "single_word": false,
      "special": true
    },
    "7080": {
      "content": "\\mbr{",
      "lstrip": false,
      "normalized": false,
      "rstrip": false,
      "single_word": false,
      "special": true
    },
    "7081": {
      "content": "\\id",
      "lstrip": false,
      "normalized": false,
      "rstrip": false,
      "single_word": false,
      "special": true
    },
    "7082": {
      "content": "\\Large{",
      "lstrip": false,
      "normalized": false,
      "rstrip": false,
      "single_word": false,
      "special": true
    },
    "7083": {
      "content": "\\Ls",
      "lstrip": false,
      "normalized": false,
      "rstrip": false,
      "single_word": false,
      "special": true
    },
    "7084": {
      "content": "\\underaccent{",
      "lstrip": false,
      "normalized": false,
      "rstrip": false,
      "single_word": false,
      "special": true
    },
    "7085": {
      "content": "⊓",
      "lstrip": false,
      "normalized": false,
      "rstrip": false,
      "single_word": false,
      "special": true
    },
    "7086": {
      "content": "\\triangleright",
      "lstrip": false,
      "normalized": false,
      "rstrip": false,
      "single_word": false,
      "special": true
    },
    "7087": {
      "content": "μ",
      "lstrip": false,
      "normalized": false,
      "rstrip": false,
      "single_word": false,
      "special": true
    },
    "7088": {
      "content": "\\centerdot",
      "lstrip": false,
      "normalized": false,
      "rstrip": false,
      "single_word": false,
      "special": true
    },
    "7089": {
      "content": "±",
      "lstrip": false,
      "normalized": false,
      "rstrip": false,
      "single_word": false,
      "special": true
    },
    "7090": {
      "content": "\\ldbrack",
      "lstrip": false,
      "normalized": false,
      "rstrip": false,
      "single_word": false,
      "special": true
    },
    "7091": {
      "content": "\\scriptstyle",
      "lstrip": false,
      "normalized": false,
      "rstrip": false,
      "single_word": false,
      "special": true
    },
    "7092": {
      "content": "\\rC",
      "lstrip": false,
      "normalized": false,
      "rstrip": false,
      "single_word": false,
      "special": true
    },
    "7093": {
      "content": "\\gc",
      "lstrip": false,
      "normalized": false,
      "rstrip": false,
      "single_word": false,
      "special": true
    },
    "7094": {
      "content": "\\mX",
      "lstrip": false,
      "normalized": false,
      "rstrip": false,
      "single_word": false,
      "special": true
    },
    "7095": {
      "content": "\\dddot{",
      "lstrip": false,
      "normalized": false,
      "rstrip": false,
      "single_word": false,
      "special": true
    },
    "7096": {
      "content": "ﬁ",
      "lstrip": false,
      "normalized": false,
      "rstrip": false,
      "single_word": false,
      "special": true
    },
    "7097": {
      "content": "\\bfV",
      "lstrip": false,
      "normalized": false,
      "rstrip": false,
      "single_word": false,
      "special": true
    },
    "7098": {
      "content": "\\rel",
      "lstrip": false,
      "normalized": false,
      "rstrip": false,
      "single_word": false,
      "special": true
    },
    "7099": {
      "content": "\\pod{",
      "lstrip": false,
      "normalized": false,
      "rstrip": false,
      "single_word": false,
      "special": true
    },
    "7100": {
      "content": "\\dz",
      "lstrip": false,
      "normalized": false,
      "rstrip": false,
      "single_word": false,
      "special": true
    },
    "7101": {
      "content": "\\calO",
      "lstrip": false,
      "normalized": false,
      "rstrip": false,
      "single_word": false,
      "special": true
    },
    "7102": {
      "content": "\\res",
      "lstrip": false,
      "normalized": false,
      "rstrip": false,
      "single_word": false,
      "special": true
    },
    "7103": {
      "content": "\\begin{vmatrix}",
      "lstrip": false,
      "normalized": false,
      "rstrip": false,
      "single_word": false,
      "special": true
    },
    "7104": {
      "content": "\\emph",
      "lstrip": false,
      "normalized": false,
      "rstrip": false,
      "single_word": false,
      "special": true
    },
    "7105": {
      "content": "\\sf",
      "lstrip": false,
      "normalized": false,
      "rstrip": false,
      "single_word": false,
      "special": true
    },
    "7106": {
      "content": "\\size",
      "lstrip": false,
      "normalized": false,
      "rstrip": false,
      "single_word": false,
      "special": true
    },
    "7107": {
      "content": "å",
      "lstrip": false,
      "normalized": false,
      "rstrip": false,
      "single_word": false,
      "special": true
    },
    "7108": {
      "content": "\\gammaup",
      "lstrip": false,
      "normalized": false,
      "rstrip": false,
      "single_word": false,
      "special": true
    },
    "7109": {
      "content": "\\uline",
      "lstrip": false,
      "normalized": false,
      "rstrip": false,
      "single_word": false,
      "special": true
    },
    "7110": {
      "content": "\\textbackslash",
      "lstrip": false,
      "normalized": false,
      "rstrip": false,
      "single_word": false,
      "special": true
    },
    "7111": {
      "content": "\\lr{",
      "lstrip": false,
      "normalized": false,
      "rstrip": false,
      "single_word": false,
      "special": true
    },
    "7112": {
      "content": "\\end",
      "lstrip": false,
      "normalized": false,
      "rstrip": false,
      "single_word": false,
      "special": true
    },
    "7113": {
      "content": "\\tenmsb",
      "lstrip": false,
      "normalized": false,
      "rstrip": false,
      "single_word": false,
      "special": true
    },
    "7114": {
      "content": "\\ker",
      "lstrip": false,
      "normalized": false,
      "rstrip": false,
      "single_word": false,
      "special": true
    },
    "7115": {
      "content": "\\bft",
      "lstrip": false,
      "normalized": false,
      "rstrip": false,
      "single_word": false,
      "special": true
    },
    "7116": {
      "content": "\\em{",
      "lstrip": false,
      "normalized": false,
      "rstrip": false,
      "single_word": false,
      "special": true
    },
    "7117": {
      "content": "\\ualpha",
      "lstrip": false,
      "normalized": false,
      "rstrip": false,
      "single_word": false,
      "special": true
    },
    "7118": {
      "content": "\\calf",
      "lstrip": false,
      "normalized": false,
      "rstrip": false,
      "single_word": false,
      "special": true
    },
    "7119": {
      "content": "\\inn",
      "lstrip": false,
      "normalized": false,
      "rstrip": false,
      "single_word": false,
      "special": true
    },
    "7120": {
      "content": "\\arctan",
      "lstrip": false,
      "normalized": false,
      "rstrip": false,
      "single_word": false,
      "special": true
    },
    "7121": {
      "content": "\\codim",
      "lstrip": false,
      "normalized": false,
      "rstrip": false,
      "single_word": false,
      "special": true
    },
    "7122": {
      "content": "\\with",
      "lstrip": false,
      "normalized": false,
      "rstrip": false,
      "single_word": false,
      "special": true
    },
    "7123": {
      "content": "\\end{split}",
      "lstrip": false,
      "normalized": false,
      "rstrip": false,
      "single_word": false,
      "special": true
    },
    "7124": {
      "content": "\\kb",
      "lstrip": false,
      "normalized": false,
      "rstrip": false,
      "single_word": false,
      "special": true
    },
    "7125": {
      "content": "\\pn",
      "lstrip": false,
      "normalized": false,
      "rstrip": false,
      "single_word": false,
      "special": true
    },
    "7126": {
      "content": "\\tiny{",
      "lstrip": false,
      "normalized": false,
      "rstrip": false,
      "single_word": false,
      "special": true
    },
    "7127": {
      "content": "\\dasharrow",
      "lstrip": false,
      "normalized": false,
      "rstrip": false,
      "single_word": false,
      "special": true
    },
    "7128": {
      "content": "∥",
      "lstrip": false,
      "normalized": false,
      "rstrip": false,
      "single_word": false,
      "special": true
    },
    "7129": {
      "content": "\\scal",
      "lstrip": false,
      "normalized": false,
      "rstrip": false,
      "single_word": false,
      "special": true
    },
    "7130": {
      "content": "\\wh{",
      "lstrip": false,
      "normalized": false,
      "rstrip": false,
      "single_word": false,
      "special": true
    },
    "7131": {
      "content": "\\pe",
      "lstrip": false,
      "normalized": false,
      "rstrip": false,
      "single_word": false,
      "special": true
    },
    "7132": {
      "content": "\\aaa",
      "lstrip": false,
      "normalized": false,
      "rstrip": false,
      "single_word": false,
      "special": true
    },
    "7133": {
      "content": "\\Rbrack",
      "lstrip": false,
      "normalized": false,
      "rstrip": false,
      "single_word": false,
      "special": true
    },
    "7134": {
      "content": "\\textcolor{",
      "lstrip": false,
      "normalized": false,
      "rstrip": false,
      "single_word": false,
      "special": true
    },
    "7135": {
      "content": "\\bigtimes",
      "lstrip": false,
      "normalized": false,
      "rstrip": false,
      "single_word": false,
      "special": true
    },
    "7136": {
      "content": "》",
      "lstrip": false,
      "normalized": false,
      "rstrip": false,
      "single_word": false,
      "special": true
    },
    "7137": {
      "content": "\\curvearrowright",
      "lstrip": false,
      "normalized": false,
      "rstrip": false,
      "single_word": false,
      "special": true
    },
    "7138": {
      "content": "\\buildrel",
      "lstrip": false,
      "normalized": false,
      "rstrip": false,
      "single_word": false,
      "special": true
    },
    "7139": {
      "content": "\\vel",
      "lstrip": false,
      "normalized": false,
      "rstrip": false,
      "single_word": false,
      "special": true
    },
    "7140": {
      "content": "\\mathfs",
      "lstrip": false,
      "normalized": false,
      "rstrip": false,
      "single_word": false,
      "special": true
    },
    "7141": {
      "content": "\\bS",
      "lstrip": false,
      "normalized": false,
      "rstrip": false,
      "single_word": false,
      "special": true
    },
    "7142": {
      "content": "\\cZ",
      "lstrip": false,
      "normalized": false,
      "rstrip": false,
      "single_word": false,
      "special": true
    },
    "7143": {
      "content": "\\fol",
      "lstrip": false,
      "normalized": false,
      "rstrip": false,
      "single_word": false,
      "special": true
    },
    "7144": {
      "content": "\\rightarrow",
      "lstrip": false,
      "normalized": false,
      "rstrip": false,
      "single_word": false,
      "special": true
    },
    "7145": {
      "content": "\\Mb",
      "lstrip": false,
      "normalized": false,
      "rstrip": false,
      "single_word": false,
      "special": true
    },
    "7146": {
      "content": "\\HP",
      "lstrip": false,
      "normalized": false,
      "rstrip": false,
      "single_word": false,
      "special": true
    },
    "7147": {
      "content": "\\pos",
      "lstrip": false,
      "normalized": false,
      "rstrip": false,
      "single_word": false,
      "special": true
    },
    "7148": {
      "content": "∅",
      "lstrip": false,
      "normalized": false,
      "rstrip": false,
      "single_word": false,
      "special": true
    },
    "7149": {
      "content": "ц",
      "lstrip": false,
      "normalized": false,
      "rstrip": false,
      "single_word": false,
      "special": true
    },
    "7150": {
      "content": "\\bfz",
      "lstrip": false,
      "normalized": false,
      "rstrip": false,
      "single_word": false,
      "special": true
    },
    "7151": {
      "content": "\\seis{",
      "lstrip": false,
      "normalized": false,
      "rstrip": false,
      "single_word": false,
      "special": true
    },
    "7152": {
      "content": "\\from",
      "lstrip": false,
      "normalized": false,
      "rstrip": false,
      "single_word": false,
      "special": true
    },
    "7153": {
      "content": "\\xx",
      "lstrip": false,
      "normalized": false,
      "rstrip": false,
      "single_word": false,
      "special": true
    },
    "7154": {
      "content": "\\lo",
      "lstrip": false,
      "normalized": false,
      "rstrip": false,
      "single_word": false,
      "special": true
    },
    "7155": {
      "content": "\\bigtriangleup{",
      "lstrip": false,
      "normalized": false,
      "rstrip": false,
      "single_word": false,
      "special": true
    },
    "7156": {
      "content": "\\what{",
      "lstrip": false,
      "normalized": false,
      "rstrip": false,
      "single_word": false,
      "special": true
    },
    "7157": {
      "content": "\\mO",
      "lstrip": false,
      "normalized": false,
      "rstrip": false,
      "single_word": false,
      "special": true
    },
    "7158": {
      "content": "\\boxtimes{",
      "lstrip": false,
      "normalized": false,
      "rstrip": false,
      "single_word": false,
      "special": true
    },
    "7159": {
      "content": "\\rightleftarrows",
      "lstrip": false,
      "normalized": false,
      "rstrip": false,
      "single_word": false,
      "special": true
    },
    "7160": {
      "content": "\\Aa",
      "lstrip": false,
      "normalized": false,
      "rstrip": false,
      "single_word": false,
      "special": true
    },
    "7161": {
      "content": "\\aa",
      "lstrip": false,
      "normalized": false,
      "rstrip": false,
      "single_word": false,
      "special": true
    },
    "7162": {
      "content": "\\edge",
      "lstrip": false,
      "normalized": false,
      "rstrip": false,
      "single_word": false,
      "special": true
    },
    "7163": {
      "content": "\\Fr",
      "lstrip": false,
      "normalized": false,
      "rstrip": false,
      "single_word": false,
      "special": true
    },
    "7164": {
      "content": "\\mathbbl{",
      "lstrip": false,
      "normalized": false,
      "rstrip": false,
      "single_word": false,
      "special": true
    },
    "7165": {
      "content": "\\CG",
      "lstrip": false,
      "normalized": false,
      "rstrip": false,
      "single_word": false,
      "special": true
    },
    "7166": {
      "content": "\\rm",
      "lstrip": false,
      "normalized": false,
      "rstrip": false,
      "single_word": false,
      "special": true
    },
    "7167": {
      "content": "0",
      "lstrip": false,
      "normalized": false,
      "rstrip": false,
      "single_word": false,
      "special": true
    },
    "7168": {
      "content": "\\symlargesymbols",
      "lstrip": false,
      "normalized": false,
      "rstrip": false,
      "single_word": false,
      "special": true
    },
    "7169": {
      "content": "\\Gr",
      "lstrip": false,
      "normalized": false,
      "rstrip": false,
      "single_word": false,
      "special": true
    },
    "7170": {
      "content": "",
      "lstrip": false,
      "normalized": false,
      "rstrip": false,
      "single_word": false,
      "special": true
    },
    "7171": {
      "content": "\\leq{",
      "lstrip": false,
      "normalized": false,
      "rstrip": false,
      "single_word": false,
      "special": true
    },
    "7172": {
      "content": "\\adjustlimits{",
      "lstrip": false,
      "normalized": false,
      "rstrip": false,
      "single_word": false,
      "special": true
    },
    "7173": {
      "content": "\\Comp",
      "lstrip": false,
      "normalized": false,
      "rstrip": false,
      "single_word": false,
      "special": true
    },
    "7174": {
      "content": "\\mdim",
      "lstrip": false,
      "normalized": false,
      "rstrip": false,
      "single_word": false,
      "special": true
    },
    "7175": {
      "content": "\\text{",
      "lstrip": false,
      "normalized": false,
      "rstrip": false,
      "single_word": false,
      "special": true
    },
    "7176": {
      "content": "γ",
      "lstrip": false,
      "normalized": false,
      "rstrip": false,
      "single_word": false,
      "special": true
    },
    "7177": {
      "content": "\\gg",
      "lstrip": false,
      "normalized": false,
      "rstrip": false,
      "single_word": false,
      "special": true
    },
    "7178": {
      "content": "\\oc{",
      "lstrip": false,
      "normalized": false,
      "rstrip": false,
      "single_word": false,
      "special": true
    },
    "7179": {
      "content": "\\varPi",
      "lstrip": false,
      "normalized": false,
      "rstrip": false,
      "single_word": false,
      "special": true
    },
    "7180": {
      "content": "𝜂",
      "lstrip": false,
      "normalized": false,
      "rstrip": false,
      "single_word": false,
      "special": true
    },
    "7181": {
      "content": "\\earth",
      "lstrip": false,
      "normalized": false,
      "rstrip": false,
      "single_word": false,
      "special": true
    },
    "7182": {
      "content": "\\la{",
      "lstrip": false,
      "normalized": false,
      "rstrip": false,
      "single_word": false,
      "special": true
    },
    "7183": {
      "content": "\\diameter",
      "lstrip": false,
      "normalized": false,
      "rstrip": false,
      "single_word": false,
      "special": true
    },
    "7184": {
      "content": "\\gamma",
      "lstrip": false,
      "normalized": false,
      "rstrip": false,
      "single_word": false,
      "special": true
    },
    "7185": {
      "content": "\\lr",
      "lstrip": false,
      "normalized": false,
      "rstrip": false,
      "single_word": false,
      "special": true
    },
    "7186": {
      "content": "\\rD",
      "lstrip": false,
      "normalized": false,
      "rstrip": false,
      "single_word": false,
      "special": true
    },
    "7187": {
      "content": "♦",
      "lstrip": false,
      "normalized": false,
      "rstrip": false,
      "single_word": false,
      "special": true
    },
    "7188": {
      "content": "\\ooalign{",
      "lstrip": false,
      "normalized": false,
      "rstrip": false,
      "single_word": false,
      "special": true
    },
    "7189": {
      "content": "\\R",
      "lstrip": false,
      "normalized": false,
      "rstrip": false,
      "single_word": false,
      "special": true
    },
    "7190": {
      "content": "\\mF",
      "lstrip": false,
      "normalized": false,
      "rstrip": false,
      "single_word": false,
      "special": true
    },
    "7191": {
      "content": "\\sup{",
      "lstrip": false,
      "normalized": false,
      "rstrip": false,
      "single_word": false,
      "special": true
    },
    "7192": {
      "content": "\\cfrac{",
      "lstrip": false,
      "normalized": false,
      "rstrip": false,
      "single_word": false,
      "special": true
    },
    "7193": {
      "content": "\\So",
      "lstrip": false,
      "normalized": false,
      "rstrip": false,
      "single_word": false,
      "special": true
    },
    "7194": {
      "content": "\\Gc",
      "lstrip": false,
      "normalized": false,
      "rstrip": false,
      "single_word": false,
      "special": true
    },
    "7195": {
      "content": "\u0001",
      "lstrip": false,
      "normalized": false,
      "rstrip": false,
      "single_word": false,
      "special": true
    },
    "7196": {
      "content": "\\coth",
      "lstrip": false,
      "normalized": false,
      "rstrip": false,
      "single_word": false,
      "special": true
    },
    "7197": {
      "content": "\\times",
      "lstrip": false,
      "normalized": false,
      "rstrip": false,
      "single_word": false,
      "special": true
    },
    "7198": {
      "content": "\\textsuperscript",
      "lstrip": false,
      "normalized": false,
      "rstrip": false,
      "single_word": false,
      "special": true
    },
    "7199": {
      "content": "\\amsmathbb{",
      "lstrip": false,
      "normalized": false,
      "rstrip": false,
      "single_word": false,
      "special": true
    },
    "7200": {
      "content": "\\mat",
      "lstrip": false,
      "normalized": false,
      "rstrip": false,
      "single_word": false,
      "special": true
    },
    "7201": {
      "content": "●",
      "lstrip": false,
      "normalized": false,
      "rstrip": false,
      "single_word": false,
      "special": true
    },
    "7202": {
      "content": "\\vb",
      "lstrip": false,
      "normalized": false,
      "rstrip": false,
      "single_word": false,
      "special": true
    },
    "7203": {
      "content": "\\mcl",
      "lstrip": false,
      "normalized": false,
      "rstrip": false,
      "single_word": false,
      "special": true
    },
    "7204": {
      "content": "\\complement",
      "lstrip": false,
      "normalized": false,
      "rstrip": false,
      "single_word": false,
      "special": true
    },
    "7205": {
      "content": "\\bbbr",
      "lstrip": false,
      "normalized": false,
      "rstrip": false,
      "single_word": false,
      "special": true
    },
    "7206": {
      "content": "\\lz",
      "lstrip": false,
      "normalized": false,
      "rstrip": false,
      "single_word": false,
      "special": true
    },
    "7207": {
      "content": "\\cov",
      "lstrip": false,
      "normalized": false,
      "rstrip": false,
      "single_word": false,
      "special": true
    },
    "7208": {
      "content": "\\gS",
      "lstrip": false,
      "normalized": false,
      "rstrip": false,
      "single_word": false,
      "special": true
    },
    "7209": {
      "content": "\\ln{",
      "lstrip": false,
      "normalized": false,
      "rstrip": false,
      "single_word": false,
      "special": true
    },
    "7210": {
      "content": "\\tau",
      "lstrip": false,
      "normalized": false,
      "rstrip": false,
      "single_word": false,
      "special": true
    },
    "7211": {
      "content": "\\trace",
      "lstrip": false,
      "normalized": false,
      "rstrip": false,
      "single_word": false,
      "special": true
    },
    "7212": {
      "content": "\\cline{",
      "lstrip": false,
      "normalized": false,
      "rstrip": false,
      "single_word": false,
      "special": true
    },
    "7213": {
      "content": "\\F{",
      "lstrip": false,
      "normalized": false,
      "rstrip": false,
      "single_word": false,
      "special": true
    },
    "7214": {
      "content": "\\bA",
      "lstrip": false,
      "normalized": false,
      "rstrip": false,
      "single_word": false,
      "special": true
    },
    "7215": {
      "content": "𝑛",
      "lstrip": false,
      "normalized": false,
      "rstrip": false,
      "single_word": false,
      "special": true
    },
    "7216": {
      "content": "\\Out",
      "lstrip": false,
      "normalized": false,
      "rstrip": false,
      "single_word": false,
      "special": true
    },
    "7217": {
      "content": "\\sF",
      "lstrip": false,
      "normalized": false,
      "rstrip": false,
      "single_word": false,
      "special": true
    },
    "7218": {
      "content": "\\ro",
      "lstrip": false,
      "normalized": false,
      "rstrip": false,
      "single_word": false,
      "special": true
    },
    "7219": {
      "content": "\\roarrow{",
      "lstrip": false,
      "normalized": false,
      "rstrip": false,
      "single_word": false,
      "special": true
    },
    "7220": {
      "content": "○",
      "lstrip": false,
      "normalized": false,
      "rstrip": false,
      "single_word": false,
      "special": true
    },
    "7221": {
      "content": "\\blacklozenge",
      "lstrip": false,
      "normalized": false,
      "rstrip": false,
      "single_word": false,
      "special": true
    },
    "7222": {
      "content": "⊔",
      "lstrip": false,
      "normalized": false,
      "rstrip": false,
      "single_word": false,
      "special": true
    },
    "7223": {
      "content": "\\second",
      "lstrip": false,
      "normalized": false,
      "rstrip": false,
      "single_word": false,
      "special": true
    },
    "7224": {
      "content": "\\textsf{",
      "lstrip": false,
      "normalized": false,
      "rstrip": false,
      "single_word": false,
      "special": true
    },
    "7225": {
      "content": "\\rf",
      "lstrip": false,
      "normalized": false,
      "rstrip": false,
      "single_word": false,
      "special": true
    },
    "7226": {
      "content": "\\mathrm",
      "lstrip": false,
      "normalized": false,
      "rstrip": false,
      "single_word": false,
      "special": true
    },
    "7227": {
      "content": "\\AA",
      "lstrip": false,
      "normalized": false,
      "rstrip": false,
      "single_word": false,
      "special": true
    },
    "7228": {
      "content": "\\gp",
      "lstrip": false,
      "normalized": false,
      "rstrip": false,
      "single_word": false,
      "special": true
    },
    "7229": {
      "content": "\\mathdutchcal{",
      "lstrip": false,
      "normalized": false,
      "rstrip": false,
      "single_word": false,
      "special": true
    },
    "7230": {
      "content": "\\complex",
      "lstrip": false,
      "normalized": false,
      "rstrip": false,
      "single_word": false,
      "special": true
    },
    "7231": {
      "content": "\\yy",
      "lstrip": false,
      "normalized": false,
      "rstrip": false,
      "single_word": false,
      "special": true
    },
    "7232": {
      "content": "∞",
      "lstrip": false,
      "normalized": false,
      "rstrip": false,
      "single_word": false,
      "special": true
    },
    "7233": {
      "content": "\\lessgtr",
      "lstrip": false,
      "normalized": false,
      "rstrip": false,
      "single_word": false,
      "special": true
    },
    "7234": {
      "content": "\\seis",
      "lstrip": false,
      "normalized": false,
      "rstrip": false,
      "single_word": false,
      "special": true
    },
    "7235": {
      "content": "\\at",
      "lstrip": false,
      "normalized": false,
      "rstrip": false,
      "single_word": false,
      "special": true
    },
    "7236": {
      "content": "\\vdash",
      "lstrip": false,
      "normalized": false,
      "rstrip": false,
      "single_word": false,
      "special": true
    },
    "7237": {
      "content": "\\ovt",
      "lstrip": false,
      "normalized": false,
      "rstrip": false,
      "single_word": false,
      "special": true
    },
    "7238": {
      "content": "\\lie",
      "lstrip": false,
      "normalized": false,
      "rstrip": false,
      "single_word": false,
      "special": true
    },
    "7239": {
      "content": "\\str",
      "lstrip": false,
      "normalized": false,
      "rstrip": false,
      "single_word": false,
      "special": true
    },
    "7240": {
      "content": "\\mm{",
      "lstrip": false,
      "normalized": false,
      "rstrip": false,
      "single_word": false,
      "special": true
    },
    "7241": {
      "content": "\\textlangle",
      "lstrip": false,
      "normalized": false,
      "rstrip": false,
      "single_word": false,
      "special": true
    },
    "7242": {
      "content": "\\mr{",
      "lstrip": false,
      "normalized": false,
      "rstrip": false,
      "single_word": false,
      "special": true
    },
    "7243": {
      "content": "\\textcjheb{",
      "lstrip": false,
      "normalized": false,
      "rstrip": false,
      "single_word": false,
      "special": true
    },
    "7244": {
      "content": "\\mi",
      "lstrip": false,
      "normalized": false,
      "rstrip": false,
      "single_word": false,
      "special": true
    },
    "7245": {
      "content": "\\tuple",
      "lstrip": false,
      "normalized": false,
      "rstrip": false,
      "single_word": false,
      "special": true
    },
    "7246": {
      "content": "\\Ocal",
      "lstrip": false,
      "normalized": false,
      "rstrip": false,
      "single_word": false,
      "special": true
    },
    "7247": {
      "content": "\\vw",
      "lstrip": false,
      "normalized": false,
      "rstrip": false,
      "single_word": false,
      "special": true
    },
    "7248": {
      "content": "\\prodop",
      "lstrip": false,
      "normalized": false,
      "rstrip": false,
      "single_word": false,
      "special": true
    },
    "7249": {
      "content": "\\absolutevalue{",
      "lstrip": false,
      "normalized": false,
      "rstrip": false,
      "single_word": false,
      "special": true
    },
    "7250": {
      "content": "\\Rad",
      "lstrip": false,
      "normalized": false,
      "rstrip": false,
      "single_word": false,
      "special": true
    },
    "7251": {
      "content": "\\lm",
      "lstrip": false,
      "normalized": false,
      "rstrip": false,
      "single_word": false,
      "special": true
    },
    "7252": {
      "content": "\\mcA",
      "lstrip": false,
      "normalized": false,
      "rstrip": false,
      "single_word": false,
      "special": true
    },
    "7253": {
      "content": "\\ell{",
      "lstrip": false,
      "normalized": false,
      "rstrip": false,
      "single_word": false,
      "special": true
    },
    "7254": {
      "content": "\\xleftarrow{",
      "lstrip": false,
      "normalized": false,
      "rstrip": false,
      "single_word": false,
      "special": true
    },
    "7255": {
      "content": "\\sqrtsign{",
      "lstrip": false,
      "normalized": false,
      "rstrip": false,
      "single_word": false,
      "special": true
    },
    "7256": {
      "content": "ô",
      "lstrip": false,
      "normalized": false,
      "rstrip": false,
      "single_word": false,
      "special": true
    },
    "7257": {
      "content": "\\textcolor",
      "lstrip": false,
      "normalized": false,
      "rstrip": false,
      "single_word": false,
      "special": true
    },
    "7258": {
      "content": "\\BH",
      "lstrip": false,
      "normalized": false,
      "rstrip": false,
      "single_word": false,
      "special": true
    },
    "7259": {
      "content": "\\Delta{",
      "lstrip": false,
      "normalized": false,
      "rstrip": false,
      "single_word": false,
      "special": true
    },
    "7260": {
      "content": "\\ind{",
      "lstrip": false,
      "normalized": false,
      "rstrip": false,
      "single_word": false,
      "special": true
    },
    "7261": {
      "content": "\\rmi",
      "lstrip": false,
      "normalized": false,
      "rstrip": false,
      "single_word": false,
      "special": true
    },
    "7262": {
      "content": "▷",
      "lstrip": false,
      "normalized": false,
      "rstrip": false,
      "single_word": false,
      "special": true
    },
    "7263": {
      "content": "\\cong{",
      "lstrip": false,
      "normalized": false,
      "rstrip": false,
      "single_word": false,
      "special": true
    },
    "7264": {
      "content": "\\varinjlim",
      "lstrip": false,
      "normalized": false,
      "rstrip": false,
      "single_word": false,
      "special": true
    },
    "7265": {
      "content": "\\gA",
      "lstrip": false,
      "normalized": false,
      "rstrip": false,
      "single_word": false,
      "special": true
    },
    "7266": {
      "content": "\\til{",
      "lstrip": false,
      "normalized": false,
      "rstrip": false,
      "single_word": false,
      "special": true
    },
    "7267": {
      "content": "[",
      "lstrip": false,
      "normalized": false,
      "rstrip": false,
      "single_word": false,
      "special": true
    },
    "7268": {
      "content": "\\upalpha",
      "lstrip": false,
      "normalized": false,
      "rstrip": false,
      "single_word": false,
      "special": true
    },
    "7269": {
      "content": "\\pitchfork",
      "lstrip": false,
      "normalized": false,
      "rstrip": false,
      "single_word": false,
      "special": true
    },
    "7270": {
      "content": "\\frak{",
      "lstrip": false,
      "normalized": false,
      "rstrip": false,
      "single_word": false,
      "special": true
    },
    "7271": {
      "content": "\\theta{",
      "lstrip": false,
      "normalized": false,
      "rstrip": false,
      "single_word": false,
      "special": true
    },
    "7272": {
      "content": "\\sqcup{",
      "lstrip": false,
      "normalized": false,
      "rstrip": false,
      "single_word": false,
      "special": true
    },
    "7273": {
      "content": "\\overleftrightarrow",
      "lstrip": false,
      "normalized": false,
      "rstrip": false,
      "single_word": false,
      "special": true
    },
    "7274": {
      "content": "\\sigma",
      "lstrip": false,
      "normalized": false,
      "rstrip": false,
      "single_word": false,
      "special": true
    },
    "7275": {
      "content": "\\sharp",
      "lstrip": false,
      "normalized": false,
      "rstrip": false,
      "single_word": false,
      "special": true
    },
    "7276": {
      "content": "\\crm",
      "lstrip": false,
      "normalized": false,
      "rstrip": false,
      "single_word": false,
      "special": true
    },
    "7277": {
      "content": "\\hn",
      "lstrip": false,
      "normalized": false,
      "rstrip": false,
      "single_word": false,
      "special": true
    },
    "7278": {
      "content": "\\order{",
      "lstrip": false,
      "normalized": false,
      "rstrip": false,
      "single_word": false,
      "special": true
    },
    "7279": {
      "content": "\\Tc",
      "lstrip": false,
      "normalized": false,
      "rstrip": false,
      "single_word": false,
      "special": true
    },
    "7280": {
      "content": "\\unicodecdots",
      "lstrip": false,
      "normalized": false,
      "rstrip": false,
      "single_word": false,
      "special": true
    },
    "7281": {
      "content": "\\h{",
      "lstrip": false,
      "normalized": false,
      "rstrip": false,
      "single_word": false,
      "special": true
    },
    "7282": {
      "content": "。",
      "lstrip": false,
      "normalized": false,
      "rstrip": false,
      "single_word": false,
      "special": true
    },
    "7283": {
      "content": "\\bfu",
      "lstrip": false,
      "normalized": false,
      "rstrip": false,
      "single_word": false,
      "special": true
    },
    "7284": {
      "content": "\\bqty{",
      "lstrip": false,
      "normalized": false,
      "rstrip": false,
      "single_word": false,
      "special": true
    },
    "7285": {
      "content": "ω",
      "lstrip": false,
      "normalized": false,
      "rstrip": false,
      "single_word": false,
      "special": true
    },
    "7286": {
      "content": "\\gl",
      "lstrip": false,
      "normalized": false,
      "rstrip": false,
      "single_word": false,
      "special": true
    },
    "7287": {
      "content": "\\Hol",
      "lstrip": false,
      "normalized": false,
      "rstrip": false,
      "single_word": false,
      "special": true
    },
    "7288": {
      "content": "\\gD",
      "lstrip": false,
      "normalized": false,
      "rstrip": false,
      "single_word": false,
      "special": true
    },
    "7289": {
      "content": "\\accentset{",
      "lstrip": false,
      "normalized": false,
      "rstrip": false,
      "single_word": false,
      "special": true
    },
    "7290": {
      "content": "\\restr",
      "lstrip": false,
      "normalized": false,
      "rstrip": false,
      "single_word": false,
      "special": true
    },
    "7291": {
      "content": "\\Zz",
      "lstrip": false,
      "normalized": false,
      "rstrip": false,
      "single_word": false,
      "special": true
    },
    "7292": {
      "content": "\\x",
      "lstrip": false,
      "normalized": false,
      "rstrip": false,
      "single_word": false,
      "special": true
    },
    "7293": {
      "content": "\\XX",
      "lstrip": false,
      "normalized": false,
      "rstrip": false,
      "single_word": false,
      "special": true
    },
    "7294": {
      "content": "\\os",
      "lstrip": false,
      "normalized": false,
      "rstrip": false,
      "single_word": false,
      "special": true
    },
    "7295": {
      "content": "\\del",
      "lstrip": false,
      "normalized": false,
      "rstrip": false,
      "single_word": false,
      "special": true
    },
    "7296": {
      "content": "\\hil",
      "lstrip": false,
      "normalized": false,
      "rstrip": false,
      "single_word": false,
      "special": true
    },
    "7297": {
      "content": "\\eqref{",
      "lstrip": false,
      "normalized": false,
      "rstrip": false,
      "single_word": false,
      "special": true
    },
    "7298": {
      "content": "\\ul{",
      "lstrip": false,
      "normalized": false,
      "rstrip": false,
      "single_word": false,
      "special": true
    },
    "7299": {
      "content": "\\bumpeq",
      "lstrip": false,
      "normalized": false,
      "rstrip": false,
      "single_word": false,
      "special": true
    },
    "7300": {
      "content": "\\rw",
      "lstrip": false,
      "normalized": false,
      "rstrip": false,
      "single_word": false,
      "special": true
    },
    "7301": {
      "content": "\\Gamma",
      "lstrip": false,
      "normalized": false,
      "rstrip": false,
      "single_word": false,
      "special": true
    },
    "7302": {
      "content": "\\linewidth",
      "lstrip": false,
      "normalized": false,
      "rstrip": false,
      "single_word": false,
      "special": true
    },
    "7303": {
      "content": "\\h",
      "lstrip": false,
      "normalized": false,
      "rstrip": false,
      "single_word": false,
      "special": true
    },
    "7304": {
      "content": "”",
      "lstrip": false,
      "normalized": false,
      "rstrip": false,
      "single_word": false,
      "special": true
    },
    "7305": {
      "content": "\\deg{",
      "lstrip": false,
      "normalized": false,
      "rstrip": false,
      "single_word": false,
      "special": true
    },
    "7306": {
      "content": "\\omega{",
      "lstrip": false,
      "normalized": false,
      "rstrip": false,
      "single_word": false,
      "special": true
    },
    "7307": {
      "content": "\\atop{",
      "lstrip": false,
      "normalized": false,
      "rstrip": false,
      "single_word": false,
      "special": true
    },
    "7308": {
      "content": "\\mathbold",
      "lstrip": false,
      "normalized": false,
      "rstrip": false,
      "single_word": false,
      "special": true
    },
    "7309": {
      "content": "\\rG",
      "lstrip": false,
      "normalized": false,
      "rstrip": false,
      "single_word": false,
      "special": true
    },
    "7310": {
      "content": "〉",
      "lstrip": false,
      "normalized": false,
      "rstrip": false,
      "single_word": false,
      "special": true
    },
    "7311": {
      "content": "\\coloneqq",
      "lstrip": false,
      "normalized": false,
      "rstrip": false,
      "single_word": false,
      "special": true
    },
    "7312": {
      "content": "\\vL",
      "lstrip": false,
      "normalized": false,
      "rstrip": false,
      "single_word": false,
      "special": true
    },
    "7313": {
      "content": "\\bbC",
      "lstrip": false,
      "normalized": false,
      "rstrip": false,
      "single_word": false,
      "special": true
    },
    "7314": {
      "content": "\\jmath",
      "lstrip": false,
      "normalized": false,
      "rstrip": false,
      "single_word": false,
      "special": true
    },
    "7315": {
      "content": "\\end{array}",
      "lstrip": false,
      "normalized": false,
      "rstrip": false,
      "single_word": false,
      "special": true
    },
    "7316": {
      "content": "\\mI",
      "lstrip": false,
      "normalized": false,
      "rstrip": false,
      "single_word": false,
      "special": true
    },
    "7317": {
      "content": "\\Xi{",
      "lstrip": false,
      "normalized": false,
      "rstrip": false,
      "single_word": false,
      "special": true
    },
    "7318": {
      "content": "\\lang",
      "lstrip": false,
      "normalized": false,
      "rstrip": false,
      "single_word": false,
      "special": true
    },
    "7319": {
      "content": "\\gen{",
      "lstrip": false,
      "normalized": false,
      "rstrip": false,
      "single_word": false,
      "special": true
    },
    "7320": {
      "content": "\\BR",
      "lstrip": false,
      "normalized": false,
      "rstrip": false,
      "single_word": false,
      "special": true
    },
    "7321": {
      "content": "\\rVert{",
      "lstrip": false,
      "normalized": false,
      "rstrip": false,
      "single_word": false,
      "special": true
    },
    "7322": {
      "content": "\\lp",
      "lstrip": false,
      "normalized": false,
      "rstrip": false,
      "single_word": false,
      "special": true
    },
    "7323": {
      "content": "\\Fg",
      "lstrip": false,
      "normalized": false,
      "rstrip": false,
      "single_word": false,
      "special": true
    },
    "7324": {
      "content": "^",
      "lstrip": false,
      "normalized": false,
      "rstrip": false,
      "single_word": false,
      "special": true
    },
    "7325": {
      "content": "\\ol",
      "lstrip": false,
      "normalized": false,
      "rstrip": false,
      "single_word": false,
      "special": true
    },
    "7326": {
      "content": "ä",
      "lstrip": false,
      "normalized": false,
      "rstrip": false,
      "single_word": false,
      "special": true
    },
    "7327": {
      "content": "\\tphi",
      "lstrip": false,
      "normalized": false,
      "rstrip": false,
      "single_word": false,
      "special": true
    },
    "7328": {
      "content": "\\ce",
      "lstrip": false,
      "normalized": false,
      "rstrip": false,
      "single_word": false,
      "special": true
    },
    "7329": {
      "content": "\\vp",
      "lstrip": false,
      "normalized": false,
      "rstrip": false,
      "single_word": false,
      "special": true
    },
    "7330": {
      "content": "\\pol",
      "lstrip": false,
      "normalized": false,
      "rstrip": false,
      "single_word": false,
      "special": true
    },
    "7331": {
      "content": "\\dR",
      "lstrip": false,
      "normalized": false,
      "rstrip": false,
      "single_word": false,
      "special": true
    },
    "7332": {
      "content": "\\tG",
      "lstrip": false,
      "normalized": false,
      "rstrip": false,
      "single_word": false,
      "special": true
    },
    "7333": {
      "content": "\\RN",
      "lstrip": false,
      "normalized": false,
      "rstrip": false,
      "single_word": false,
      "special": true
    },
    "7334": {
      "content": "\\bigsqcap",
      "lstrip": false,
      "normalized": false,
      "rstrip": false,
      "single_word": false,
      "special": true
    },
    "7335": {
      "content": "\\fc",
      "lstrip": false,
      "normalized": false,
      "rstrip": false,
      "single_word": false,
      "special": true
    },
    "7336": {
      "content": "\\iff",
      "lstrip": false,
      "normalized": false,
      "rstrip": false,
      "single_word": false,
      "special": true
    },
    "7337": {
      "content": "\\sR",
      "lstrip": false,
      "normalized": false,
      "rstrip": false,
      "single_word": false,
      "special": true
    },
    "7338": {
      "content": "\\w",
      "lstrip": false,
      "normalized": false,
      "rstrip": false,
      "single_word": false,
      "special": true
    },
    "7339": {
      "content": "í",
      "lstrip": false,
      "normalized": false,
      "rstrip": false,
      "single_word": false,
      "special": true
    },
    "7340": {
      "content": "\\ds{",
      "lstrip": false,
      "normalized": false,
      "rstrip": false,
      "single_word": false,
      "special": true
    },
    "7341": {
      "content": "\\sout",
      "lstrip": false,
      "normalized": false,
      "rstrip": false,
      "single_word": false,
      "special": true
    },
    "7342": {
      "content": "\\enspace{",
      "lstrip": false,
      "normalized": false,
      "rstrip": false,
      "single_word": false,
      "special": true
    },
    "7343": {
      "content": "\\spn",
      "lstrip": false,
      "normalized": false,
      "rstrip": false,
      "single_word": false,
      "special": true
    },
    "7344": {
      "content": "\\inter",
      "lstrip": false,
      "normalized": false,
      "rstrip": false,
      "single_word": false,
      "special": true
    },
    "7345": {
      "content": "\\mP",
      "lstrip": false,
      "normalized": false,
      "rstrip": false,
      "single_word": false,
      "special": true
    },
    "7346": {
      "content": "∩",
      "lstrip": false,
      "normalized": false,
      "rstrip": false,
      "single_word": false,
      "special": true
    },
    "7347": {
      "content": "\\textfrak{",
      "lstrip": false,
      "normalized": false,
      "rstrip": false,
      "single_word": false,
      "special": true
    },
    "7348": {
      "content": "",
      "lstrip": false,
      "normalized": false,
      "rstrip": false,
      "single_word": false,
      "special": true
    },
    "7349": {
      "content": "\\rightrightarrows{",
      "lstrip": false,
      "normalized": false,
      "rstrip": false,
      "single_word": false,
      "special": true
    },
    "7350": {
      "content": "й",
      "lstrip": false,
      "normalized": false,
      "rstrip": false,
      "single_word": false,
      "special": true
    },
    "7351": {
      "content": "\\heartsuit",
      "lstrip": false,
      "normalized": false,
      "rstrip": false,
      "single_word": false,
      "special": true
    },
    "7352": {
      "content": "\\sm",
      "lstrip": false,
      "normalized": false,
      "rstrip": false,
      "single_word": false,
      "special": true
    },
    "7353": {
      "content": "\\triangleq{",
      "lstrip": false,
      "normalized": false,
      "rstrip": false,
      "single_word": false,
      "special": true
    },
    "7354": {
      "content": "\\sfrac{",
      "lstrip": false,
      "normalized": false,
      "rstrip": false,
      "single_word": false,
      "special": true
    },
    "7355": {
      "content": "\\wedge",
      "lstrip": false,
      "normalized": false,
      "rstrip": false,
      "single_word": false,
      "special": true
    },
    "7356": {
      "content": "\\umu",
      "lstrip": false,
      "normalized": false,
      "rstrip": false,
      "single_word": false,
      "special": true
    },
    "7357": {
      "content": "\\dsrom{",
      "lstrip": false,
      "normalized": false,
      "rstrip": false,
      "single_word": false,
      "special": true
    },
    "7358": {
      "content": "\\CH",
      "lstrip": false,
      "normalized": false,
      "rstrip": false,
      "single_word": false,
      "special": true
    },
    "7359": {
      "content": "\\EuScript{",
      "lstrip": false,
      "normalized": false,
      "rstrip": false,
      "single_word": false,
      "special": true
    },
    "7360": {
      "content": "\\eur",
      "lstrip": false,
      "normalized": false,
      "rstrip": false,
      "single_word": false,
      "special": true
    },
    "7361": {
      "content": "\\langle{",
      "lstrip": false,
      "normalized": false,
      "rstrip": false,
      "single_word": false,
      "special": true
    },
    "7362": {
      "content": "\\dotsc",
      "lstrip": false,
      "normalized": false,
      "rstrip": false,
      "single_word": false,
      "special": true
    },
    "7363": {
      "content": "\\mathit",
      "lstrip": false,
      "normalized": false,
      "rstrip": false,
      "single_word": false,
      "special": true
    },
    "7364": {
      "content": "ą",
      "lstrip": false,
      "normalized": false,
      "rstrip": false,
      "single_word": false,
      "special": true
    },
    "7365": {
      "content": "\\var{",
      "lstrip": false,
      "normalized": false,
      "rstrip": false,
      "single_word": false,
      "special": true
    },
    "7366": {
      "content": "\\Min",
      "lstrip": false,
      "normalized": false,
      "rstrip": false,
      "single_word": false,
      "special": true
    },
    "7367": {
      "content": "\\llparenthesis{",
      "lstrip": false,
      "normalized": false,
      "rstrip": false,
      "single_word": false,
      "special": true
    },
    "7368": {
      "content": "\\op",
      "lstrip": false,
      "normalized": false,
      "rstrip": false,
      "single_word": false,
      "special": true
    },
    "7369": {
      "content": "А",
      "lstrip": false,
      "normalized": false,
      "rstrip": false,
      "single_word": false,
      "special": true
    },
    "7370": {
      "content": "\\bmatrix",
      "lstrip": false,
      "normalized": false,
      "rstrip": false,
      "single_word": false,
      "special": true
    },
    "7371": {
      "content": "\n\n",
      "lstrip": false,
      "normalized": false,
      "rstrip": false,
      "single_word": false,
      "special": true
    },
    "7372": {
      "content": "\\dint",
      "lstrip": false,
      "normalized": false,
      "rstrip": false,
      "single_word": false,
      "special": true
    },
    "7373": {
      "content": "\\bx",
      "lstrip": false,
      "normalized": false,
      "rstrip": false,
      "single_word": false,
      "special": true
    },
    "7374": {
      "content": "\\iota{",
      "lstrip": false,
      "normalized": false,
      "rstrip": false,
      "single_word": false,
      "special": true
    },
    "7375": {
      "content": "\\dddot",
      "lstrip": false,
      "normalized": false,
      "rstrip": false,
      "single_word": false,
      "special": true
    },
    "7376": {
      "content": "\\vee",
      "lstrip": false,
      "normalized": false,
      "rstrip": false,
      "single_word": false,
      "special": true
    },
    "7377": {
      "content": "\\Hh",
      "lstrip": false,
      "normalized": false,
      "rstrip": false,
      "single_word": false,
      "special": true
    },
    "7378": {
      "content": "\\Pb",
      "lstrip": false,
      "normalized": false,
      "rstrip": false,
      "single_word": false,
      "special": true
    },
    "7379": {
      "content": "\\nano",
      "lstrip": false,
      "normalized": false,
      "rstrip": false,
      "single_word": false,
      "special": true
    },
    "7380": {
      "content": "\\bigg{",
      "lstrip": false,
      "normalized": false,
      "rstrip": false,
      "single_word": false,
      "special": true
    },
    "7381": {
      "content": "\\oplus{",
      "lstrip": false,
      "normalized": false,
      "rstrip": false,
      "single_word": false,
      "special": true
    },
    "7382": {
      "content": "\\rotatebox{",
      "lstrip": false,
      "normalized": false,
      "rstrip": false,
      "single_word": false,
      "special": true
    },
    "7383": {
      "content": "◦",
      "lstrip": false,
      "normalized": false,
      "rstrip": false,
      "single_word": false,
      "special": true
    },
    "7384": {
      "content": "\\asymp{",
      "lstrip": false,
      "normalized": false,
      "rstrip": false,
      "single_word": false,
      "special": true
    },
    "7385": {
      "content": "\\matrixquantity",
      "lstrip": false,
      "normalized": false,
      "rstrip": false,
      "single_word": false,
      "special": true
    },
    "7386": {
      "content": "\\Ph",
      "lstrip": false,
      "normalized": false,
      "rstrip": false,
      "single_word": false,
      "special": true
    },
    "7387": {
      "content": "\\PSL",
      "lstrip": false,
      "normalized": false,
      "rstrip": false,
      "single_word": false,
      "special": true
    },
    "7388": {
      "content": "\\lbrack",
      "lstrip": false,
      "normalized": false,
      "rstrip": false,
      "single_word": false,
      "special": true
    },
    "7389": {
      "content": "𝑀",
      "lstrip": false,
      "normalized": false,
      "rstrip": false,
      "single_word": false,
      "special": true
    },
    "7390": {
      "content": "⊥",
      "lstrip": false,
      "normalized": false,
      "rstrip": false,
      "single_word": false,
      "special": true
    },
    "7391": {
      "content": "\\smile",
      "lstrip": false,
      "normalized": false,
      "rstrip": false,
      "single_word": false,
      "special": true
    },
    "7392": {
      "content": "\\joinrel",
      "lstrip": false,
      "normalized": false,
      "rstrip": false,
      "single_word": false,
      "special": true
    },
    "7393": {
      "content": "\\Join",
      "lstrip": false,
      "normalized": false,
      "rstrip": false,
      "single_word": false,
      "special": true
    },
    "7394": {
      "content": "\\Rm",
      "lstrip": false,
      "normalized": false,
      "rstrip": false,
      "single_word": false,
      "special": true
    },
    "7395": {
      "content": "\\tbinom",
      "lstrip": false,
      "normalized": false,
      "rstrip": false,
      "single_word": false,
      "special": true
    },
    "7396": {
      "content": "'",
      "lstrip": false,
      "normalized": false,
      "rstrip": false,
      "single_word": false,
      "special": true
    },
    "7397": {
      "content": "⁄",
      "lstrip": false,
      "normalized": false,
      "rstrip": false,
      "single_word": false,
      "special": true
    },
    "7398": {
      "content": "≡",
      "lstrip": false,
      "normalized": false,
      "rstrip": false,
      "single_word": false,
      "special": true
    },
    "7399": {
      "content": "\\Ran",
      "lstrip": false,
      "normalized": false,
      "rstrip": false,
      "single_word": false,
      "special": true
    },
    "7400": {
      "content": "\\oldcal",
      "lstrip": false,
      "normalized": false,
      "rstrip": false,
      "single_word": false,
      "special": true
    },
    "7401": {
      "content": "\\mathrmL",
      "lstrip": false,
      "normalized": false,
      "rstrip": false,
      "single_word": false,
      "special": true
    },
    "7402": {
      "content": "\\dl",
      "lstrip": false,
      "normalized": false,
      "rstrip": false,
      "single_word": false,
      "special": true
    },
    "7403": {
      "content": "\\brac",
      "lstrip": false,
      "normalized": false,
      "rstrip": false,
      "single_word": false,
      "special": true
    },
    "7404": {
      "content": "9",
      "lstrip": false,
      "normalized": false,
      "rstrip": false,
      "single_word": false,
      "special": true
    },
    "7405": {
      "content": "\\ip",
      "lstrip": false,
      "normalized": false,
      "rstrip": false,
      "single_word": false,
      "special": true
    },
    "7406": {
      "content": "\\vdash{",
      "lstrip": false,
      "normalized": false,
      "rstrip": false,
      "single_word": false,
      "special": true
    },
    "7407": {
      "content": "\\rot",
      "lstrip": false,
      "normalized": false,
      "rstrip": false,
      "single_word": false,
      "special": true
    },
    "7408": {
      "content": "\\ex{",
      "lstrip": false,
      "normalized": false,
      "rstrip": false,
      "single_word": false,
      "special": true
    },
    "7409": {
      "content": "\\csc",
      "lstrip": false,
      "normalized": false,
      "rstrip": false,
      "single_word": false,
      "special": true
    },
    "7410": {
      "content": "\\dive",
      "lstrip": false,
      "normalized": false,
      "rstrip": false,
      "single_word": false,
      "special": true
    },
    "7411": {
      "content": "\\ll{",
      "lstrip": false,
      "normalized": false,
      "rstrip": false,
      "single_word": false,
      "special": true
    },
    "7412": {
      "content": "\\emptyset",
      "lstrip": false,
      "normalized": false,
      "rstrip": false,
      "single_word": false,
      "special": true
    },
    "7413": {
      "content": "\\m{",
      "lstrip": false,
      "normalized": false,
      "rstrip": false,
      "single_word": false,
      "special": true
    },
    "7414": {
      "content": "\\vartheta",
      "lstrip": false,
      "normalized": false,
      "rstrip": false,
      "single_word": false,
      "special": true
    },
    "7415": {
      "content": "\\uv",
      "lstrip": false,
      "normalized": false,
      "rstrip": false,
      "single_word": false,
      "special": true
    },
    "7416": {
      "content": "\\variation",
      "lstrip": false,
      "normalized": false,
      "rstrip": false,
      "single_word": false,
      "special": true
    },
    "7417": {
      "content": "\\tv",
      "lstrip": false,
      "normalized": false,
      "rstrip": false,
      "single_word": false,
      "special": true
    },
    "7418": {
      "content": "\\textsubscript{",
      "lstrip": false,
      "normalized": false,
      "rstrip": false,
      "single_word": false,
      "special": true
    },
    "7419": {
      "content": "\\Rep",
      "lstrip": false,
      "normalized": false,
      "rstrip": false,
      "single_word": false,
      "special": true
    },
    "7420": {
      "content": "∃",
      "lstrip": false,
      "normalized": false,
      "rstrip": false,
      "single_word": false,
      "special": true
    },
    "7421": {
      "content": "\\calS",
      "lstrip": false,
      "normalized": false,
      "rstrip": false,
      "single_word": false,
      "special": true
    },
    "7422": {
      "content": "\\biggr{",
      "lstrip": false,
      "normalized": false,
      "rstrip": false,
      "single_word": false,
      "special": true
    },
    "7423": {
      "content": "\\nvdash",
      "lstrip": false,
      "normalized": false,
      "rstrip": false,
      "single_word": false,
      "special": true
    },
    "7424": {
      "content": "\\crp",
      "lstrip": false,
      "normalized": false,
      "rstrip": false,
      "single_word": false,
      "special": true
    },
    "7425": {
      "content": "\\hh",
      "lstrip": false,
      "normalized": false,
      "rstrip": false,
      "single_word": false,
      "special": true
    },
    "7426": {
      "content": "\\sat",
      "lstrip": false,
      "normalized": false,
      "rstrip": false,
      "single_word": false,
      "special": true
    },
    "7427": {
      "content": "\\vs",
      "lstrip": false,
      "normalized": false,
      "rstrip": false,
      "single_word": false,
      "special": true
    },
    "7428": {
      "content": "\\blRightarrow",
      "lstrip": false,
      "normalized": false,
      "rstrip": false,
      "single_word": false,
      "special": true
    },
    "7429": {
      "content": "µ",
      "lstrip": false,
      "normalized": false,
      "rstrip": false,
      "single_word": false,
      "special": true
    },
    "7430": {
      "content": "\\Gscale",
      "lstrip": false,
      "normalized": false,
      "rstrip": false,
      "single_word": false,
      "special": true
    },
    "7431": {
      "content": "\\hbar",
      "lstrip": false,
      "normalized": false,
      "rstrip": false,
      "single_word": false,
      "special": true
    },
    "7432": {
      "content": "𝐻",
      "lstrip": false,
      "normalized": false,
      "rstrip": false,
      "single_word": false,
      "special": true
    },
    "7433": {
      "content": "\\pi{",
      "lstrip": false,
      "normalized": false,
      "rstrip": false,
      "single_word": false,
      "special": true
    },
    "7434": {
      "content": "\\Spin",
      "lstrip": false,
      "normalized": false,
      "rstrip": false,
      "single_word": false,
      "special": true
    },
    "7435": {
      "content": "ς",
      "lstrip": false,
      "normalized": false,
      "rstrip": false,
      "single_word": false,
      "special": true
    },
    "7436": {
      "content": "\\mathscr{",
      "lstrip": false,
      "normalized": false,
      "rstrip": false,
      "single_word": false,
      "special": true
    },
    "7437": {
      "content": "\\bxi",
      "lstrip": false,
      "normalized": false,
      "rstrip": false,
      "single_word": false,
      "special": true
    },
    "7438": {
      "content": "\\M",
      "lstrip": false,
      "normalized": false,
      "rstrip": false,
      "single_word": false,
      "special": true
    },
    "7439": {
      "content": "\\calT",
      "lstrip": false,
      "normalized": false,
      "rstrip": false,
      "single_word": false,
      "special": true
    },
    "7440": {
      "content": "\\bbb",
      "lstrip": false,
      "normalized": false,
      "rstrip": false,
      "single_word": false,
      "special": true
    },
    "7441": {
      "content": "\\mathstrut",
      "lstrip": false,
      "normalized": false,
      "rstrip": false,
      "single_word": false,
      "special": true
    },
    "7442": {
      "content": "\\circledS",
      "lstrip": false,
      "normalized": false,
      "rstrip": false,
      "single_word": false,
      "special": true
    },
    "7443": {
      "content": "\\lk",
      "lstrip": false,
      "normalized": false,
      "rstrip": false,
      "single_word": false,
      "special": true
    },
    "7444": {
      "content": "\\textsl{",
      "lstrip": false,
      "normalized": false,
      "rstrip": false,
      "single_word": false,
      "special": true
    },
    "7445": {
      "content": "\\theta",
      "lstrip": false,
      "normalized": false,
      "rstrip": false,
      "single_word": false,
      "special": true
    },
    "7446": {
      "content": "\\mean",
      "lstrip": false,
      "normalized": false,
      "rstrip": false,
      "single_word": false,
      "special": true
    },
    "7447": {
      "content": "Д",
      "lstrip": false,
      "normalized": false,
      "rstrip": false,
      "single_word": false,
      "special": true
    },
    "7448": {
      "content": "\\Rr",
      "lstrip": false,
      "normalized": false,
      "rstrip": false,
      "single_word": false,
      "special": true
    },
    "7449": {
      "content": "\\gk",
      "lstrip": false,
      "normalized": false,
      "rstrip": false,
      "single_word": false,
      "special": true
    },
    "7450": {
      "content": "\\texttt{",
      "lstrip": false,
      "normalized": false,
      "rstrip": false,
      "single_word": false,
      "special": true
    },
    "7451": {
      "content": "\\CS",
      "lstrip": false,
      "normalized": false,
      "rstrip": false,
      "single_word": false,
      "special": true
    },
    "7452": {
      "content": "\\SSS",
      "lstrip": false,
      "normalized": false,
      "rstrip": false,
      "single_word": false,
      "special": true
    },
    "7453": {
      "content": "\\mathsc",
      "lstrip": false,
      "normalized": false,
      "rstrip": false,
      "single_word": false,
      "special": true
    },
    "7454": {
      "content": "\\cY",
      "lstrip": false,
      "normalized": false,
      "rstrip": false,
      "single_word": false,
      "special": true
    },
    "7455": {
      "content": "\\dh",
      "lstrip": false,
      "normalized": false,
      "rstrip": false,
      "single_word": false,
      "special": true
    },
    "7456": {
      "content": "\\maltese",
      "lstrip": false,
      "normalized": false,
      "rstrip": false,
      "single_word": false,
      "special": true
    },
    "7457": {
      "content": "\\tt{",
      "lstrip": false,
      "normalized": false,
      "rstrip": false,
      "single_word": false,
      "special": true
    },
    "7458": {
      "content": "\\cc{",
      "lstrip": false,
      "normalized": false,
      "rstrip": false,
      "single_word": false,
      "special": true
    },
    "7459": {
      "content": "\\Fp",
      "lstrip": false,
      "normalized": false,
      "rstrip": false,
      "single_word": false,
      "special": true
    },
    "7460": {
      "content": "\\pqty{",
      "lstrip": false,
      "normalized": false,
      "rstrip": false,
      "single_word": false,
      "special": true
    },
    "7461": {
      "content": "\\Pic",
      "lstrip": false,
      "normalized": false,
      "rstrip": false,
      "single_word": false,
      "special": true
    },
    "7462": {
      "content": "Υ",
      "lstrip": false,
      "normalized": false,
      "rstrip": false,
      "single_word": false,
      "special": true
    },
    "7463": {
      "content": "\\lf",
      "lstrip": false,
      "normalized": false,
      "rstrip": false,
      "single_word": false,
      "special": true
    },
    "7464": {
      "content": "\\lb",
      "lstrip": false,
      "normalized": false,
      "rstrip": false,
      "single_word": false,
      "special": true
    },
    "7465": {
      "content": "\\bigvee",
      "lstrip": false,
      "normalized": false,
      "rstrip": false,
      "single_word": false,
      "special": true
    },
    "7466": {
      "content": "\\openone",
      "lstrip": false,
      "normalized": false,
      "rstrip": false,
      "single_word": false,
      "special": true
    },
    "7467": {
      "content": "\\Bigl",
      "lstrip": false,
      "normalized": false,
      "rstrip": false,
      "single_word": false,
      "special": true
    },
    "7468": {
      "content": "\\down",
      "lstrip": false,
      "normalized": false,
      "rstrip": false,
      "single_word": false,
      "special": true
    },
    "7469": {
      "content": "\\fH",
      "lstrip": false,
      "normalized": false,
      "rstrip": false,
      "single_word": false,
      "special": true
    },
    "7470": {
      "content": "\\CR",
      "lstrip": false,
      "normalized": false,
      "rstrip": false,
      "single_word": false,
      "special": true
    },
    "7471": {
      "content": "\\tz",
      "lstrip": false,
      "normalized": false,
      "rstrip": false,
      "single_word": false,
      "special": true
    },
    "7472": {
      "content": "\\triangleq",
      "lstrip": false,
      "normalized": false,
      "rstrip": false,
      "single_word": false,
      "special": true
    },
    "7473": {
      "content": "\\rk",
      "lstrip": false,
      "normalized": false,
      "rstrip": false,
      "single_word": false,
      "special": true
    },
    "7474": {
      "content": "\\leftthreetimes",
      "lstrip": false,
      "normalized": false,
      "rstrip": false,
      "single_word": false,
      "special": true
    },
    "7475": {
      "content": "\\;",
      "lstrip": false,
      "normalized": false,
      "rstrip": false,
      "single_word": false,
      "special": true
    },
    "7476": {
      "content": "ç",
      "lstrip": false,
      "normalized": false,
      "rstrip": false,
      "single_word": false,
      "special": true
    },
    "7477": {
      "content": "𝐹",
      "lstrip": false,
      "normalized": false,
      "rstrip": false,
      "single_word": false,
      "special": true
    },
    "7478": {
      "content": "\\vct",
      "lstrip": false,
      "normalized": false,
      "rstrip": false,
      "single_word": false,
      "special": true
    },
    "7479": {
      "content": "\\CO",
      "lstrip": false,
      "normalized": false,
      "rstrip": false,
      "single_word": false,
      "special": true
    },
    "7480": {
      "content": "\\vartriangleleft",
      "lstrip": false,
      "normalized": false,
      "rstrip": false,
      "single_word": false,
      "special": true
    },
    "7481": {
      "content": "\\vDash",
      "lstrip": false,
      "normalized": false,
      "rstrip": false,
      "single_word": false,
      "special": true
    },
    "7482": {
      "content": "\\Ball",
      "lstrip": false,
      "normalized": false,
      "rstrip": false,
      "single_word": false,
      "special": true
    },
    "7483": {
      "content": "\\owns",
      "lstrip": false,
      "normalized": false,
      "rstrip": false,
      "single_word": false,
      "special": true
    },
    "7484": {
      "content": "\\cM",
      "lstrip": false,
      "normalized": false,
      "rstrip": false,
      "single_word": false,
      "special": true
    },
    "7485": {
      "content": "\\quantity",
      "lstrip": false,
      "normalized": false,
      "rstrip": false,
      "single_word": false,
      "special": true
    },
    "7486": {
      "content": "\\RM",
      "lstrip": false,
      "normalized": false,
      "rstrip": false,
      "single_word": false,
      "special": true
    },
    "7487": {
      "content": "\\Db",
      "lstrip": false,
      "normalized": false,
      "rstrip": false,
      "single_word": false,
      "special": true
    },
    "7488": {
      "content": "\\tC",
      "lstrip": false,
      "normalized": false,
      "rstrip": false,
      "single_word": false,
      "special": true
    },
    "7489": {
      "content": "Ö",
      "lstrip": false,
      "normalized": false,
      "rstrip": false,
      "single_word": false,
      "special": true
    },
    "7490": {
      "content": "\\seq{",
      "lstrip": false,
      "normalized": false,
      "rstrip": false,
      "single_word": false,
      "special": true
    },
    "7491": {
      "content": "\\llbracket{",
      "lstrip": false,
      "normalized": false,
      "rstrip": false,
      "single_word": false,
      "special": true
    },
    "7492": {
      "content": "\\nonscript",
      "lstrip": false,
      "normalized": false,
      "rstrip": false,
      "single_word": false,
      "special": true
    },
    "7493": {
      "content": "\\Ind",
      "lstrip": false,
      "normalized": false,
      "rstrip": false,
      "single_word": false,
      "special": true
    },
    "7494": {
      "content": "\\mc",
      "lstrip": false,
      "normalized": false,
      "rstrip": false,
      "single_word": false,
      "special": true
    },
    "7495": {
      "content": "\\varsupsetneq",
      "lstrip": false,
      "normalized": false,
      "rstrip": false,
      "single_word": false,
      "special": true
    },
    "7496": {
      "content": "【",
      "lstrip": false,
      "normalized": false,
      "rstrip": false,
      "single_word": false,
      "special": true
    },
    "7497": {
      "content": "\\vb{",
      "lstrip": false,
      "normalized": false,
      "rstrip": false,
      "single_word": false,
      "special": true
    },
    "7498": {
      "content": "\\textnormal{",
      "lstrip": false,
      "normalized": false,
      "rstrip": false,
      "single_word": false,
      "special": true
    },
    "7499": {
      "content": "\\bigO",
      "lstrip": false,
      "normalized": false,
      "rstrip": false,
      "single_word": false,
      "special": true
    },
    "7500": {
      "content": "\\geqslant",
      "lstrip": false,
      "normalized": false,
      "rstrip": false,
      "single_word": false,
      "special": true
    },
    "7501": {
      "content": "\\scriptscriptstyle",
      "lstrip": false,
      "normalized": false,
      "rstrip": false,
      "single_word": false,
      "special": true
    },
    "7502": {
      "content": "\\End",
      "lstrip": false,
      "normalized": false,
      "rstrip": false,
      "single_word": false,
      "special": true
    },
    "7503": {
      "content": "\\Bo",
      "lstrip": false,
      "normalized": false,
      "rstrip": false,
      "single_word": false,
      "special": true
    },
    "7504": {
      "content": "\\underrightarrow{",
      "lstrip": false,
      "normalized": false,
      "rstrip": false,
      "single_word": false,
      "special": true
    },
    "7505": {
      "content": "\\vf",
      "lstrip": false,
      "normalized": false,
      "rstrip": false,
      "single_word": false,
      "special": true
    },
    "7506": {
      "content": "\\gneqq",
      "lstrip": false,
      "normalized": false,
      "rstrip": false,
      "single_word": false,
      "special": true
    },
    "7507": {
      "content": "\\out",
      "lstrip": false,
      "normalized": false,
      "rstrip": false,
      "single_word": false,
      "special": true
    },
    "7508": {
      "content": "\\tensor",
      "lstrip": false,
      "normalized": false,
      "rstrip": false,
      "single_word": false,
      "special": true
    },
    "7509": {
      "content": "\\Geb",
      "lstrip": false,
      "normalized": false,
      "rstrip": false,
      "single_word": false,
      "special": true
    },
    "7510": {
      "content": "я",
      "lstrip": false,
      "normalized": false,
      "rstrip": false,
      "single_word": false,
      "special": true
    },
    "7511": {
      "content": "\\Pr",
      "lstrip": false,
      "normalized": false,
      "rstrip": false,
      "single_word": false,
      "special": true
    },
    "7512": {
      "content": "\\angle{",
      "lstrip": false,
      "normalized": false,
      "rstrip": false,
      "single_word": false,
      "special": true
    },
    "7513": {
      "content": "ﬀ",
      "lstrip": false,
      "normalized": false,
      "rstrip": false,
      "single_word": false,
      "special": true
    },
    "7514": {
      "content": "\\stackrel",
      "lstrip": false,
      "normalized": false,
      "rstrip": false,
      "single_word": false,
      "special": true
    },
    "7515": {
      "content": "\\Alg",
      "lstrip": false,
      "normalized": false,
      "rstrip": false,
      "single_word": false,
      "special": true
    },
    "7516": {
      "content": "\\bbr",
      "lstrip": false,
      "normalized": false,
      "rstrip": false,
      "single_word": false,
      "special": true
    },
    "7517": {
      "content": "\\perp",
      "lstrip": false,
      "normalized": false,
      "rstrip": false,
      "single_word": false,
      "special": true
    },
    "7518": {
      "content": "\\sqsubseteq",
      "lstrip": false,
      "normalized": false,
      "rstrip": false,
      "single_word": false,
      "special": true
    },
    "7519": {
      "content": "\\piup",
      "lstrip": false,
      "normalized": false,
      "rstrip": false,
      "single_word": false,
      "special": true
    },
    "7520": {
      "content": "\\rrfloor",
      "lstrip": false,
      "normalized": false,
      "rstrip": false,
      "single_word": false,
      "special": true
    },
    "7521": {
      "content": "\\ms{",
      "lstrip": false,
      "normalized": false,
      "rstrip": false,
      "single_word": false,
      "special": true
    },
    "7522": {
      "content": "\\rvec",
      "lstrip": false,
      "normalized": false,
      "rstrip": false,
      "single_word": false,
      "special": true
    },
    "7523": {
      "content": "\\ne",
      "lstrip": false,
      "normalized": false,
      "rstrip": false,
      "single_word": false,
      "special": true
    },
    "7524": {
      "content": "\\curlywedge",
      "lstrip": false,
      "normalized": false,
      "rstrip": false,
      "single_word": false,
      "special": true
    },
    "7525": {
      "content": "\\downharpoonright",
      "lstrip": false,
      "normalized": false,
      "rstrip": false,
      "single_word": false,
      "special": true
    },
    "7526": {
      "content": "\\preceq",
      "lstrip": false,
      "normalized": false,
      "rstrip": false,
      "single_word": false,
      "special": true
    },
    "7527": {
      "content": "\\Gm",
      "lstrip": false,
      "normalized": false,
      "rstrip": false,
      "single_word": false,
      "special": true
    },
    "7528": {
      "content": "\\sslash",
      "lstrip": false,
      "normalized": false,
      "rstrip": false,
      "single_word": false,
      "special": true
    },
    "7529": {
      "content": "\\bfp",
      "lstrip": false,
      "normalized": false,
      "rstrip": false,
      "single_word": false,
      "special": true
    },
    "7530": {
      "content": "\\bfB",
      "lstrip": false,
      "normalized": false,
      "rstrip": false,
      "single_word": false,
      "special": true
    },
    "7531": {
      "content": "\\pmod{",
      "lstrip": false,
      "normalized": false,
      "rstrip": false,
      "single_word": false,
      "special": true
    },
    "7532": {
      "content": "\\underset",
      "lstrip": false,
      "normalized": false,
      "rstrip": false,
      "single_word": false,
      "special": true
    },
    "7533": {
      "content": "\\chi{",
      "lstrip": false,
      "normalized": false,
      "rstrip": false,
      "single_word": false,
      "special": true
    },
    "7534": {
      "content": "\\loc",
      "lstrip": false,
      "normalized": false,
      "rstrip": false,
      "single_word": false,
      "special": true
    },
    "7535": {
      "content": "\\nomj",
      "lstrip": false,
      "normalized": false,
      "rstrip": false,
      "single_word": false,
      "special": true
    },
    "7536": {
      "content": "∓",
      "lstrip": false,
      "normalized": false,
      "rstrip": false,
      "single_word": false,
      "special": true
    },
    "7537": {
      "content": "\\tM",
      "lstrip": false,
      "normalized": false,
      "rstrip": false,
      "single_word": false,
      "special": true
    },
    "7538": {
      "content": "\\hphantom",
      "lstrip": false,
      "normalized": false,
      "rstrip": false,
      "single_word": false,
      "special": true
    },
    "7539": {
      "content": "\\upkappa",
      "lstrip": false,
      "normalized": false,
      "rstrip": false,
      "single_word": false,
      "special": true
    },
    "7540": {
      "content": "\\calF",
      "lstrip": false,
      "normalized": false,
      "rstrip": false,
      "single_word": false,
      "special": true
    },
    "7541": {
      "content": "\\crA",
      "lstrip": false,
      "normalized": false,
      "rstrip": false,
      "single_word": false,
      "special": true
    },
    "7542": {
      "content": "\\SP",
      "lstrip": false,
      "normalized": false,
      "rstrip": false,
      "single_word": false,
      "special": true
    },
    "7543": {
      "content": "â",
      "lstrip": false,
      "normalized": false,
      "rstrip": false,
      "single_word": false,
      "special": true
    },
    "7544": {
      "content": "\\lessdot",
      "lstrip": false,
      "normalized": false,
      "rstrip": false,
      "single_word": false,
      "special": true
    },
    "7545": {
      "content": "Ż",
      "lstrip": false,
      "normalized": false,
      "rstrip": false,
      "single_word": false,
      "special": true
    },
    "7546": {
      "content": "\\U",
      "lstrip": false,
      "normalized": false,
      "rstrip": false,
      "single_word": false,
      "special": true
    },
    "7547": {
      "content": "\\ensuremath{",
      "lstrip": false,
      "normalized": false,
      "rstrip": false,
      "single_word": false,
      "special": true
    },
    "7548": {
      "content": "\\vi",
      "lstrip": false,
      "normalized": false,
      "rstrip": false,
      "single_word": false,
      "special": true
    },
    "7549": {
      "content": "\\gg{",
      "lstrip": false,
      "normalized": false,
      "rstrip": false,
      "single_word": false,
      "special": true
    },
    "7550": {
      "content": "\\pr",
      "lstrip": false,
      "normalized": false,
      "rstrip": false,
      "single_word": false,
      "special": true
    },
    "7551": {
      "content": "\\dr",
      "lstrip": false,
      "normalized": false,
      "rstrip": false,
      "single_word": false,
      "special": true
    },
    "7552": {
      "content": "\\on{",
      "lstrip": false,
      "normalized": false,
      "rstrip": false,
      "single_word": false,
      "special": true
    },
    "7553": {
      "content": "\\upvarepsilon",
      "lstrip": false,
      "normalized": false,
      "rstrip": false,
      "single_word": false,
      "special": true
    },
    "7554": {
      "content": "\\ca{",
      "lstrip": false,
      "normalized": false,
      "rstrip": false,
      "single_word": false,
      "special": true
    },
    "7555": {
      "content": "\\calD",
      "lstrip": false,
      "normalized": false,
      "rstrip": false,
      "single_word": false,
      "special": true
    },
    "7556": {
      "content": "\\varsubsetneq",
      "lstrip": false,
      "normalized": false,
      "rstrip": false,
      "single_word": false,
      "special": true
    },
    "7557": {
      "content": "\\bfr",
      "lstrip": false,
      "normalized": false,
      "rstrip": false,
      "single_word": false,
      "special": true
    },
    "7558": {
      "content": "\\ut",
      "lstrip": false,
      "normalized": false,
      "rstrip": false,
      "single_word": false,
      "special": true
    },
    "7559": {
      "content": "⊇",
      "lstrip": false,
      "normalized": false,
      "rstrip": false,
      "single_word": false,
      "special": true
    },
    "7560": {
      "content": "\\angle",
      "lstrip": false,
      "normalized": false,
      "rstrip": false,
      "single_word": false,
      "special": true
    },
    "7561": {
      "content": "\\varPsi",
      "lstrip": false,
      "normalized": false,
      "rstrip": false,
      "single_word": false,
      "special": true
    },
    "7562": {
      "content": "\\y",
      "lstrip": false,
      "normalized": false,
      "rstrip": false,
      "single_word": false,
      "special": true
    },
    "7563": {
      "content": "\\Prob",
      "lstrip": false,
      "normalized": false,
      "rstrip": false,
      "single_word": false,
      "special": true
    },
    "7564": {
      "content": "\\curly{",
      "lstrip": false,
      "normalized": false,
      "rstrip": false,
      "single_word": false,
      "special": true
    },
    "7565": {
      "content": "\\matheur",
      "lstrip": false,
      "normalized": false,
      "rstrip": false,
      "single_word": false,
      "special": true
    },
    "7566": {
      "content": "\\mathsl{",
      "lstrip": false,
      "normalized": false,
      "rstrip": false,
      "single_word": false,
      "special": true
    },
    "7567": {
      "content": "\\sE",
      "lstrip": false,
      "normalized": false,
      "rstrip": false,
      "single_word": false,
      "special": true
    },
    "7568": {
      "content": "⌉",
      "lstrip": false,
      "normalized": false,
      "rstrip": false,
      "single_word": false,
      "special": true
    },
    "7569": {
      "content": "\\EuScript",
      "lstrip": false,
      "normalized": false,
      "rstrip": false,
      "single_word": false,
      "special": true
    },
    "7570": {
      "content": "\\arrowvert",
      "lstrip": false,
      "normalized": false,
      "rstrip": false,
      "single_word": false,
      "special": true
    },
    "7571": {
      "content": "\\smashoperator",
      "lstrip": false,
      "normalized": false,
      "rstrip": false,
      "single_word": false,
      "special": true
    },
    "7572": {
      "content": "\\varSigma",
      "lstrip": false,
      "normalized": false,
      "rstrip": false,
      "single_word": false,
      "special": true
    },
    "7573": {
      "content": "\\vc{",
      "lstrip": false,
      "normalized": false,
      "rstrip": false,
      "single_word": false,
      "special": true
    },
    "7574": {
      "content": "\\pre",
      "lstrip": false,
      "normalized": false,
      "rstrip": false,
      "single_word": false,
      "special": true
    },
    "7575": {
      "content": "\\mathbcal{",
      "lstrip": false,
      "normalized": false,
      "rstrip": false,
      "single_word": false,
      "special": true
    },
    "7576": {
      "content": "\\cP",
      "lstrip": false,
      "normalized": false,
      "rstrip": false,
      "single_word": false,
      "special": true
    },
    "7577": {
      "content": "\\Cup",
      "lstrip": false,
      "normalized": false,
      "rstrip": false,
      "single_word": false,
      "special": true
    },
    "7578": {
      "content": "\\blambda",
      "lstrip": false,
      "normalized": false,
      "rstrip": false,
      "single_word": false,
      "special": true
    },
    "7579": {
      "content": "š",
      "lstrip": false,
      "normalized": false,
      "rstrip": false,
      "single_word": false,
      "special": true
    },
    "7580": {
      "content": "\\underleftarrow",
      "lstrip": false,
      "normalized": false,
      "rstrip": false,
      "single_word": false,
      "special": true
    },
    "7581": {
      "content": "⟨",
      "lstrip": false,
      "normalized": false,
      "rstrip": false,
      "single_word": false,
      "special": true
    },
    "7582": {
      "content": "\\parallel",
      "lstrip": false,
      "normalized": false,
      "rstrip": false,
      "single_word": false,
      "special": true
    },
    "7583": {
      "content": "\\Bb{",
      "lstrip": false,
      "normalized": false,
      "rstrip": false,
      "single_word": false,
      "special": true
    },
    "7584": {
      "content": "\\ml",
      "lstrip": false,
      "normalized": false,
      "rstrip": false,
      "single_word": false,
      "special": true
    },
    "7585": {
      "content": "\\bbT",
      "lstrip": false,
      "normalized": false,
      "rstrip": false,
      "single_word": false,
      "special": true
    },
    "7586": {
      "content": "\\he",
      "lstrip": false,
      "normalized": false,
      "rstrip": false,
      "single_word": false,
      "special": true
    },
    "7587": {
      "content": "\\vek",
      "lstrip": false,
      "normalized": false,
      "rstrip": false,
      "single_word": false,
      "special": true
    },
    "7588": {
      "content": "\\varrho",
      "lstrip": false,
      "normalized": false,
      "rstrip": false,
      "single_word": false,
      "special": true
    },
    "7589": {
      "content": "\\widetilde",
      "lstrip": false,
      "normalized": false,
      "rstrip": false,
      "single_word": false,
      "special": true
    },
    "7590": {
      "content": "\\[",
      "lstrip": false,
      "normalized": false,
      "rstrip": false,
      "single_word": false,
      "special": true
    },
    "7591": {
      "content": "\\textunderscore",
      "lstrip": false,
      "normalized": false,
      "rstrip": false,
      "single_word": false,
      "special": true
    },
    "7592": {
      "content": "∂",
      "lstrip": false,
      "normalized": false,
      "rstrip": false,
      "single_word": false,
      "special": true
    },
    "7593": {
      "content": "\\iiiint",
      "lstrip": false,
      "normalized": false,
      "rstrip": false,
      "single_word": false,
      "special": true
    },
    "7594": {
      "content": "ù",
      "lstrip": false,
      "normalized": false,
      "rstrip": false,
      "single_word": false,
      "special": true
    },
    "7595": {
      "content": "\\Set",
      "lstrip": false,
      "normalized": false,
      "rstrip": false,
      "single_word": false,
      "special": true
    },
    "7596": {
      "content": "\\bot",
      "lstrip": false,
      "normalized": false,
      "rstrip": false,
      "single_word": false,
      "special": true
    },
    "7597": {
      "content": "\\diamondsuit",
      "lstrip": false,
      "normalized": false,
      "rstrip": false,
      "single_word": false,
      "special": true
    },
    "7598": {
      "content": "\\mc{",
      "lstrip": false,
      "normalized": false,
      "rstrip": false,
      "single_word": false,
      "special": true
    },
    "7599": {
      "content": "\\mathscrsfs{",
      "lstrip": false,
      "normalized": false,
      "rstrip": false,
      "single_word": false,
      "special": true
    },
    "7600": {
      "content": "\\texttt",
      "lstrip": false,
      "normalized": false,
      "rstrip": false,
      "single_word": false,
      "special": true
    },
    "7601": {
      "content": "\\prime",
      "lstrip": false,
      "normalized": false,
      "rstrip": false,
      "single_word": false,
      "special": true
    },
    "7602": {
      "content": "\\rb",
      "lstrip": false,
      "normalized": false,
      "rstrip": false,
      "single_word": false,
      "special": true
    },
    "7603": {
      "content": "\\ham",
      "lstrip": false,
      "normalized": false,
      "rstrip": false,
      "single_word": false,
      "special": true
    },
    "7604": {
      "content": "\\tu",
      "lstrip": false,
      "normalized": false,
      "rstrip": false,
      "single_word": false,
      "special": true
    },
    "7605": {
      "content": "\\tfrac",
      "lstrip": false,
      "normalized": false,
      "rstrip": false,
      "single_word": false,
      "special": true
    },
    "7606": {
      "content": "\\models",
      "lstrip": false,
      "normalized": false,
      "rstrip": false,
      "single_word": false,
      "special": true
    },
    "7607": {
      "content": "\\Bbbk",
      "lstrip": false,
      "normalized": false,
      "rstrip": false,
      "single_word": false,
      "special": true
    },
    "7608": {
      "content": "\\v{",
      "lstrip": false,
      "normalized": false,
      "rstrip": false,
      "single_word": false,
      "special": true
    },
    "7609": {
      "content": "•",
      "lstrip": false,
      "normalized": false,
      "rstrip": false,
      "single_word": false,
      "special": true
    },
    "7610": {
      "content": "\\lVert",
      "lstrip": false,
      "normalized": false,
      "rstrip": false,
      "single_word": false,
      "special": true
    },
    "7611": {
      "content": "\\nrightarrow",
      "lstrip": false,
      "normalized": false,
      "rstrip": false,
      "single_word": false,
      "special": true
    },
    "7612": {
      "content": "\\Doteq",
      "lstrip": false,
      "normalized": false,
      "rstrip": false,
      "single_word": false,
      "special": true
    },
    "7613": {
      "content": "△",
      "lstrip": false,
      "normalized": false,
      "rstrip": false,
      "single_word": false,
      "special": true
    },
    "7614": {
      "content": "𝑋",
      "lstrip": false,
      "normalized": false,
      "rstrip": false,
      "single_word": false,
      "special": true
    },
    "7615": {
      "content": "\\cdotp",
      "lstrip": false,
      "normalized": false,
      "rstrip": false,
      "single_word": false,
      "special": true
    },
    "7616": {
      "content": "\\vvec",
      "lstrip": false,
      "normalized": false,
      "rstrip": false,
      "single_word": false,
      "special": true
    },
    "7617": {
      "content": "\\gothic{",
      "lstrip": false,
      "normalized": false,
      "rstrip": false,
      "single_word": false,
      "special": true
    },
    "7618": {
      "content": "\\varsigma{",
      "lstrip": false,
      "normalized": false,
      "rstrip": false,
      "single_word": false,
      "special": true
    },
    "7619": {
      "content": "\\Bcal",
      "lstrip": false,
      "normalized": false,
      "rstrip": false,
      "single_word": false,
      "special": true
    },
    "7620": {
      "content": "⇐",
      "lstrip": false,
      "normalized": false,
      "rstrip": false,
      "single_word": false,
      "special": true
    },
    "7621": {
      "content": "\\bullet",
      "lstrip": false,
      "normalized": false,
      "rstrip": false,
      "single_word": false,
      "special": true
    },
    "7622": {
      "content": "\\v",
      "lstrip": false,
      "normalized": false,
      "rstrip": false,
      "single_word": false,
      "special": true
    },
    "7623": {
      "content": "\\calL",
      "lstrip": false,
      "normalized": false,
      "rstrip": false,
      "single_word": false,
      "special": true
    },
    "7624": {
      "content": "\\bigcup",
      "lstrip": false,
      "normalized": false,
      "rstrip": false,
      "single_word": false,
      "special": true
    },
    "7625": {
      "content": "𝜀",
      "lstrip": false,
      "normalized": false,
      "rstrip": false,
      "single_word": false,
      "special": true
    },
    "7626": {
      "content": "\\upnu",
      "lstrip": false,
      "normalized": false,
      "rstrip": false,
      "single_word": false,
      "special": true
    },
    "7627": {
      "content": "\\nor",
      "lstrip": false,
      "normalized": false,
      "rstrip": false,
      "single_word": false,
      "special": true
    },
    "7628": {
      "content": "\\mathbf",
      "lstrip": false,
      "normalized": false,
      "rstrip": false,
      "single_word": false,
      "special": true
    },
    "7629": {
      "content": "\\varpi",
      "lstrip": false,
      "normalized": false,
      "rstrip": false,
      "single_word": false,
      "special": true
    },
    "7630": {
      "content": "\\logg",
      "lstrip": false,
      "normalized": false,
      "rstrip": false,
      "single_word": false,
      "special": true
    },
    "7631": {
      "content": "\\leftrightsquigarrow",
      "lstrip": false,
      "normalized": false,
      "rstrip": false,
      "single_word": false,
      "special": true
    },
    "7632": {
      "content": "\\can",
      "lstrip": false,
      "normalized": false,
      "rstrip": false,
      "single_word": false,
      "special": true
    },
    "7633": {
      "content": "\\ni",
      "lstrip": false,
      "normalized": false,
      "rstrip": false,
      "single_word": false,
      "special": true
    },
    "7634": {
      "content": "\\cap{",
      "lstrip": false,
      "normalized": false,
      "rstrip": false,
      "single_word": false,
      "special": true
    },
    "7635": {
      "content": "\\SIUnitSymbolDegree",
      "lstrip": false,
      "normalized": false,
      "rstrip": false,
      "single_word": false,
      "special": true
    },
    "7636": {
      "content": "\\red",
      "lstrip": false,
      "normalized": false,
      "rstrip": false,
      "single_word": false,
      "special": true
    },
    "7637": {
      "content": "\\boxempty",
      "lstrip": false,
      "normalized": false,
      "rstrip": false,
      "single_word": false,
      "special": true
    },
    "7638": {
      "content": "𝑎",
      "lstrip": false,
      "normalized": false,
      "rstrip": false,
      "single_word": false,
      "special": true
    },
    "7639": {
      "content": "\\sum",
      "lstrip": false,
      "normalized": false,
      "rstrip": false,
      "single_word": false,
      "special": true
    },
    "7640": {
      "content": "\\cup{",
      "lstrip": false,
      "normalized": false,
      "rstrip": false,
      "single_word": false,
      "special": true
    },
    "7641": {
      "content": "\\mathsfbfit",
      "lstrip": false,
      "normalized": false,
      "rstrip": false,
      "single_word": false,
      "special": true
    },
    "7642": {
      "content": "\\bbQ",
      "lstrip": false,
      "normalized": false,
      "rstrip": false,
      "single_word": false,
      "special": true
    },
    "7643": {
      "content": "\\field{",
      "lstrip": false,
      "normalized": false,
      "rstrip": false,
      "single_word": false,
      "special": true
    },
    "7644": {
      "content": "✑",
      "lstrip": false,
      "normalized": false,
      "rstrip": false,
      "single_word": false,
      "special": true
    },
    "7645": {
      "content": "\\tht",
      "lstrip": false,
      "normalized": false,
      "rstrip": false,
      "single_word": false,
      "special": true
    },
    "7646": {
      "content": "\\ac",
      "lstrip": false,
      "normalized": false,
      "rstrip": false,
      "single_word": false,
      "special": true
    },
    "7647": {
      "content": "⊚",
      "lstrip": false,
      "normalized": false,
      "rstrip": false,
      "single_word": false,
      "special": true
    },
    "7648": {
      "content": "\\VERT",
      "lstrip": false,
      "normalized": false,
      "rstrip": false,
      "single_word": false,
      "special": true
    },
    "7649": {
      "content": "\\num",
      "lstrip": false,
      "normalized": false,
      "rstrip": false,
      "single_word": false,
      "special": true
    },
    "7650": {
      "content": "η",
      "lstrip": false,
      "normalized": false,
      "rstrip": false,
      "single_word": false,
      "special": true
    },
    "7651": {
      "content": "\\rbrack",
      "lstrip": false,
      "normalized": false,
      "rstrip": false,
      "single_word": false,
      "special": true
    },
    "7652": {
      "content": "\\p",
      "lstrip": false,
      "normalized": false,
      "rstrip": false,
      "single_word": false,
      "special": true
    },
    "7653": {
      "content": "\\xbf",
      "lstrip": false,
      "normalized": false,
      "rstrip": false,
      "single_word": false,
      "special": true
    },
    "7654": {
      "content": "\\Be",
      "lstrip": false,
      "normalized": false,
      "rstrip": false,
      "single_word": false,
      "special": true
    },
    "7655": {
      "content": "\\ug",
      "lstrip": false,
      "normalized": false,
      "rstrip": false,
      "single_word": false,
      "special": true
    },
    "7656": {
      "content": "\\neq{",
      "lstrip": false,
      "normalized": false,
      "rstrip": false,
      "single_word": false,
      "special": true
    },
    "7657": {
      "content": "\\lhd{",
      "lstrip": false,
      "normalized": false,
      "rstrip": false,
      "single_word": false,
      "special": true
    },
    "7658": {
      "content": "\\bigcap",
      "lstrip": false,
      "normalized": false,
      "rstrip": false,
      "single_word": false,
      "special": true
    },
    "7659": {
      "content": "\\iu",
      "lstrip": false,
      "normalized": false,
      "rstrip": false,
      "single_word": false,
      "special": true
    },
    "7660": {
      "content": "\\bo",
      "lstrip": false,
      "normalized": false,
      "rstrip": false,
      "single_word": false,
      "special": true
    },
    "7661": {
      "content": "\\leftrightarrow",
      "lstrip": false,
      "normalized": false,
      "rstrip": false,
      "single_word": false,
      "special": true
    },
    "7662": {
      "content": "\\indent",
      "lstrip": false,
      "normalized": false,
      "rstrip": false,
      "single_word": false,
      "special": true
    },
    "7663": {
      "content": "π",
      "lstrip": false,
      "normalized": false,
      "rstrip": false,
      "single_word": false,
      "special": true
    },
    "7664": {
      "content": "\\Sigma{",
      "lstrip": false,
      "normalized": false,
      "rstrip": false,
      "single_word": false,
      "special": true
    },
    "7665": {
      "content": "\\al",
      "lstrip": false,
      "normalized": false,
      "rstrip": false,
      "single_word": false,
      "special": true
    },
    "7666": {
      "content": "¯",
      "lstrip": false,
      "normalized": false,
      "rstrip": false,
      "single_word": false,
      "special": true
    },
    "7667": {
      "content": "\\mp{",
      "lstrip": false,
      "normalized": false,
      "rstrip": false,
      "single_word": false,
      "special": true
    },
    "7668": {
      "content": "\\A",
      "lstrip": false,
      "normalized": false,
      "rstrip": false,
      "single_word": false,
      "special": true
    },
    "7669": {
      "content": "\\Sym",
      "lstrip": false,
      "normalized": false,
      "rstrip": false,
      "single_word": false,
      "special": true
    },
    "7670": {
      "content": "\\because",
      "lstrip": false,
      "normalized": false,
      "rstrip": false,
      "single_word": false,
      "special": true
    },
    "7671": {
      "content": "\\Mor",
      "lstrip": false,
      "normalized": false,
      "rstrip": false,
      "single_word": false,
      "special": true
    },
    "7672": {
      "content": "\\xRightarrow{",
      "lstrip": false,
      "normalized": false,
      "rstrip": false,
      "single_word": false,
      "special": true
    },
    "7673": {
      "content": "✗",
      "lstrip": false,
      "normalized": false,
      "rstrip": false,
      "single_word": false,
      "special": true
    },
    "7674": {
      "content": "\\gep",
      "lstrip": false,
      "normalized": false,
      "rstrip": false,
      "single_word": false,
      "special": true
    },
    "7675": {
      "content": "\\oldcal{",
      "lstrip": false,
      "normalized": false,
      "rstrip": false,
      "single_word": false,
      "special": true
    },
    "7676": {
      "content": "\\ef",
      "lstrip": false,
      "normalized": false,
      "rstrip": false,
      "single_word": false,
      "special": true
    },
    "7677": {
      "content": "\\betaup",
      "lstrip": false,
      "normalized": false,
      "rstrip": false,
      "single_word": false,
      "special": true
    },
    "7678": {
      "content": "\\mathsfit",
      "lstrip": false,
      "normalized": false,
      "rstrip": false,
      "single_word": false,
      "special": true
    },
    "7679": {
      "content": "\\c{",
      "lstrip": false,
      "normalized": false,
      "rstrip": false,
      "single_word": false,
      "special": true
    },
    "7680": {
      "content": "\\small{",
      "lstrip": false,
      "normalized": false,
      "rstrip": false,
      "single_word": false,
      "special": true
    },
    "7681": {
      "content": "\\ch",
      "lstrip": false,
      "normalized": false,
      "rstrip": false,
      "single_word": false,
      "special": true
    },
    "7682": {
      "content": "\\cone",
      "lstrip": false,
      "normalized": false,
      "rstrip": false,
      "single_word": false,
      "special": true
    },
    "7683": {
      "content": "⊘",
      "lstrip": false,
      "normalized": false,
      "rstrip": false,
      "single_word": false,
      "special": true
    },
    "7684": {
      "content": "\\dag",
      "lstrip": false,
      "normalized": false,
      "rstrip": false,
      "single_word": false,
      "special": true
    },
    "7685": {
      "content": "",
      "lstrip": false,
      "normalized": false,
      "rstrip": false,
      "single_word": false,
      "special": true
    },
    "7686": {
      "content": "\\Subset{",
      "lstrip": false,
      "normalized": false,
      "rstrip": false,
      "single_word": false,
      "special": true
    },
    "7687": {
      "content": "˘",
      "lstrip": false,
      "normalized": false,
      "rstrip": false,
      "single_word": false,
      "special": true
    },
    "7688": {
      "content": "\\crO",
      "lstrip": false,
      "normalized": false,
      "rstrip": false,
      "single_word": false,
      "special": true
    },
    "7689": {
      "content": "\\gtrapprox",
      "lstrip": false,
      "normalized": false,
      "rstrip": false,
      "single_word": false,
      "special": true
    },
    "7690": {
      "content": "\\Braket{",
      "lstrip": false,
      "normalized": false,
      "rstrip": false,
      "single_word": false,
      "special": true
    },
    "7691": {
      "content": "\\Real",
      "lstrip": false,
      "normalized": false,
      "rstrip": false,
      "single_word": false,
      "special": true
    },
    "7692": {
      "content": "\\ov{",
      "lstrip": false,
      "normalized": false,
      "rstrip": false,
      "single_word": false,
      "special": true
    },
    "7693": {
      "content": "\\td",
      "lstrip": false,
      "normalized": false,
      "rstrip": false,
      "single_word": false,
      "special": true
    },
    "7694": {
      "content": "\\bpi",
      "lstrip": false,
      "normalized": false,
      "rstrip": false,
      "single_word": false,
      "special": true
    },
    "7695": {
      "content": "⊤",
      "lstrip": false,
      "normalized": false,
      "rstrip": false,
      "single_word": false,
      "special": true
    },
    "7696": {
      "content": "|",
      "lstrip": false,
      "normalized": false,
      "rstrip": false,
      "single_word": false,
      "special": true
    },
    "7697": {
      "content": "\\ss",
      "lstrip": false,
      "normalized": false,
      "rstrip": false,
      "single_word": false,
      "special": true
    },
    "7698": {
      "content": "\\Large",
      "lstrip": false,
      "normalized": false,
      "rstrip": false,
      "single_word": false,
      "special": true
    },
    "7699": {
      "content": "\\it{",
      "lstrip": false,
      "normalized": false,
      "rstrip": false,
      "single_word": false,
      "special": true
    },
    "7700": {
      "content": "\\mt",
      "lstrip": false,
      "normalized": false,
      "rstrip": false,
      "single_word": false,
      "special": true
    },
    "7701": {
      "content": "\\Lam",
      "lstrip": false,
      "normalized": false,
      "rstrip": false,
      "single_word": false,
      "special": true
    },
    "7702": {
      "content": "\\measuredangle",
      "lstrip": false,
      "normalized": false,
      "rstrip": false,
      "single_word": false,
      "special": true
    },
    "7703": {
      "content": "\\Rrightarrow",
      "lstrip": false,
      "normalized": false,
      "rstrip": false,
      "single_word": false,
      "special": true
    },
    "7704": {
      "content": "\\gG",
      "lstrip": false,
      "normalized": false,
      "rstrip": false,
      "single_word": false,
      "special": true
    },
    "7705": {
      "content": "\\crcr",
      "lstrip": false,
      "normalized": false,
      "rstrip": false,
      "single_word": false,
      "special": true
    },
    "7706": {
      "content": "∶",
      "lstrip": false,
      "normalized": false,
      "rstrip": false,
      "single_word": false,
      "special": true
    },
    "7707": {
      "content": "\\tA",
      "lstrip": false,
      "normalized": false,
      "rstrip": false,
      "single_word": false,
      "special": true
    },
    "7708": {
      "content": "\\zed",
      "lstrip": false,
      "normalized": false,
      "rstrip": false,
      "single_word": false,
      "special": true
    },
    "7709": {
      "content": "\\vo",
      "lstrip": false,
      "normalized": false,
      "rstrip": false,
      "single_word": false,
      "special": true
    },
    "7710": {
      "content": "\\spc",
      "lstrip": false,
      "normalized": false,
      "rstrip": false,
      "single_word": false,
      "special": true
    },
    "7711": {
      "content": "\\dev",
      "lstrip": false,
      "normalized": false,
      "rstrip": false,
      "single_word": false,
      "special": true
    },
    "7712": {
      "content": "ζ",
      "lstrip": false,
      "normalized": false,
      "rstrip": false,
      "single_word": false,
      "special": true
    },
    "7713": {
      "content": "\\und",
      "lstrip": false,
      "normalized": false,
      "rstrip": false,
      "single_word": false,
      "special": true
    },
    "7714": {
      "content": "\\permil",
      "lstrip": false,
      "normalized": false,
      "rstrip": false,
      "single_word": false,
      "special": true
    },
    "7715": {
      "content": "\\mathcalboondox{",
      "lstrip": false,
      "normalized": false,
      "rstrip": false,
      "single_word": false,
      "special": true
    },
    "7716": {
      "content": "\\quad{",
      "lstrip": false,
      "normalized": false,
      "rstrip": false,
      "single_word": false,
      "special": true
    },
    "7717": {
      "content": "\\bw",
      "lstrip": false,
      "normalized": false,
      "rstrip": false,
      "single_word": false,
      "special": true
    },
    "7718": {
      "content": "\\limits{",
      "lstrip": false,
      "normalized": false,
      "rstrip": false,
      "single_word": false,
      "special": true
    },
    "7719": {
      "content": "↑",
      "lstrip": false,
      "normalized": false,
      "rstrip": false,
      "single_word": false,
      "special": true
    },
    "7720": {
      "content": "⩽",
      "lstrip": false,
      "normalized": false,
      "rstrip": false,
      "single_word": false,
      "special": true
    },
    "7721": {
      "content": "\\mdmathbb{",
      "lstrip": false,
      "normalized": false,
      "rstrip": false,
      "single_word": false,
      "special": true
    },
    "7722": {
      "content": "\\am",
      "lstrip": false,
      "normalized": false,
      "rstrip": false,
      "single_word": false,
      "special": true
    },
    "7723": {
      "content": "\\calK",
      "lstrip": false,
      "normalized": false,
      "rstrip": false,
      "single_word": false,
      "special": true
    },
    "7724": {
      "content": "\\ud",
      "lstrip": false,
      "normalized": false,
      "rstrip": false,
      "single_word": false,
      "special": true
    },
    "7725": {
      "content": "𝑆",
      "lstrip": false,
      "normalized": false,
      "rstrip": false,
      "single_word": false,
      "special": true
    },
    "7726": {
      "content": "𝑙",
      "lstrip": false,
      "normalized": false,
      "rstrip": false,
      "single_word": false,
      "special": true
    },
    "7727": {
      "content": "\\trans",
      "lstrip": false,
      "normalized": false,
      "rstrip": false,
      "single_word": false,
      "special": true
    },
    "7728": {
      "content": "\\unrhd",
      "lstrip": false,
      "normalized": false,
      "rstrip": false,
      "single_word": false,
      "special": true
    },
    "7729": {
      "content": "\\boxdot",
      "lstrip": false,
      "normalized": false,
      "rstrip": false,
      "single_word": false,
      "special": true
    },
    "7730": {
      "content": "\\stab",
      "lstrip": false,
      "normalized": false,
      "rstrip": false,
      "single_word": false,
      "special": true
    },
    "7731": {
      "content": "\\textit{",
      "lstrip": false,
      "normalized": false,
      "rstrip": false,
      "single_word": false,
      "special": true
    },
    "7732": {
      "content": "\\Biggl{",
      "lstrip": false,
      "normalized": false,
      "rstrip": false,
      "single_word": false,
      "special": true
    },
    "7733": {
      "content": "\\cdotp{",
      "lstrip": false,
      "normalized": false,
      "rstrip": false,
      "single_word": false,
      "special": true
    },
    "7734": {
      "content": "\\upvartheta",
      "lstrip": false,
      "normalized": false,
      "rstrip": false,
      "single_word": false,
      "special": true
    },
    "7735": {
      "content": "✓",
      "lstrip": false,
      "normalized": false,
      "rstrip": false,
      "single_word": false,
      "special": true
    },
    "7736": {
      "content": "\\rightarrowtail",
      "lstrip": false,
      "normalized": false,
      "rstrip": false,
      "single_word": false,
      "special": true
    },
    "7737": {
      "content": "\\textsf",
      "lstrip": false,
      "normalized": false,
      "rstrip": false,
      "single_word": false,
      "special": true
    },
    "7738": {
      "content": "\\bzero",
      "lstrip": false,
      "normalized": false,
      "rstrip": false,
      "single_word": false,
      "special": true
    },
    "7739": {
      "content": "\\lri",
      "lstrip": false,
      "normalized": false,
      "rstrip": false,
      "single_word": false,
      "special": true
    },
    "7740": {
      "content": "\\undertilde{",
      "lstrip": false,
      "normalized": false,
      "rstrip": false,
      "single_word": false,
      "special": true
    },
    "7741": {
      "content": "ó",
      "lstrip": false,
      "normalized": false,
      "rstrip": false,
      "single_word": false,
      "special": true
    },
    "7742": {
      "content": "\\Pcal",
      "lstrip": false,
      "normalized": false,
      "rstrip": false,
      "single_word": false,
      "special": true
    },
    "7743": {
      "content": "\\BS",
      "lstrip": false,
      "normalized": false,
      "rstrip": false,
      "single_word": false,
      "special": true
    },
    "7744": {
      "content": "\\tw",
      "lstrip": false,
      "normalized": false,
      "rstrip": false,
      "single_word": false,
      "special": true
    },
    "7745": {
      "content": "\\romannumeral",
      "lstrip": false,
      "normalized": false,
      "rstrip": false,
      "single_word": false,
      "special": true
    },
    "7746": {
      "content": "≳",
      "lstrip": false,
      "normalized": false,
      "rstrip": false,
      "single_word": false,
      "special": true
    },
    "7747": {
      "content": "\\lneqq",
      "lstrip": false,
      "normalized": false,
      "rstrip": false,
      "single_word": false,
      "special": true
    },
    "7748": {
      "content": "\\mu",
      "lstrip": false,
      "normalized": false,
      "rstrip": false,
      "single_word": false,
      "special": true
    },
    "7749": {
      "content": "\\mult",
      "lstrip": false,
      "normalized": false,
      "rstrip": false,
      "single_word": false,
      "special": true
    },
    "7750": {
      "content": "\\bbf",
      "lstrip": false,
      "normalized": false,
      "rstrip": false,
      "single_word": false,
      "special": true
    },
    "7751": {
      "content": "\\mcal",
      "lstrip": false,
      "normalized": false,
      "rstrip": false,
      "single_word": false,
      "special": true
    },
    "7752": {
      "content": "\\pd",
      "lstrip": false,
      "normalized": false,
      "rstrip": false,
      "single_word": false,
      "special": true
    },
    "7753": {
      "content": "\\bdry",
      "lstrip": false,
      "normalized": false,
      "rstrip": false,
      "single_word": false,
      "special": true
    },
    "7754": {
      "content": "\\diff",
      "lstrip": false,
      "normalized": false,
      "rstrip": false,
      "single_word": false,
      "special": true
    },
    "7755": {
      "content": "á",
      "lstrip": false,
      "normalized": false,
      "rstrip": false,
      "single_word": false,
      "special": true
    },
    "7756": {
      "content": "\\rbrace",
      "lstrip": false,
      "normalized": false,
      "rstrip": false,
      "single_word": false,
      "special": true
    },
    "7757": {
      "content": "\\ar",
      "lstrip": false,
      "normalized": false,
      "rstrip": false,
      "single_word": false,
      "special": true
    },
    "7758": {
      "content": "\\leftrightarroweq",
      "lstrip": false,
      "normalized": false,
      "rstrip": false,
      "single_word": false,
      "special": true
    },
    "7759": {
      "content": "\u0012",
      "lstrip": false,
      "normalized": false,
      "rstrip": false,
      "single_word": false,
      "special": true
    },
    "7760": {
      "content": "\\epsilon",
      "lstrip": false,
      "normalized": false,
      "rstrip": false,
      "single_word": false,
      "special": true
    },
    "7761": {
      "content": "\\mathitb{",
      "lstrip": false,
      "normalized": false,
      "rstrip": false,
      "single_word": false,
      "special": true
    },
    "7762": {
      "content": "\\succeq",
      "lstrip": false,
      "normalized": false,
      "rstrip": false,
      "single_word": false,
      "special": true
    },
    "7763": {
      "content": "\\rightarrow{",
      "lstrip": false,
      "normalized": false,
      "rstrip": false,
      "single_word": false,
      "special": true
    },
    "7764": {
      "content": "\\vecx",
      "lstrip": false,
      "normalized": false,
      "rstrip": false,
      "single_word": false,
      "special": true
    },
    "7765": {
      "content": "⃗",
      "lstrip": false,
      "normalized": false,
      "rstrip": false,
      "single_word": false,
      "special": true
    },
    "7766": {
      "content": "\\outerproduct",
      "lstrip": false,
      "normalized": false,
      "rstrip": false,
      "single_word": false,
      "special": true
    },
    "7767": {
      "content": "\\CK",
      "lstrip": false,
      "normalized": false,
      "rstrip": false,
      "single_word": false,
      "special": true
    },
    "7768": {
      "content": "\\kB",
      "lstrip": false,
      "normalized": false,
      "rstrip": false,
      "single_word": false,
      "special": true
    },
    "7769": {
      "content": "\\bpsi",
      "lstrip": false,
      "normalized": false,
      "rstrip": false,
      "single_word": false,
      "special": true
    },
    "7770": {
      "content": "\\supseteq",
      "lstrip": false,
      "normalized": false,
      "rstrip": false,
      "single_word": false,
      "special": true
    },
    "7771": {
      "content": "\\braket",
      "lstrip": false,
      "normalized": false,
      "rstrip": false,
      "single_word": false,
      "special": true
    },
    "7772": {
      "content": "\\calM",
      "lstrip": false,
      "normalized": false,
      "rstrip": false,
      "single_word": false,
      "special": true
    },
    "7773": {
      "content": "\\md",
      "lstrip": false,
      "normalized": false,
      "rstrip": false,
      "single_word": false,
      "special": true
    },
    "7774": {
      "content": "\\Sun",
      "lstrip": false,
      "normalized": false,
      "rstrip": false,
      "single_word": false,
      "special": true
    },
    "7775": {
      "content": "\\reg",
      "lstrip": false,
      "normalized": false,
      "rstrip": false,
      "single_word": false,
      "special": true
    },
    "7776": {
      "content": "\\equiv{",
      "lstrip": false,
      "normalized": false,
      "rstrip": false,
      "single_word": false,
      "special": true
    },
    "7777": {
      "content": "\\rv",
      "lstrip": false,
      "normalized": false,
      "rstrip": false,
      "single_word": false,
      "special": true
    },
    "7778": {
      "content": "\\bbR",
      "lstrip": false,
      "normalized": false,
      "rstrip": false,
      "single_word": false,
      "special": true
    },
    "7779": {
      "content": "\\Or",
      "lstrip": false,
      "normalized": false,
      "rstrip": false,
      "single_word": false,
      "special": true
    },
    "7780": {
      "content": "\\forces",
      "lstrip": false,
      "normalized": false,
      "rstrip": false,
      "single_word": false,
      "special": true
    },
    "7781": {
      "content": "\\ubar",
      "lstrip": false,
      "normalized": false,
      "rstrip": false,
      "single_word": false,
      "special": true
    },
    "7782": {
      "content": "\\rVert",
      "lstrip": false,
      "normalized": false,
      "rstrip": false,
      "single_word": false,
      "special": true
    },
    "7783": {
      "content": "】",
      "lstrip": false,
      "normalized": false,
      "rstrip": false,
      "single_word": false,
      "special": true
    },
    "7784": {
      "content": "\\tprod",
      "lstrip": false,
      "normalized": false,
      "rstrip": false,
      "single_word": false,
      "special": true
    },
    "7785": {
      "content": "\\Scal",
      "lstrip": false,
      "normalized": false,
      "rstrip": false,
      "single_word": false,
      "special": true
    },
    "7786": {
      "content": "\\notin{",
      "lstrip": false,
      "normalized": false,
      "rstrip": false,
      "single_word": false,
      "special": true
    },
    "7787": {
      "content": "\\ttt",
      "lstrip": false,
      "normalized": false,
      "rstrip": false,
      "single_word": false,
      "special": true
    },
    "7788": {
      "content": "\\ten{",
      "lstrip": false,
      "normalized": false,
      "rstrip": false,
      "single_word": false,
      "special": true
    },
    "7789": {
      "content": "\\tiny",
      "lstrip": false,
      "normalized": false,
      "rstrip": false,
      "single_word": false,
      "special": true
    },
    "7790": {
      "content": "\\calB",
      "lstrip": false,
      "normalized": false,
      "rstrip": false,
      "single_word": false,
      "special": true
    },
    "7791": {
      "content": "\\word",
      "lstrip": false,
      "normalized": false,
      "rstrip": false,
      "single_word": false,
      "special": true
    },
    "7792": {
      "content": "\\nt",
      "lstrip": false,
      "normalized": false,
      "rstrip": false,
      "single_word": false,
      "special": true
    },
    "7793": {
      "content": "\\tmop{",
      "lstrip": false,
      "normalized": false,
      "rstrip": false,
      "single_word": false,
      "special": true
    },
    "7794": {
      "content": "\\OPT",
      "lstrip": false,
      "normalized": false,
      "rstrip": false,
      "single_word": false,
      "special": true
    },
    "7795": {
      "content": "\\overline{",
      "lstrip": false,
      "normalized": false,
      "rstrip": false,
      "single_word": false,
      "special": true
    },
    "7796": {
      "content": "\\deg",
      "lstrip": false,
      "normalized": false,
      "rstrip": false,
      "single_word": false,
      "special": true
    },
    "7797": {
      "content": "\\vspace",
      "lstrip": false,
      "normalized": false,
      "rstrip": false,
      "single_word": false,
      "special": true
    },
    "7798": {
      "content": "\\PR",
      "lstrip": false,
      "normalized": false,
      "rstrip": false,
      "single_word": false,
      "special": true
    },
    "7799": {
      "content": "\\dif",
      "lstrip": false,
      "normalized": false,
      "rstrip": false,
      "single_word": false,
      "special": true
    },
    "7800": {
      "content": "\\sup",
      "lstrip": false,
      "normalized": false,
      "rstrip": false,
      "single_word": false,
      "special": true
    },
    "7801": {
      "content": "\\varkappa",
      "lstrip": false,
      "normalized": false,
      "rstrip": false,
      "single_word": false,
      "special": true
    },
    "7802": {
      "content": "\\rr",
      "lstrip": false,
      "normalized": false,
      "rstrip": false,
      "single_word": false,
      "special": true
    },
    "7803": {
      "content": "\\bigcirc",
      "lstrip": false,
      "normalized": false,
      "rstrip": false,
      "single_word": false,
      "special": true
    },
    "7804": {
      "content": "\\pl",
      "lstrip": false,
      "normalized": false,
      "rstrip": false,
      "single_word": false,
      "special": true
    },
    "7805": {
      "content": "\\thinspace",
      "lstrip": false,
      "normalized": false,
      "rstrip": false,
      "single_word": false,
      "special": true
    },
    "7806": {
      "content": "\\ccc",
      "lstrip": false,
      "normalized": false,
      "rstrip": false,
      "single_word": false,
      "special": true
    },
    "7807": {
      "content": "\\Kappa",
      "lstrip": false,
      "normalized": false,
      "rstrip": false,
      "single_word": false,
      "special": true
    },
    "7808": {
      "content": "\\odot{",
      "lstrip": false,
      "normalized": false,
      "rstrip": false,
      "single_word": false,
      "special": true
    },
    "7809": {
      "content": "\\cite{",
      "lstrip": false,
      "normalized": false,
      "rstrip": false,
      "single_word": false,
      "special": true
    },
    "7810": {
      "content": "\\c",
      "lstrip": false,
      "normalized": false,
      "rstrip": false,
      "single_word": false,
      "special": true
    },
    "7811": {
      "content": "\\Ee",
      "lstrip": false,
      "normalized": false,
      "rstrip": false,
      "single_word": false,
      "special": true
    },
    "7812": {
      "content": "\\Map",
      "lstrip": false,
      "normalized": false,
      "rstrip": false,
      "single_word": false,
      "special": true
    },
    "7813": {
      "content": "\\cru",
      "lstrip": false,
      "normalized": false,
      "rstrip": false,
      "single_word": false,
      "special": true
    },
    "7814": {
      "content": "\\vct{",
      "lstrip": false,
      "normalized": false,
      "rstrip": false,
      "single_word": false,
      "special": true
    },
    "7815": {
      "content": "\\SL",
      "lstrip": false,
      "normalized": false,
      "rstrip": false,
      "single_word": false,
      "special": true
    },
    "7816": {
      "content": "\\gd",
      "lstrip": false,
      "normalized": false,
      "rstrip": false,
      "single_word": false,
      "special": true
    },
    "7817": {
      "content": "\\xiup",
      "lstrip": false,
      "normalized": false,
      "rstrip": false,
      "single_word": false,
      "special": true
    },
    "7818": {
      "content": "\\Inn",
      "lstrip": false,
      "normalized": false,
      "rstrip": false,
      "single_word": false,
      "special": true
    },
    "7819": {
      "content": "з",
      "lstrip": false,
      "normalized": false,
      "rstrip": false,
      "single_word": false,
      "special": true
    },
    "7820": {
      "content": "\\square",
      "lstrip": false,
      "normalized": false,
      "rstrip": false,
      "single_word": false,
      "special": true
    },
    "7821": {
      "content": "∼",
      "lstrip": false,
      "normalized": false,
      "rstrip": false,
      "single_word": false,
      "special": true
    },
    "7822": {
      "content": "\\mathsl",
      "lstrip": false,
      "normalized": false,
      "rstrip": false,
      "single_word": false,
      "special": true
    },
    "7823": {
      "content": "\\leqq",
      "lstrip": false,
      "normalized": false,
      "rstrip": false,
      "single_word": false,
      "special": true
    },
    "7824": {
      "content": "\\Sg",
      "lstrip": false,
      "normalized": false,
      "rstrip": false,
      "single_word": false,
      "special": true
    },
    "7825": {
      "content": "ë",
      "lstrip": false,
      "normalized": false,
      "rstrip": false,
      "single_word": false,
      "special": true
    },
    "7826": {
      "content": ")",
      "lstrip": false,
      "normalized": false,
      "rstrip": false,
      "single_word": false,
      "special": true
    },
    "7827": {
      "content": "\u001b",
      "lstrip": false,
      "normalized": false,
      "rstrip": false,
      "single_word": false,
      "special": true
    },
    "7828": {
      "content": "Ñ",
      "lstrip": false,
      "normalized": false,
      "rstrip": false,
      "single_word": false,
      "special": true
    },
    "7829": {
      "content": "\\Li",
      "lstrip": false,
      "normalized": false,
      "rstrip": false,
      "single_word": false,
      "special": true
    },
    "7830": {
      "content": "\\actson",
      "lstrip": false,
      "normalized": false,
      "rstrip": false,
      "single_word": false,
      "special": true
    },
    "7831": {
      "content": "\\co",
      "lstrip": false,
      "normalized": false,
      "rstrip": false,
      "single_word": false,
      "special": true
    },
    "7832": {
      "content": "ﬄ",
      "lstrip": false,
      "normalized": false,
      "rstrip": false,
      "single_word": false,
      "special": true
    },
    "7833": {
      "content": "\\nn",
      "lstrip": false,
      "normalized": false,
      "rstrip": false,
      "single_word": false,
      "special": true
    },
    "7834": {
      "content": "∫",
      "lstrip": false,
      "normalized": false,
      "rstrip": false,
      "single_word": false,
      "special": true
    },
    "7835": {
      "content": "\\lambdabar",
      "lstrip": false,
      "normalized": false,
      "rstrip": false,
      "single_word": false,
      "special": true
    },
    "7836": {
      "content": "\\textstyle",
      "lstrip": false,
      "normalized": false,
      "rstrip": false,
      "single_word": false,
      "special": true
    },
    "7837": {
      "content": "𝑓",
      "lstrip": false,
      "normalized": false,
      "rstrip": false,
      "single_word": false,
      "special": true
    },
    "7838": {
      "content": "\\bla",
      "lstrip": false,
      "normalized": false,
      "rstrip": false,
      "single_word": false,
      "special": true
    },
    "7839": {
      "content": "\\xv",
      "lstrip": false,
      "normalized": false,
      "rstrip": false,
      "single_word": false,
      "special": true
    },
    "7840": {
      "content": "ℜ",
      "lstrip": false,
      "normalized": false,
      "rstrip": false,
      "single_word": false,
      "special": true
    },
    "7841": {
      "content": "\\kappa{",
      "lstrip": false,
      "normalized": false,
      "rstrip": false,
      "single_word": false,
      "special": true
    },
    "7842": {
      "content": "\\Pro",
      "lstrip": false,
      "normalized": false,
      "rstrip": false,
      "single_word": false,
      "special": true
    },
    "7843": {
      "content": "\\xrightarrow{",
      "lstrip": false,
      "normalized": false,
      "rstrip": false,
      "single_word": false,
      "special": true
    },
    "7844": {
      "content": "\\ge",
      "lstrip": false,
      "normalized": false,
      "rstrip": false,
      "single_word": false,
      "special": true
    },
    "7845": {
      "content": "\\cQ",
      "lstrip": false,
      "normalized": false,
      "rstrip": false,
      "single_word": false,
      "special": true
    },
    "7846": {
      "content": "\\crC",
      "lstrip": false,
      "normalized": false,
      "rstrip": false,
      "single_word": false,
      "special": true
    },
    "7847": {
      "content": "\\exp{",
      "lstrip": false,
      "normalized": false,
      "rstrip": false,
      "single_word": false,
      "special": true
    },
    "7848": {
      "content": "\\pmatrix{",
      "lstrip": false,
      "normalized": false,
      "rstrip": false,
      "single_word": false,
      "special": true
    },
    "7849": {
      "content": "\\partial",
      "lstrip": false,
      "normalized": false,
      "rstrip": false,
      "single_word": false,
      "special": true
    },
    "7850": {
      "content": "\\fol{",
      "lstrip": false,
      "normalized": false,
      "rstrip": false,
      "single_word": false,
      "special": true
    },
    "7851": {
      "content": "≃",
      "lstrip": false,
      "normalized": false,
      "rstrip": false,
      "single_word": false,
      "special": true
    },
    "7852": {
      "content": "\\newmoon",
      "lstrip": false,
      "normalized": false,
      "rstrip": false,
      "single_word": false,
      "special": true
    },
    "7853": {
      "content": "\\longmapsto{",
      "lstrip": false,
      "normalized": false,
      "rstrip": false,
      "single_word": false,
      "special": true
    },
    "7854": {
      "content": "\\braket{",
      "lstrip": false,
      "normalized": false,
      "rstrip": false,
      "single_word": false,
      "special": true
    },
    "7855": {
      "content": "\\average{",
      "lstrip": false,
      "normalized": false,
      "rstrip": false,
      "single_word": false,
      "special": true
    },
    "7856": {
      "content": "\\looparrowright",
      "lstrip": false,
      "normalized": false,
      "rstrip": false,
      "single_word": false,
      "special": true
    },
    "7857": {
      "content": "\\sin",
      "lstrip": false,
      "normalized": false,
      "rstrip": false,
      "single_word": false,
      "special": true
    },
    "7858": {
      "content": "\\cR",
      "lstrip": false,
      "normalized": false,
      "rstrip": false,
      "single_word": false,
      "special": true
    },
    "7859": {
      "content": "\\mm",
      "lstrip": false,
      "normalized": false,
      "rstrip": false,
      "single_word": false,
      "special": true
    },
    "7860": {
      "content": "\\ca",
      "lstrip": false,
      "normalized": false,
      "rstrip": false,
      "single_word": false,
      "special": true
    },
    "7861": {
      "content": "\\mmm",
      "lstrip": false,
      "normalized": false,
      "rstrip": false,
      "single_word": false,
      "special": true
    },
    "7862": {
      "content": "\\des",
      "lstrip": false,
      "normalized": false,
      "rstrip": false,
      "single_word": false,
      "special": true
    },
    "7863": {
      "content": "\\textswab",
      "lstrip": false,
      "normalized": false,
      "rstrip": false,
      "single_word": false,
      "special": true
    },
    "7864": {
      "content": "\\bullet{",
      "lstrip": false,
      "normalized": false,
      "rstrip": false,
      "single_word": false,
      "special": true
    },
    "7865": {
      "content": "\\preceq{",
      "lstrip": false,
      "normalized": false,
      "rstrip": false,
      "single_word": false,
      "special": true
    },
    "7866": {
      "content": "\\huge{",
      "lstrip": false,
      "normalized": false,
      "rstrip": false,
      "single_word": false,
      "special": true
    },
    "7867": {
      "content": "\\M{",
      "lstrip": false,
      "normalized": false,
      "rstrip": false,
      "single_word": false,
      "special": true
    },
    "7868": {
      "content": "\\LS",
      "lstrip": false,
      "normalized": false,
      "rstrip": false,
      "single_word": false,
      "special": true
    },
    "7869": {
      "content": "\\bot{",
      "lstrip": false,
      "normalized": false,
      "rstrip": false,
      "single_word": false,
      "special": true
    },
    "7870": {
      "content": "·",
      "lstrip": false,
      "normalized": false,
      "rstrip": false,
      "single_word": false,
      "special": true
    },
    "7871": {
      "content": "\\varodot",
      "lstrip": false,
      "normalized": false,
      "rstrip": false,
      "single_word": false,
      "special": true
    },
    "7872": {
      "content": "\\mit{",
      "lstrip": false,
      "normalized": false,
      "rstrip": false,
      "single_word": false,
      "special": true
    },
    "7873": {
      "content": "Π",
      "lstrip": false,
      "normalized": false,
      "rstrip": false,
      "single_word": false,
      "special": true
    },
    "7874": {
      "content": "\\cu",
      "lstrip": false,
      "normalized": false,
      "rstrip": false,
      "single_word": false,
      "special": true
    },
    "7875": {
      "content": "\\calC",
      "lstrip": false,
      "normalized": false,
      "rstrip": false,
      "single_word": false,
      "special": true
    },
    "7876": {
      "content": "‘",
      "lstrip": false,
      "normalized": false,
      "rstrip": false,
      "single_word": false,
      "special": true
    },
    "7877": {
      "content": "\\fint",
      "lstrip": false,
      "normalized": false,
      "rstrip": false,
      "single_word": false,
      "special": true
    },
    "7878": {
      "content": "⪯",
      "lstrip": false,
      "normalized": false,
      "rstrip": false,
      "single_word": false,
      "special": true
    },
    "7879": {
      "content": "\\bfx",
      "lstrip": false,
      "normalized": false,
      "rstrip": false,
      "single_word": false,
      "special": true
    },
    "7880": {
      "content": "\\floor",
      "lstrip": false,
      "normalized": false,
      "rstrip": false,
      "single_word": false,
      "special": true
    },
    "7881": {
      "content": "\\Biggm{",
      "lstrip": false,
      "normalized": false,
      "rstrip": false,
      "single_word": false,
      "special": true
    },
    "7882": {
      "content": "↦",
      "lstrip": false,
      "normalized": false,
      "rstrip": false,
      "single_word": false,
      "special": true
    },
    "7883": {
      "content": "\\widehat{",
      "lstrip": false,
      "normalized": false,
      "rstrip": false,
      "single_word": false,
      "special": true
    },
    "7884": {
      "content": "\\mathcyr",
      "lstrip": false,
      "normalized": false,
      "rstrip": false,
      "single_word": false,
      "special": true
    },
    "7885": {
      "content": "\\micro",
      "lstrip": false,
      "normalized": false,
      "rstrip": false,
      "single_word": false,
      "special": true
    },
    "7886": {
      "content": "£",
      "lstrip": false,
      "normalized": false,
      "rstrip": false,
      "single_word": false,
      "special": true
    },
    "7887": {
      "content": "\\fdg",
      "lstrip": false,
      "normalized": false,
      "rstrip": false,
      "single_word": false,
      "special": true
    },
    "7888": {
      "content": "\\kappa",
      "lstrip": false,
      "normalized": false,
      "rstrip": false,
      "single_word": false,
      "special": true
    },
    "7889": {
      "content": "\\ve",
      "lstrip": false,
      "normalized": false,
      "rstrip": false,
      "single_word": false,
      "special": true
    },
    "7890": {
      "content": "\\SS",
      "lstrip": false,
      "normalized": false,
      "rstrip": false,
      "single_word": false,
      "special": true
    },
    "7891": {
      "content": "\\gothic",
      "lstrip": false,
      "normalized": false,
      "rstrip": false,
      "single_word": false,
      "special": true
    },
    "7892": {
      "content": "\\doteqdot",
      "lstrip": false,
      "normalized": false,
      "rstrip": false,
      "single_word": false,
      "special": true
    },
    "7893": {
      "content": "\\re",
      "lstrip": false,
      "normalized": false,
      "rstrip": false,
      "single_word": false,
      "special": true
    },
    "7894": {
      "content": "\\xleq",
      "lstrip": false,
      "normalized": false,
      "rstrip": false,
      "single_word": false,
      "special": true
    },
    "7895": {
      "content": "\\bs{",
      "lstrip": false,
      "normalized": false,
      "rstrip": false,
      "single_word": false,
      "special": true
    },
    "7896": {
      "content": "⋊",
      "lstrip": false,
      "normalized": false,
      "rstrip": false,
      "single_word": false,
      "special": true
    },
    "7897": {
      "content": "\\Lg",
      "lstrip": false,
      "normalized": false,
      "rstrip": false,
      "single_word": false,
      "special": true
    },
    "7898": {
      "content": "Г",
      "lstrip": false,
      "normalized": false,
      "rstrip": false,
      "single_word": false,
      "special": true
    },
    "7899": {
      "content": "ї",
      "lstrip": false,
      "normalized": false,
      "rstrip": false,
      "single_word": false,
      "special": true
    },
    "7900": {
      "content": "\\br",
      "lstrip": false,
      "normalized": false,
      "rstrip": false,
      "single_word": false,
      "special": true
    },
    "7901": {
      "content": "\\Av",
      "lstrip": false,
      "normalized": false,
      "rstrip": false,
      "single_word": false,
      "special": true
    },
    "7902": {
      "content": "ğ",
      "lstrip": false,
      "normalized": false,
      "rstrip": false,
      "single_word": false,
      "special": true
    },
    "7903": {
      "content": "˛",
      "lstrip": false,
      "normalized": false,
      "rstrip": false,
      "single_word": false,
      "special": true
    },
    "7904": {
      "content": "\\begin{split}",
      "lstrip": false,
      "normalized": false,
      "rstrip": false,
      "single_word": false,
      "special": true
    },
    "7905": {
      "content": "\\eg",
      "lstrip": false,
      "normalized": false,
      "rstrip": false,
      "single_word": false,
      "special": true
    },
    "7906": {
      "content": "\\Rat",
      "lstrip": false,
      "normalized": false,
      "rstrip": false,
      "single_word": false,
      "special": true
    },
    "7907": {
      "content": "★",
      "lstrip": false,
      "normalized": false,
      "rstrip": false,
      "single_word": false,
      "special": true
    },
    "7908": {
      "content": "\\Gamma{",
      "lstrip": false,
      "normalized": false,
      "rstrip": false,
      "single_word": false,
      "special": true
    },
    "7909": {
      "content": "\\Dcal",
      "lstrip": false,
      "normalized": false,
      "rstrip": false,
      "single_word": false,
      "special": true
    },
    "7910": {
      "content": "\\Hb",
      "lstrip": false,
      "normalized": false,
      "rstrip": false,
      "single_word": false,
      "special": true
    },
    "7911": {
      "content": "\\mathcal",
      "lstrip": false,
      "normalized": false,
      "rstrip": false,
      "single_word": false,
      "special": true
    },
    "7912": {
      "content": "\\Biggr",
      "lstrip": false,
      "normalized": false,
      "rstrip": false,
      "single_word": false,
      "special": true
    },
    "7913": {
      "content": "\\im",
      "lstrip": false,
      "normalized": false,
      "rstrip": false,
      "single_word": false,
      "special": true
    },
    "7914": {
      "content": "χ",
      "lstrip": false,
      "normalized": false,
      "rstrip": false,
      "single_word": false,
      "special": true
    },
    "7915": {
      "content": "\\cdot{",
      "lstrip": false,
      "normalized": false,
      "rstrip": false,
      "single_word": false,
      "special": true
    },
    "7916": {
      "content": "\\begin{bmatrix}",
      "lstrip": false,
      "normalized": false,
      "rstrip": false,
      "single_word": false,
      "special": true
    },
    "7917": {
      "content": "∀",
      "lstrip": false,
      "normalized": false,
      "rstrip": false,
      "single_word": false,
      "special": true
    },
    "7918": {
      "content": "\\nN",
      "lstrip": false,
      "normalized": false,
      "rstrip": false,
      "single_word": false,
      "special": true
    },
    "7919": {
      "content": "\u001a",
      "lstrip": false,
      "normalized": false,
      "rstrip": false,
      "single_word": false,
      "special": true
    },
    "7920": {
      "content": "\\ltimes{",
      "lstrip": false,
      "normalized": false,
      "rstrip": false,
      "single_word": false,
      "special": true
    },
    "7921": {
      "content": "\\gtrdot",
      "lstrip": false,
      "normalized": false,
      "rstrip": false,
      "single_word": false,
      "special": true
    },
    "7922": {
      "content": "\\degree",
      "lstrip": false,
      "normalized": false,
      "rstrip": false,
      "single_word": false,
      "special": true
    },
    "7923": {
      "content": "\\Uplambda",
      "lstrip": false,
      "normalized": false,
      "rstrip": false,
      "single_word": false,
      "special": true
    },
    "7924": {
      "content": "\\crx",
      "lstrip": false,
      "normalized": false,
      "rstrip": false,
      "single_word": false,
      "special": true
    },
    "7925": {
      "content": "\\varphi{",
      "lstrip": false,
      "normalized": false,
      "rstrip": false,
      "single_word": false,
      "special": true
    },
    "7926": {
      "content": "\\tT",
      "lstrip": false,
      "normalized": false,
      "rstrip": false,
      "single_word": false,
      "special": true
    },
    "7927": {
      "content": "\\upharpoonright{",
      "lstrip": false,
      "normalized": false,
      "rstrip": false,
      "single_word": false,
      "special": true
    },
    "7928": {
      "content": "\\bq",
      "lstrip": false,
      "normalized": false,
      "rstrip": false,
      "single_word": false,
      "special": true
    },
    "7929": {
      "content": "\\Lp",
      "lstrip": false,
      "normalized": false,
      "rstrip": false,
      "single_word": false,
      "special": true
    },
    "7930": {
      "content": "=",
      "lstrip": false,
      "normalized": false,
      "rstrip": false,
      "single_word": false,
      "special": true
    },
    "7931": {
      "content": "\\SUd",
      "lstrip": false,
      "normalized": false,
      "rstrip": false,
      "single_word": false,
      "special": true
    },
    "7932": {
      "content": "\\idotsint",
      "lstrip": false,
      "normalized": false,
      "rstrip": false,
      "single_word": false,
      "special": true
    },
    "7933": {
      "content": "\\verb",
      "lstrip": false,
      "normalized": false,
      "rstrip": false,
      "single_word": false,
      "special": true
    },
    "7934": {
      "content": "\\gs",
      "lstrip": false,
      "normalized": false,
      "rstrip": false,
      "single_word": false,
      "special": true
    },
    "7935": {
      "content": "\u000e",
      "lstrip": false,
      "normalized": false,
      "rstrip": false,
      "single_word": false,
      "special": true
    },
    "7936": {
      "content": "\\grave{",
      "lstrip": false,
      "normalized": false,
      "rstrip": false,
      "single_word": false,
      "special": true
    },
    "7937": {
      "content": "\\enspace",
      "lstrip": false,
      "normalized": false,
      "rstrip": false,
      "single_word": false,
      "special": true
    },
    "7938": {
      "content": "&",
      "lstrip": false,
      "normalized": false,
      "rstrip": false,
      "single_word": false,
      "special": true
    },
    "7939": {
      "content": "\\bfm",
      "lstrip": false,
      "normalized": false,
      "rstrip": false,
      "single_word": false,
      "special": true
    },
    "7940": {
      "content": "\\mycal",
      "lstrip": false,
      "normalized": false,
      "rstrip": false,
      "single_word": false,
      "special": true
    },
    "7941": {
      "content": "\\mV",
      "lstrip": false,
      "normalized": false,
      "rstrip": false,
      "single_word": false,
      "special": true
    },
    "7942": {
      "content": "\\const",
      "lstrip": false,
      "normalized": false,
      "rstrip": false,
      "single_word": false,
      "special": true
    },
    "7943": {
      "content": "\\hfill",
      "lstrip": false,
      "normalized": false,
      "rstrip": false,
      "single_word": false,
      "special": true
    },
    "7944": {
      "content": "\\zz",
      "lstrip": false,
      "normalized": false,
      "rstrip": false,
      "single_word": false,
      "special": true
    },
    "7945": {
      "content": "\\CN",
      "lstrip": false,
      "normalized": false,
      "rstrip": false,
      "single_word": false,
      "special": true
    },
    "7946": {
      "content": "Ω",
      "lstrip": false,
      "normalized": false,
      "rstrip": false,
      "single_word": false,
      "special": true
    },
    "7947": {
      "content": "\\mathcurl",
      "lstrip": false,
      "normalized": false,
      "rstrip": false,
      "single_word": false,
      "special": true
    },
    "7948": {
      "content": "\\Xi",
      "lstrip": false,
      "normalized": false,
      "rstrip": false,
      "single_word": false,
      "special": true
    },
    "7949": {
      "content": "\\interleave",
      "lstrip": false,
      "normalized": false,
      "rstrip": false,
      "single_word": false,
      "special": true
    },
    "7950": {
      "content": "\\us",
      "lstrip": false,
      "normalized": false,
      "rstrip": false,
      "single_word": false,
      "special": true
    },
    "7951": {
      "content": "\\uptheta",
      "lstrip": false,
      "normalized": false,
      "rstrip": false,
      "single_word": false,
      "special": true
    },
    "7952": {
      "content": "\\DM",
      "lstrip": false,
      "normalized": false,
      "rstrip": false,
      "single_word": false,
      "special": true
    },
    "7953": {
      "content": "\\ref{",
      "lstrip": false,
      "normalized": false,
      "rstrip": false,
      "single_word": false,
      "special": true
    },
    "7954": {
      "content": "\\eqqcolon",
      "lstrip": false,
      "normalized": false,
      "rstrip": false,
      "single_word": false,
      "special": true
    },
    "7955": {
      "content": "\\det",
      "lstrip": false,
      "normalized": false,
      "rstrip": false,
      "single_word": false,
      "special": true
    },
    "7956": {
      "content": "\\Rightarrow",
      "lstrip": false,
      "normalized": false,
      "rstrip": false,
      "single_word": false,
      "special": true
    },
    "7957": {
      "content": "\\llbracket",
      "lstrip": false,
      "normalized": false,
      "rstrip": false,
      "single_word": false,
      "special": true
    },
    "7958": {
      "content": "\\sharp{",
      "lstrip": false,
      "normalized": false,
      "rstrip": false,
      "single_word": false,
      "special": true
    },
    "7959": {
      "content": "ф",
      "lstrip": false,
      "normalized": false,
      "rstrip": false,
      "single_word": false,
      "special": true
    },
    "7960": {
      "content": "\\differential{",
      "lstrip": false,
      "normalized": false,
      "rstrip": false,
      "single_word": false,
      "special": true
    },
    "7961": {
      "content": "\\bmi",
      "lstrip": false,
      "normalized": false,
      "rstrip": false,
      "single_word": false,
      "special": true
    },
    "7962": {
      "content": "\\fy",
      "lstrip": false,
      "normalized": false,
      "rstrip": false,
      "single_word": false,
      "special": true
    },
    "7963": {
      "content": "\\vcentcolon",
      "lstrip": false,
      "normalized": false,
      "rstrip": false,
      "single_word": false,
      "special": true
    },
    "7964": {
      "content": "ϱ",
      "lstrip": false,
      "normalized": false,
      "rstrip": false,
      "single_word": false,
      "special": true
    },
    "7965": {
      "content": "\\barwedge",
      "lstrip": false,
      "normalized": false,
      "rstrip": false,
      "single_word": false,
      "special": true
    },
    "7966": {
      "content": "\\Cap",
      "lstrip": false,
      "normalized": false,
      "rstrip": false,
      "single_word": false,
      "special": true
    },
    "7967": {
      "content": "\\Zb",
      "lstrip": false,
      "normalized": false,
      "rstrip": false,
      "single_word": false,
      "special": true
    },
    "7968": {
      "content": "\\bBigg",
      "lstrip": false,
      "normalized": false,
      "rstrip": false,
      "single_word": false,
      "special": true
    },
    "7969": {
      "content": "\\ominus{",
      "lstrip": false,
      "normalized": false,
      "rstrip": false,
      "single_word": false,
      "special": true
    },
    "7970": {
      "content": "\\set{",
      "lstrip": false,
      "normalized": false,
      "rstrip": false,
      "single_word": false,
      "special": true
    },
    "7971": {
      "content": "˜",
      "lstrip": false,
      "normalized": false,
      "rstrip": false,
      "single_word": false,
      "special": true
    },
    "7972": {
      "content": "\\Arrowvert",
      "lstrip": false,
      "normalized": false,
      "rstrip": false,
      "single_word": false,
      "special": true
    },
    "7973": {
      "content": "\\inc",
      "lstrip": false,
      "normalized": false,
      "rstrip": false,
      "single_word": false,
      "special": true
    },
    "7974": {
      "content": "✐",
      "lstrip": false,
      "normalized": false,
      "rstrip": false,
      "single_word": false,
      "special": true
    },
    "7975": {
      "content": "\\unboldmath",
      "lstrip": false,
      "normalized": false,
      "rstrip": false,
      "single_word": false,
      "special": true
    },
    "7976": {
      "content": "\\biglb",
      "lstrip": false,
      "normalized": false,
      "rstrip": false,
      "single_word": false,
      "special": true
    },
    "7977": {
      "content": "™",
      "lstrip": false,
      "normalized": false,
      "rstrip": false,
      "single_word": false,
      "special": true
    },
    "7978": {
      "content": "⟳",
      "lstrip": false,
      "normalized": false,
      "rstrip": false,
      "single_word": false,
      "special": true
    },
    "7979": {
      "content": "\\ul",
      "lstrip": false,
      "normalized": false,
      "rstrip": false,
      "single_word": false,
      "special": true
    },
    "7980": {
      "content": "\\Pe",
      "lstrip": false,
      "normalized": false,
      "rstrip": false,
      "single_word": false,
      "special": true
    },
    "7981": {
      "content": "\\br{",
      "lstrip": false,
      "normalized": false,
      "rstrip": false,
      "single_word": false,
      "special": true
    },
    "7982": {
      "content": "\\prescript",
      "lstrip": false,
      "normalized": false,
      "rstrip": false,
      "single_word": false,
      "special": true
    },
    "7983": {
      "content": "\\aas",
      "lstrip": false,
      "normalized": false,
      "rstrip": false,
      "single_word": false,
      "special": true
    },
    "7984": {
      "content": "\\upzeta",
      "lstrip": false,
      "normalized": false,
      "rstrip": false,
      "single_word": false,
      "special": true
    },
    "7985": {
      "content": "\\subseteqq",
      "lstrip": false,
      "normalized": false,
      "rstrip": false,
      "single_word": false,
      "special": true
    },
    "7986": {
      "content": "\\bigsqcup",
      "lstrip": false,
      "normalized": false,
      "rstrip": false,
      "single_word": false,
      "special": true
    },
    "7987": {
      "content": "\\SIUnitSymbolAngstrom",
      "lstrip": false,
      "normalized": false,
      "rstrip": false,
      "single_word": false,
      "special": true
    },
    "7988": {
      "content": "\\textasteriskcentered",
      "lstrip": false,
      "normalized": false,
      "rstrip": false,
      "single_word": false,
      "special": true
    },
    "7989": {
      "content": "\\mathnormal",
      "lstrip": false,
      "normalized": false,
      "rstrip": false,
      "single_word": false,
      "special": true
    },
    "7990": {
      "content": "\\bi",
      "lstrip": false,
      "normalized": false,
      "rstrip": false,
      "single_word": false,
      "special": true
    },
    "7991": {
      "content": "\\slashed{",
      "lstrip": false,
      "normalized": false,
      "rstrip": false,
      "single_word": false,
      "special": true
    },
    "7992": {
      "content": "\\per",
      "lstrip": false,
      "normalized": false,
      "rstrip": false,
      "single_word": false,
      "special": true
    },
    "7993": {
      "content": "∮",
      "lstrip": false,
      "normalized": false,
      "rstrip": false,
      "single_word": false,
      "special": true
    },
    "7994": {
      "content": "\\thetaup",
      "lstrip": false,
      "normalized": false,
      "rstrip": false,
      "single_word": false,
      "special": true
    },
    "7995": {
      "content": "\\dotproduct",
      "lstrip": false,
      "normalized": false,
      "rstrip": false,
      "single_word": false,
      "special": true
    },
    "7996": {
      "content": "\\integers",
      "lstrip": false,
      "normalized": false,
      "rstrip": false,
      "single_word": false,
      "special": true
    },
    "7997": {
      "content": "\\tenrsf",
      "lstrip": false,
      "normalized": false,
      "rstrip": false,
      "single_word": false,
      "special": true
    },
    "7998": {
      "content": "\\surd",
      "lstrip": false,
      "normalized": false,
      "rstrip": false,
      "single_word": false,
      "special": true
    },
    "7999": {
      "content": "\\lt",
      "lstrip": false,
      "normalized": false,
      "rstrip": false,
      "single_word": false,
      "special": true
    },
    "8000": {
      "content": "\\gn",
      "lstrip": false,
      "normalized": false,
      "rstrip": false,
      "single_word": false,
      "special": true
    },
    "8001": {
      "content": "\\slash",
      "lstrip": false,
      "normalized": false,
      "rstrip": false,
      "single_word": false,
      "special": true
    },
    "8002": {
      "content": "\\Theta{",
      "lstrip": false,
      "normalized": false,
      "rstrip": false,
      "single_word": false,
      "special": true
    },
    "8003": {
      "content": "\\bbE",
      "lstrip": false,
      "normalized": false,
      "rstrip": false,
      "single_word": false,
      "special": true
    },
    "8004": {
      "content": "\\mR",
      "lstrip": false,
      "normalized": false,
      "rstrip": false,
      "single_word": false,
      "special": true
    },
    "8005": {
      "content": "\\tS",
      "lstrip": false,
      "normalized": false,
      "rstrip": false,
      "single_word": false,
      "special": true
    },
    "8006": {
      "content": "È",
      "lstrip": false,
      "normalized": false,
      "rstrip": false,
      "single_word": false,
      "special": true
    },
    "8007": {
      "content": "ř",
      "lstrip": false,
      "normalized": false,
      "rstrip": false,
      "single_word": false,
      "special": true
    },
    "8008": {
      "content": "\\norm",
      "lstrip": false,
      "normalized": false,
      "rstrip": false,
      "single_word": false,
      "special": true
    },
    "8009": {
      "content": "\\bs",
      "lstrip": false,
      "normalized": false,
      "rstrip": false,
      "single_word": false,
      "special": true
    },
    "8010": {
      "content": "\\tens{",
      "lstrip": false,
      "normalized": false,
      "rstrip": false,
      "single_word": false,
      "special": true
    },
    "8011": {
      "content": "\\cW",
      "lstrip": false,
      "normalized": false,
      "rstrip": false,
      "single_word": false,
      "special": true
    },
    "8012": {
      "content": "\\leftrightarrow{",
      "lstrip": false,
      "normalized": false,
      "rstrip": false,
      "single_word": false,
      "special": true
    },
    "8013": {
      "content": "\\EE",
      "lstrip": false,
      "normalized": false,
      "rstrip": false,
      "single_word": false,
      "special": true
    },
    "8014": {
      "content": "\\mt{",
      "lstrip": false,
      "normalized": false,
      "rstrip": false,
      "single_word": false,
      "special": true
    },
    "8015": {
      "content": "∗",
      "lstrip": false,
      "normalized": false,
      "rstrip": false,
      "single_word": false,
      "special": true
    },
    "8016": {
      "content": "ℵ",
      "lstrip": false,
      "normalized": false,
      "rstrip": false,
      "single_word": false,
      "special": true
    },
    "8017": {
      "content": "\\fnl",
      "lstrip": false,
      "normalized": false,
      "rstrip": false,
      "single_word": false,
      "special": true
    },
    "8018": {
      "content": "\\smallsetminus",
      "lstrip": false,
      "normalized": false,
      "rstrip": false,
      "single_word": false,
      "special": true
    },
    "8019": {
      "content": "\\sA",
      "lstrip": false,
      "normalized": false,
      "rstrip": false,
      "single_word": false,
      "special": true
    },
    "8020": {
      "content": "\\gimel",
      "lstrip": false,
      "normalized": false,
      "rstrip": false,
      "single_word": false,
      "special": true
    },
    "8021": {
      "content": "\\substack",
      "lstrip": false,
      "normalized": false,
      "rstrip": false,
      "single_word": false,
      "special": true
    },
    "8022": {
      "content": "\\subsetneqq",
      "lstrip": false,
      "normalized": false,
      "rstrip": false,
      "single_word": false,
      "special": true
    },
    "8023": {
      "content": "\\And",
      "lstrip": false,
      "normalized": false,
      "rstrip": false,
      "single_word": false,
      "special": true
    },
    "8024": {
      "content": "\\sr",
      "lstrip": false,
      "normalized": false,
      "rstrip": false,
      "single_word": false,
      "special": true
    },
    "8025": {
      "content": "\\leftarrow{",
      "lstrip": false,
      "normalized": false,
      "rstrip": false,
      "single_word": false,
      "special": true
    },
    "8026": {
      "content": "\\divergence{",
      "lstrip": false,
      "normalized": false,
      "rstrip": false,
      "single_word": false,
      "special": true
    },
    "8027": {
      "content": "\\bqty",
      "lstrip": false,
      "normalized": false,
      "rstrip": false,
      "single_word": false,
      "special": true
    },
    "8028": {
      "content": "\\PA",
      "lstrip": false,
      "normalized": false,
      "rstrip": false,
      "single_word": false,
      "special": true
    },
    "8029": {
      "content": "\u0006",
      "lstrip": false,
      "normalized": false,
      "rstrip": false,
      "single_word": false,
      "special": true
    },
    "8030": {
      "content": "↾",
      "lstrip": false,
      "normalized": false,
      "rstrip": false,
      "single_word": false,
      "special": true
    },
    "8031": {
      "content": "\\BP",
      "lstrip": false,
      "normalized": false,
      "rstrip": false,
      "single_word": false,
      "special": true
    },
    "8032": {
      "content": "\\ind",
      "lstrip": false,
      "normalized": false,
      "rstrip": false,
      "single_word": false,
      "special": true
    },
    "8033": {
      "content": "\\textminus",
      "lstrip": false,
      "normalized": false,
      "rstrip": false,
      "single_word": false,
      "special": true
    },
    "8034": {
      "content": "\\Lcal",
      "lstrip": false,
      "normalized": false,
      "rstrip": false,
      "single_word": false,
      "special": true
    },
    "8035": {
      "content": "\\textmd",
      "lstrip": false,
      "normalized": false,
      "rstrip": false,
      "single_word": false,
      "special": true
    },
    "8036": {
      "content": "\\Tt",
      "lstrip": false,
      "normalized": false,
      "rstrip": false,
      "single_word": false,
      "special": true
    },
    "8037": {
      "content": "\\subseteq",
      "lstrip": false,
      "normalized": false,
      "rstrip": false,
      "single_word": false,
      "special": true
    },
    "8038": {
      "content": "\\circlearrowleft",
      "lstrip": false,
      "normalized": false,
      "rstrip": false,
      "single_word": false,
      "special": true
    },
    "8039": {
      "content": "\\wb",
      "lstrip": false,
      "normalized": false,
      "rstrip": false,
      "single_word": false,
      "special": true
    },
    "8040": {
      "content": "\\Diff",
      "lstrip": false,
      "normalized": false,
      "rstrip": false,
      "single_word": false,
      "special": true
    },
    "8041": {
      "content": "\\qed",
      "lstrip": false,
      "normalized": false,
      "rstrip": false,
      "single_word": false,
      "special": true
    },
    "8042": {
      "content": "\\Ic",
      "lstrip": false,
      "normalized": false,
      "rstrip": false,
      "single_word": false,
      "special": true
    },
    "8043": {
      "content": "\\mathsfsl{",
      "lstrip": false,
      "normalized": false,
      "rstrip": false,
      "single_word": false,
      "special": true
    },
    "8044": {
      "content": "\\nwarrow",
      "lstrip": false,
      "normalized": false,
      "rstrip": false,
      "single_word": false,
      "special": true
    },
    "8045": {
      "content": "\\Der",
      "lstrip": false,
      "normalized": false,
      "rstrip": false,
      "single_word": false,
      "special": true
    },
    "8046": {
      "content": "\\calE",
      "lstrip": false,
      "normalized": false,
      "rstrip": false,
      "single_word": false,
      "special": true
    },
    "8047": {
      "content": "\\Pt",
      "lstrip": false,
      "normalized": false,
      "rstrip": false,
      "single_word": false,
      "special": true
    },
    "8048": {
      "content": "∉",
      "lstrip": false,
      "normalized": false,
      "rstrip": false,
      "single_word": false,
      "special": true
    },
    "8049": {
      "content": "\\sp",
      "lstrip": false,
      "normalized": false,
      "rstrip": false,
      "single_word": false,
      "special": true
    },
    "8050": {
      "content": "\\bigoplus{",
      "lstrip": false,
      "normalized": false,
      "rstrip": false,
      "single_word": false,
      "special": true
    },
    "8051": {
      "content": "\\ltimes",
      "lstrip": false,
      "normalized": false,
      "rstrip": false,
      "single_word": false,
      "special": true
    },
    "8052": {
      "content": "\\To",
      "lstrip": false,
      "normalized": false,
      "rstrip": false,
      "single_word": false,
      "special": true
    },
    "8053": {
      "content": "\\rank",
      "lstrip": false,
      "normalized": false,
      "rstrip": false,
      "single_word": false,
      "special": true
    },
    "8054": {
      "content": "\\textperiodcentered",
      "lstrip": false,
      "normalized": false,
      "rstrip": false,
      "single_word": false,
      "special": true
    },
    "8055": {
      "content": "\\cI",
      "lstrip": false,
      "normalized": false,
      "rstrip": false,
      "single_word": false,
      "special": true
    },
    "8056": {
      "content": "\\crM",
      "lstrip": false,
      "normalized": false,
      "rstrip": false,
      "single_word": false,
      "special": true
    },
    "8057": {
      "content": "˚",
      "lstrip": false,
      "normalized": false,
      "rstrip": false,
      "single_word": false,
      "special": true
    },
    "8058": {
      "content": "\\mapsto{",
      "lstrip": false,
      "normalized": false,
      "rstrip": false,
      "single_word": false,
      "special": true
    },
    "8059": {
      "content": "\\uuline{",
      "lstrip": false,
      "normalized": false,
      "rstrip": false,
      "single_word": false,
      "special": true
    },
    "8060": {
      "content": "\\shortstack{",
      "lstrip": false,
      "normalized": false,
      "rstrip": false,
      "single_word": false,
      "special": true
    },
    "8061": {
      "content": "\\approx{",
      "lstrip": false,
      "normalized": false,
      "rstrip": false,
      "single_word": false,
      "special": true
    },
    "8062": {
      "content": "\\circ{",
      "lstrip": false,
      "normalized": false,
      "rstrip": false,
      "single_word": false,
      "special": true
    },
    "8063": {
      "content": "\\mathbin{",
      "lstrip": false,
      "normalized": false,
      "rstrip": false,
      "single_word": false,
      "special": true
    },
    "8064": {
      "content": "\\rt",
      "lstrip": false,
      "normalized": false,
      "rstrip": false,
      "single_word": false,
      "special": true
    },
    "8065": {
      "content": "\\gO",
      "lstrip": false,
      "normalized": false,
      "rstrip": false,
      "single_word": false,
      "special": true
    },
    "8066": {
      "content": "\\expval{",
      "lstrip": false,
      "normalized": false,
      "rstrip": false,
      "single_word": false,
      "special": true
    },
    "8067": {
      "content": "\\cat",
      "lstrip": false,
      "normalized": false,
      "rstrip": false,
      "single_word": false,
      "special": true
    },
    "8068": {
      "content": "\\ho",
      "lstrip": false,
      "normalized": false,
      "rstrip": false,
      "single_word": false,
      "special": true
    },
    "8069": {
      "content": "\\nabla{",
      "lstrip": false,
      "normalized": false,
      "rstrip": false,
      "single_word": false,
      "special": true
    },
    "8070": {
      "content": "\\zb",
      "lstrip": false,
      "normalized": false,
      "rstrip": false,
      "single_word": false,
      "special": true
    },
    "8071": {
      "content": "\\linespread",
      "lstrip": false,
      "normalized": false,
      "rstrip": false,
      "single_word": false,
      "special": true
    },
    "8072": {
      "content": "ń",
      "lstrip": false,
      "normalized": false,
      "rstrip": false,
      "single_word": false,
      "special": true
    },
    "8073": {
      "content": "⋅",
      "lstrip": false,
      "normalized": false,
      "rstrip": false,
      "single_word": false,
      "special": true
    },
    "8074": {
      "content": "\\bF",
      "lstrip": false,
      "normalized": false,
      "rstrip": false,
      "single_word": false,
      "special": true
    },
    "8075": {
      "content": "\\rtimes{",
      "lstrip": false,
      "normalized": false,
      "rstrip": false,
      "single_word": false,
      "special": true
    },
    "8076": {
      "content": "¡",
      "lstrip": false,
      "normalized": false,
      "rstrip": false,
      "single_word": false,
      "special": true
    },
    "8077": {
      "content": "\\nonumber",
      "lstrip": false,
      "normalized": false,
      "rstrip": false,
      "single_word": false,
      "special": true
    },
    "8078": {
      "content": "\\erf",
      "lstrip": false,
      "normalized": false,
      "rstrip": false,
      "single_word": false,
      "special": true
    },
    "8079": {
      "content": "\\vek{",
      "lstrip": false,
      "normalized": false,
      "rstrip": false,
      "single_word": false,
      "special": true
    },
    "8080": {
      "content": "\\Rbb",
      "lstrip": false,
      "normalized": false,
      "rstrip": false,
      "single_word": false,
      "special": true
    },
    "8081": {
      "content": "\\rad",
      "lstrip": false,
      "normalized": false,
      "rstrip": false,
      "single_word": false,
      "special": true
    },
    "8082": {
      "content": "\\Sch",
      "lstrip": false,
      "normalized": false,
      "rstrip": false,
      "single_word": false,
      "special": true
    },
    "8083": {
      "content": "\\beta{",
      "lstrip": false,
      "normalized": false,
      "rstrip": false,
      "single_word": false,
      "special": true
    },
    "8084": {
      "content": "\\mathitbf{",
      "lstrip": false,
      "normalized": false,
      "rstrip": false,
      "single_word": false,
      "special": true
    },
    "8085": {
      "content": "\\binom{",
      "lstrip": false,
      "normalized": false,
      "rstrip": false,
      "single_word": false,
      "special": true
    },
    "8086": {
      "content": "\\sec",
      "lstrip": false,
      "normalized": false,
      "rstrip": false,
      "single_word": false,
      "special": true
    },
    "8087": {
      "content": "⊢",
      "lstrip": false,
      "normalized": false,
      "rstrip": false,
      "single_word": false,
      "special": true
    },
    "8088": {
      "content": "\\power",
      "lstrip": false,
      "normalized": false,
      "rstrip": false,
      "single_word": false,
      "special": true
    },
    "8089": {
      "content": "\\brac{",
      "lstrip": false,
      "normalized": false,
      "rstrip": false,
      "single_word": false,
      "special": true
    },
    "8090": {
      "content": "\\bfR",
      "lstrip": false,
      "normalized": false,
      "rstrip": false,
      "single_word": false,
      "special": true
    },
    "8091": {
      "content": "\\Biggm",
      "lstrip": false,
      "normalized": false,
      "rstrip": false,
      "single_word": false,
      "special": true
    },
    "8092": {
      "content": "\\farcm",
      "lstrip": false,
      "normalized": false,
      "rstrip": false,
      "single_word": false,
      "special": true
    },
    "8093": {
      "content": "\\PP",
      "lstrip": false,
      "normalized": false,
      "rstrip": false,
      "single_word": false,
      "special": true
    },
    "8094": {
      "content": "\\Mat",
      "lstrip": false,
      "normalized": false,
      "rstrip": false,
      "single_word": false,
      "special": true
    },
    "8095": {
      "content": "\\bracket{",
      "lstrip": false,
      "normalized": false,
      "rstrip": false,
      "single_word": false,
      "special": true
    },
    "8096": {
      "content": "\\diag",
      "lstrip": false,
      "normalized": false,
      "rstrip": false,
      "single_word": false,
      "special": true
    },
    "8097": {
      "content": "\\not{",
      "lstrip": false,
      "normalized": false,
      "rstrip": false,
      "single_word": false,
      "special": true
    },
    "8098": {
      "content": "\\oldmathcal",
      "lstrip": false,
      "normalized": false,
      "rstrip": false,
      "single_word": false,
      "special": true
    },
    "8099": {
      "content": "\\Game",
      "lstrip": false,
      "normalized": false,
      "rstrip": false,
      "single_word": false,
      "special": true
    },
    "8100": {
      "content": "\\comp{",
      "lstrip": false,
      "normalized": false,
      "rstrip": false,
      "single_word": false,
      "special": true
    },
    "8101": {
      "content": "\\Hess",
      "lstrip": false,
      "normalized": false,
      "rstrip": false,
      "single_word": false,
      "special": true
    },
    "8102": {
      "content": "\\mathbbold",
      "lstrip": false,
      "normalized": false,
      "rstrip": false,
      "single_word": false,
      "special": true
    },
    "8103": {
      "content": "\\Sm",
      "lstrip": false,
      "normalized": false,
      "rstrip": false,
      "single_word": false,
      "special": true
    },
    "8104": {
      "content": "\\xt",
      "lstrip": false,
      "normalized": false,
      "rstrip": false,
      "single_word": false,
      "special": true
    },
    "8105": {
      "content": "\\lg{",
      "lstrip": false,
      "normalized": false,
      "rstrip": false,
      "single_word": false,
      "special": true
    },
    "8106": {
      "content": "\\bfk",
      "lstrip": false,
      "normalized": false,
      "rstrip": false,
      "single_word": false,
      "special": true
    },
    "8107": {
      "content": "\\cS",
      "lstrip": false,
      "normalized": false,
      "rstrip": false,
      "single_word": false,
      "special": true
    },
    "8108": {
      "content": "\\curvearrowleft",
      "lstrip": false,
      "normalized": false,
      "rstrip": false,
      "single_word": false,
      "special": true
    },
    "8109": {
      "content": "\u0005",
      "lstrip": false,
      "normalized": false,
      "rstrip": false,
      "single_word": false,
      "special": true
    },
    "8110": {
      "content": "𝑈",
      "lstrip": false,
      "normalized": false,
      "rstrip": false,
      "single_word": false,
      "special": true
    },
    "8111": {
      "content": "\\zeta",
      "lstrip": false,
      "normalized": false,
      "rstrip": false,
      "single_word": false,
      "special": true
    },
    "8112": {
      "content": "\\Var",
      "lstrip": false,
      "normalized": false,
      "rstrip": false,
      "single_word": false,
      "special": true
    },
    "8113": {
      "content": "\\brho",
      "lstrip": false,
      "normalized": false,
      "rstrip": false,
      "single_word": false,
      "special": true
    },
    "8114": {
      "content": "\\go",
      "lstrip": false,
      "normalized": false,
      "rstrip": false,
      "single_word": false,
      "special": true
    },
    "8115": {
      "content": "\\ess",
      "lstrip": false,
      "normalized": false,
      "rstrip": false,
      "single_word": false,
      "special": true
    },
    "8116": {
      "content": "\\bm",
      "lstrip": false,
      "normalized": false,
      "rstrip": false,
      "single_word": false,
      "special": true
    },
    "8117": {
      "content": "\\bV",
      "lstrip": false,
      "normalized": false,
      "rstrip": false,
      "single_word": false,
      "special": true
    },
    "8118": {
      "content": "\\varstar",
      "lstrip": false,
      "normalized": false,
      "rstrip": false,
      "single_word": false,
      "special": true
    },
    "8119": {
      "content": "\\nat",
      "lstrip": false,
      "normalized": false,
      "rstrip": false,
      "single_word": false,
      "special": true
    },
    "8120": {
      "content": "\\pqty",
      "lstrip": false,
      "normalized": false,
      "rstrip": false,
      "single_word": false,
      "special": true
    },
    "8121": {
      "content": "\\lfloor{",
      "lstrip": false,
      "normalized": false,
      "rstrip": false,
      "single_word": false,
      "special": true
    },
    "8122": {
      "content": "д",
      "lstrip": false,
      "normalized": false,
      "rstrip": false,
      "single_word": false,
      "special": true
    },
    "8123": {
      "content": "\\pt",
      "lstrip": false,
      "normalized": false,
      "rstrip": false,
      "single_word": false,
      "special": true
    },
    "8124": {
      "content": "\\lin",
      "lstrip": false,
      "normalized": false,
      "rstrip": false,
      "single_word": false,
      "special": true
    },
    "8125": {
      "content": "~",
      "lstrip": false,
      "normalized": false,
      "rstrip": false,
      "single_word": false,
      "special": true
    },
    "8126": {
      "content": "\\varliminf",
      "lstrip": false,
      "normalized": false,
      "rstrip": false,
      "single_word": false,
      "special": true
    },
    "8127": {
      "content": "\\mathbf{",
      "lstrip": false,
      "normalized": false,
      "rstrip": false,
      "single_word": false,
      "special": true
    },
    "8128": {
      "content": "\\matrixelement{",
      "lstrip": false,
      "normalized": false,
      "rstrip": false,
      "single_word": false,
      "special": true
    },
    "8129": {
      "content": "α",
      "lstrip": false,
      "normalized": false,
      "rstrip": false,
      "single_word": false,
      "special": true
    },
    "8130": {
      "content": "\\Pi",
      "lstrip": false,
      "normalized": false,
      "rstrip": false,
      "single_word": false,
      "special": true
    },
    "8131": {
      "content": "\\Ket{",
      "lstrip": false,
      "normalized": false,
      "rstrip": false,
      "single_word": false,
      "special": true
    },
    "8132": {
      "content": "\\ob{",
      "lstrip": false,
      "normalized": false,
      "rstrip": false,
      "single_word": false,
      "special": true
    },
    "8133": {
      "content": "\\bnu",
      "lstrip": false,
      "normalized": false,
      "rstrip": false,
      "single_word": false,
      "special": true
    },
    "8134": {
      "content": "\\Uparrow",
      "lstrip": false,
      "normalized": false,
      "rstrip": false,
      "single_word": false,
      "special": true
    },
    "8135": {
      "content": "\\mbb",
      "lstrip": false,
      "normalized": false,
      "rstrip": false,
      "single_word": false,
      "special": true
    },
    "8136": {
      "content": "\\tr{",
      "lstrip": false,
      "normalized": false,
      "rstrip": false,
      "single_word": false,
      "special": true
    },
    "8137": {
      "content": "\\brack{",
      "lstrip": false,
      "normalized": false,
      "rstrip": false,
      "single_word": false,
      "special": true
    },
    "8138": {
      "content": "\\s{",
      "lstrip": false,
      "normalized": false,
      "rstrip": false,
      "single_word": false,
      "special": true
    },
    "8139": {
      "content": "\\arg",
      "lstrip": false,
      "normalized": false,
      "rstrip": false,
      "single_word": false,
      "special": true
    },
    "8140": {
      "content": "\\Mp",
      "lstrip": false,
      "normalized": false,
      "rstrip": false,
      "single_word": false,
      "special": true
    },
    "8141": {
      "content": "\\star",
      "lstrip": false,
      "normalized": false,
      "rstrip": false,
      "single_word": false,
      "special": true
    },
    "8142": {
      "content": "\\mathfrak{",
      "lstrip": false,
      "normalized": false,
      "rstrip": false,
      "single_word": false,
      "special": true
    },
    "8143": {
      "content": "\\intercal",
      "lstrip": false,
      "normalized": false,
      "rstrip": false,
      "single_word": false,
      "special": true
    },
    "8144": {
      "content": "\\vn",
      "lstrip": false,
      "normalized": false,
      "rstrip": false,
      "single_word": false,
      "special": true
    },
    "8145": {
      "content": "\\texthmin{",
      "lstrip": false,
      "normalized": false,
      "rstrip": false,
      "single_word": false,
      "special": true
    },
    "8146": {
      "content": "\\min",
      "lstrip": false,
      "normalized": false,
      "rstrip": false,
      "single_word": false,
      "special": true
    },
    "8147": {
      "content": "℘",
      "lstrip": false,
      "normalized": false,
      "rstrip": false,
      "single_word": false,
      "special": true
    },
    "8148": {
      "content": "𝐷",
      "lstrip": false,
      "normalized": false,
      "rstrip": false,
      "single_word": false,
      "special": true
    },
    "8149": {
      "content": "\\ddots",
      "lstrip": false,
      "normalized": false,
      "rstrip": false,
      "single_word": false,
      "special": true
    },
    "8150": {
      "content": "ø",
      "lstrip": false,
      "normalized": false,
      "rstrip": false,
      "single_word": false,
      "special": true
    },
    "8151": {
      "content": "\\ep",
      "lstrip": false,
      "normalized": false,
      "rstrip": false,
      "single_word": false,
      "special": true
    },
    "8152": {
      "content": "\\Nat",
      "lstrip": false,
      "normalized": false,
      "rstrip": false,
      "single_word": false,
      "special": true
    },
    "8153": {
      "content": "\\upsilon",
      "lstrip": false,
      "normalized": false,
      "rstrip": false,
      "single_word": false,
      "special": true
    },
    "8154": {
      "content": "\\slimits",
      "lstrip": false,
      "normalized": false,
      "rstrip": false,
      "single_word": false,
      "special": true
    },
    "8155": {
      "content": "\\prod",
      "lstrip": false,
      "normalized": false,
      "rstrip": false,
      "single_word": false,
      "special": true
    },
    "8156": {
      "content": "\\phantom",
      "lstrip": false,
      "normalized": false,
      "rstrip": false,
      "single_word": false,
      "special": true
    },
    "8157": {
      "content": "\\arrowfill",
      "lstrip": false,
      "normalized": false,
      "rstrip": false,
      "single_word": false,
      "special": true
    },
    "8158": {
      "content": "\\Int",
      "lstrip": false,
      "normalized": false,
      "rstrip": false,
      "single_word": false,
      "special": true
    },
    "8159": {
      "content": "\\textlbrackdbl",
      "lstrip": false,
      "normalized": false,
      "rstrip": false,
      "single_word": false,
      "special": true
    },
    "8160": {
      "content": "\\bff",
      "lstrip": false,
      "normalized": false,
      "rstrip": false,
      "single_word": false,
      "special": true
    },
    "8161": {
      "content": "\\setminus{",
      "lstrip": false,
      "normalized": false,
      "rstrip": false,
      "single_word": false,
      "special": true
    },
    "8162": {
      "content": "\\rgroup",
      "lstrip": false,
      "normalized": false,
      "rstrip": false,
      "single_word": false,
      "special": true
    },
    "8163": {
      "content": "〈",
      "lstrip": false,
      "normalized": false,
      "rstrip": false,
      "single_word": false,
      "special": true
    },
    "8164": {
      "content": "\\varoast",
      "lstrip": false,
      "normalized": false,
      "rstrip": false,
      "single_word": false,
      "special": true
    },
    "8165": {
      "content": "\\fm",
      "lstrip": false,
      "normalized": false,
      "rstrip": false,
      "single_word": false,
      "special": true
    },
    "8166": {
      "content": "Ä",
      "lstrip": false,
      "normalized": false,
      "rstrip": false,
      "single_word": false,
      "special": true
    },
    "8167": {
      "content": "\\bc",
      "lstrip": false,
      "normalized": false,
      "rstrip": false,
      "single_word": false,
      "special": true
    },
    "8168": {
      "content": "𝐶",
      "lstrip": false,
      "normalized": false,
      "rstrip": false,
      "single_word": false,
      "special": true
    },
    "8169": {
      "content": "\\mathbsl{",
      "lstrip": false,
      "normalized": false,
      "rstrip": false,
      "single_word": false,
      "special": true
    },
    "8170": {
      "content": "\\mathaccent",
      "lstrip": false,
      "normalized": false,
      "rstrip": false,
      "single_word": false,
      "special": true
    },
    "8171": {
      "content": "\\dj",
      "lstrip": false,
      "normalized": false,
      "rstrip": false,
      "single_word": false,
      "special": true
    },
    "8172": {
      "content": "\\into",
      "lstrip": false,
      "normalized": false,
      "rstrip": false,
      "single_word": false,
      "special": true
    },
    "8173": {
      "content": "\\wideparen",
      "lstrip": false,
      "normalized": false,
      "rstrip": false,
      "single_word": false,
      "special": true
    },
    "8174": {
      "content": "\\Pi{",
      "lstrip": false,
      "normalized": false,
      "rstrip": false,
      "single_word": false,
      "special": true
    },
    "8175": {
      "content": "\\Ht",
      "lstrip": false,
      "normalized": false,
      "rstrip": false,
      "single_word": false,
      "special": true
    },
    "8176": {
      "content": "\\bold{",
      "lstrip": false,
      "normalized": false,
      "rstrip": false,
      "single_word": false,
      "special": true
    },
    "8177": {
      "content": "\\footnotesize{",
      "lstrip": false,
      "normalized": false,
      "rstrip": false,
      "single_word": false,
      "special": true
    },
    "8178": {
      "content": "\\genfrac",
      "lstrip": false,
      "normalized": false,
      "rstrip": false,
      "single_word": false,
      "special": true
    },
    "8179": {
      "content": "\\bbsigma",
      "lstrip": false,
      "normalized": false,
      "rstrip": false,
      "single_word": false,
      "special": true
    },
    "8180": {
      "content": "\\ldotp",
      "lstrip": false,
      "normalized": false,
      "rstrip": false,
      "single_word": false,
      "special": true
    },
    "8181": {
      "content": "В",
      "lstrip": false,
      "normalized": false,
      "rstrip": false,
      "single_word": false,
      "special": true
    },
    "8182": {
      "content": "\\Z",
      "lstrip": false,
      "normalized": false,
      "rstrip": false,
      "single_word": false,
      "special": true
    },
    "8183": {
      "content": "к",
      "lstrip": false,
      "normalized": false,
      "rstrip": false,
      "single_word": false,
      "special": true
    },
    "8184": {
      "content": "\\vph",
      "lstrip": false,
      "normalized": false,
      "rstrip": false,
      "single_word": false,
      "special": true
    },
    "8185": {
      "content": "\\diagup",
      "lstrip": false,
      "normalized": false,
      "rstrip": false,
      "single_word": false,
      "special": true
    },
    "8186": {
      "content": "\\varep",
      "lstrip": false,
      "normalized": false,
      "rstrip": false,
      "single_word": false,
      "special": true
    },
    "8187": {
      "content": "𝑜",
      "lstrip": false,
      "normalized": false,
      "rstrip": false,
      "single_word": false,
      "special": true
    },
    "8188": {
      "content": "\\vect",
      "lstrip": false,
      "normalized": false,
      "rstrip": false,
      "single_word": false,
      "special": true
    },
    "8189": {
      "content": "\\Hom",
      "lstrip": false,
      "normalized": false,
      "rstrip": false,
      "single_word": false,
      "special": true
    },
    "8190": {
      "content": "\\it",
      "lstrip": false,
      "normalized": false,
      "rstrip": false,
      "single_word": false,
      "special": true
    },
    "8191": {
      "content": "\\mathsterling",
      "lstrip": false,
      "normalized": false,
      "rstrip": false,
      "single_word": false,
      "special": true
    },
    "8192": {
      "content": "\\Ao",
      "lstrip": false,
      "normalized": false,
      "rstrip": false,
      "single_word": false,
      "special": true
    },
    "8193": {
      "content": "\\bal",
      "lstrip": false,
      "normalized": false,
      "rstrip": false,
      "single_word": false,
      "special": true
    },
    "8194": {
      "content": "\\sin{",
      "lstrip": false,
      "normalized": false,
      "rstrip": false,
      "single_word": false,
      "special": true
    },
    "8195": {
      "content": "⩾",
      "lstrip": false,
      "normalized": false,
      "rstrip": false,
      "single_word": false,
      "special": true
    },
    "8196": {
      "content": "\\Dom",
      "lstrip": false,
      "normalized": false,
      "rstrip": false,
      "single_word": false,
      "special": true
    },
    "8197": {
      "content": "\\sW",
      "lstrip": false,
      "normalized": false,
      "rstrip": false,
      "single_word": false,
      "special": true
    },
    "8198": {
      "content": "\\d",
      "lstrip": false,
      "normalized": false,
      "rstrip": false,
      "single_word": false,
      "special": true
    },
    "8199": {
      "content": "\\dist",
      "lstrip": false,
      "normalized": false,
      "rstrip": false,
      "single_word": false,
      "special": true
    },
    "8200": {
      "content": "\\sU",
      "lstrip": false,
      "normalized": false,
      "rstrip": false,
      "single_word": false,
      "special": true
    },
    "8201": {
      "content": "\\Updownarrow",
      "lstrip": false,
      "normalized": false,
      "rstrip": false,
      "single_word": false,
      "special": true
    },
    "8202": {
      "content": "\\Xb",
      "lstrip": false,
      "normalized": false,
      "rstrip": false,
      "single_word": false,
      "special": true
    },
    "8203": {
      "content": "\\vP",
      "lstrip": false,
      "normalized": false,
      "rstrip": false,
      "single_word": false,
      "special": true
    },
    "8204": {
      "content": "\\sZ",
      "lstrip": false,
      "normalized": false,
      "rstrip": false,
      "single_word": false,
      "special": true
    },
    "8205": {
      "content": "\\ix",
      "lstrip": false,
      "normalized": false,
      "rstrip": false,
      "single_word": false,
      "special": true
    },
    "8206": {
      "content": "\\left",
      "lstrip": false,
      "normalized": false,
      "rstrip": false,
      "single_word": false,
      "special": true
    },
    "8207": {
      "content": "\\cos",
      "lstrip": false,
      "normalized": false,
      "rstrip": false,
      "single_word": false,
      "special": true
    },
    "8208": {
      "content": "\\si{",
      "lstrip": false,
      "normalized": false,
      "rstrip": false,
      "single_word": false,
      "special": true
    },
    "8209": {
      "content": "\\dim{",
      "lstrip": false,
      "normalized": false,
      "rstrip": false,
      "single_word": false,
      "special": true
    },
    "8210": {
      "content": "\\cl{",
      "lstrip": false,
      "normalized": false,
      "rstrip": false,
      "single_word": false,
      "special": true
    },
    "8211": {
      "content": "\\mh",
      "lstrip": false,
      "normalized": false,
      "rstrip": false,
      "single_word": false,
      "special": true
    },
    "8212": {
      "content": "\\rM",
      "lstrip": false,
      "normalized": false,
      "rstrip": false,
      "single_word": false,
      "special": true
    },
    "8213": {
      "content": "\\nnn",
      "lstrip": false,
      "normalized": false,
      "rstrip": false,
      "single_word": false,
      "special": true
    },
    "8214": {
      "content": "\\pm{",
      "lstrip": false,
      "normalized": false,
      "rstrip": false,
      "single_word": false,
      "special": true
    },
    "8215": {
      "content": "\\hookrightarrow",
      "lstrip": false,
      "normalized": false,
      "rstrip": false,
      "single_word": false,
      "special": true
    },
    "8216": {
      "content": "\\to{",
      "lstrip": false,
      "normalized": false,
      "rstrip": false,
      "single_word": false,
      "special": true
    },
    "8217": {
      "content": "\\fC",
      "lstrip": false,
      "normalized": false,
      "rstrip": false,
      "single_word": false,
      "special": true
    },
    "8218": {
      "content": "\\Aff",
      "lstrip": false,
      "normalized": false,
      "rstrip": false,
      "single_word": false,
      "special": true
    },
    "8219": {
      "content": "◁",
      "lstrip": false,
      "normalized": false,
      "rstrip": false,
      "single_word": false,
      "special": true
    },
    "8220": {
      "content": "\\lc",
      "lstrip": false,
      "normalized": false,
      "rstrip": false,
      "single_word": false,
      "special": true
    },
    "8221": {
      "content": "\\rhd",
      "lstrip": false,
      "normalized": false,
      "rstrip": false,
      "single_word": false,
      "special": true
    },
    "8222": {
      "content": "\\epsilon{",
      "lstrip": false,
      "normalized": false,
      "rstrip": false,
      "single_word": false,
      "special": true
    },
    "8223": {
      "content": "\\backsimeq",
      "lstrip": false,
      "normalized": false,
      "rstrip": false,
      "single_word": false,
      "special": true
    },
    "8224": {
      "content": "\\cB",
      "lstrip": false,
      "normalized": false,
      "rstrip": false,
      "single_word": false,
      "special": true
    },
    "8225": {
      "content": "\\adjustlimits",
      "lstrip": false,
      "normalized": false,
      "rstrip": false,
      "single_word": false,
      "special": true
    },
    "8226": {
      "content": "\\gtreqqless",
      "lstrip": false,
      "normalized": false,
      "rstrip": false,
      "single_word": false,
      "special": true
    },
    "8227": {
      "content": "н",
      "lstrip": false,
      "normalized": false,
      "rstrip": false,
      "single_word": false,
      "special": true
    },
    "8228": {
      "content": "\\mathbfsl",
      "lstrip": false,
      "normalized": false,
      "rstrip": false,
      "single_word": false,
      "special": true
    },
    "8229": {
      "content": "\\divideontimes",
      "lstrip": false,
      "normalized": false,
      "rstrip": false,
      "single_word": false,
      "special": true
    },
    "8230": {
      "content": "\\dd",
      "lstrip": false,
      "normalized": false,
      "rstrip": false,
      "single_word": false,
      "special": true
    },
    "8231": {
      "content": "\\mathcal{",
      "lstrip": false,
      "normalized": false,
      "rstrip": false,
      "single_word": false,
      "special": true
    },
    "8232": {
      "content": "\\textmsbm",
      "lstrip": false,
      "normalized": false,
      "rstrip": false,
      "single_word": false,
      "special": true
    },
    "8233": {
      "content": "\\nsubseteq",
      "lstrip": false,
      "normalized": false,
      "rstrip": false,
      "single_word": false,
      "special": true
    },
    "8234": {
      "content": "\\gets",
      "lstrip": false,
      "normalized": false,
      "rstrip": false,
      "single_word": false,
      "special": true
    },
    "8235": {
      "content": "\\MT",
      "lstrip": false,
      "normalized": false,
      "rstrip": false,
      "single_word": false,
      "special": true
    },
    "8236": {
      "content": "\\tD",
      "lstrip": false,
      "normalized": false,
      "rstrip": false,
      "single_word": false,
      "special": true
    },
    "8237": {
      "content": "\\xvec",
      "lstrip": false,
      "normalized": false,
      "rstrip": false,
      "single_word": false,
      "special": true
    },
    "8238": {
      "content": "\\bJ",
      "lstrip": false,
      "normalized": false,
      "rstrip": false,
      "single_word": false,
      "special": true
    },
    "8239": {
      "content": "ż",
      "lstrip": false,
      "normalized": false,
      "rstrip": false,
      "single_word": false,
      "special": true
    },
    "8240": {
      "content": "\\degr",
      "lstrip": false,
      "normalized": false,
      "rstrip": false,
      "single_word": false,
      "special": true
    },
    "8241": {
      "content": "\\hphantom{",
      "lstrip": false,
      "normalized": false,
      "rstrip": false,
      "single_word": false,
      "special": true
    },
    "8242": {
      "content": "\\ps",
      "lstrip": false,
      "normalized": false,
      "rstrip": false,
      "single_word": false,
      "special": true
    },
    "8243": {
      "content": "\\sqcup",
      "lstrip": false,
      "normalized": false,
      "rstrip": false,
      "single_word": false,
      "special": true
    },
    "8244": {
      "content": "\\ks",
      "lstrip": false,
      "normalized": false,
      "rstrip": false,
      "single_word": false,
      "special": true
    },
    "8245": {
      "content": "\\large{",
      "lstrip": false,
      "normalized": false,
      "rstrip": false,
      "single_word": false,
      "special": true
    },
    "8246": {
      "content": "\\alpha{",
      "lstrip": false,
      "normalized": false,
      "rstrip": false,
      "single_word": false,
      "special": true
    },
    "8247": {
      "content": "\\esp",
      "lstrip": false,
      "normalized": false,
      "rstrip": false,
      "single_word": false,
      "special": true
    },
    "8248": {
      "content": "\\norm{",
      "lstrip": false,
      "normalized": false,
      "rstrip": false,
      "single_word": false,
      "special": true
    },
    "8249": {
      "content": "\\restriction",
      "lstrip": false,
      "normalized": false,
      "rstrip": false,
      "single_word": false,
      "special": true
    },
    "8250": {
      "content": "\\delimiter",
      "lstrip": false,
      "normalized": false,
      "rstrip": false,
      "single_word": false,
      "special": true
    },
    "8251": {
      "content": "\\und{",
      "lstrip": false,
      "normalized": false,
      "rstrip": false,
      "single_word": false,
      "special": true
    },
    "8252": {
      "content": "\\nmid",
      "lstrip": false,
      "normalized": false,
      "rstrip": false,
      "single_word": false,
      "special": true
    },
    "8253": {
      "content": "\\uprho",
      "lstrip": false,
      "normalized": false,
      "rstrip": false,
      "single_word": false,
      "special": true
    },
    "8254": {
      "content": "\\av{",
      "lstrip": false,
      "normalized": false,
      "rstrip": false,
      "single_word": false,
      "special": true
    },
    "8255": {
      "content": "\\arcsin",
      "lstrip": false,
      "normalized": false,
      "rstrip": false,
      "single_word": false,
      "special": true
    },
    "8256": {
      "content": "\\ub",
      "lstrip": false,
      "normalized": false,
      "rstrip": false,
      "single_word": false,
      "special": true
    },
    "8257": {
      "content": "⌊",
      "lstrip": false,
      "normalized": false,
      "rstrip": false,
      "single_word": false,
      "special": true
    },
    "8258": {
      "content": "\\odot",
      "lstrip": false,
      "normalized": false,
      "rstrip": false,
      "single_word": false,
      "special": true
    },
    "8259": {
      "content": "\\gam",
      "lstrip": false,
      "normalized": false,
      "rstrip": false,
      "single_word": false,
      "special": true
    },
    "8260": {
      "content": "φ",
      "lstrip": false,
      "normalized": false,
      "rstrip": false,
      "single_word": false,
      "special": true
    },
    "8261": {
      "content": "\\card{",
      "lstrip": false,
      "normalized": false,
      "rstrip": false,
      "single_word": false,
      "special": true
    },
    "8262": {
      "content": "\\Rb",
      "lstrip": false,
      "normalized": false,
      "rstrip": false,
      "single_word": false,
      "special": true
    },
    "8263": {
      "content": "\\Op",
      "lstrip": false,
      "normalized": false,
      "rstrip": false,
      "single_word": false,
      "special": true
    },
    "8264": {
      "content": "\\ketbra",
      "lstrip": false,
      "normalized": false,
      "rstrip": false,
      "single_word": false,
      "special": true
    },
    "8265": {
      "content": "\\twoheadleftarrow",
      "lstrip": false,
      "normalized": false,
      "rstrip": false,
      "single_word": false,
      "special": true
    },
    "8266": {
      "content": "ч",
      "lstrip": false,
      "normalized": false,
      "rstrip": false,
      "single_word": false,
      "special": true
    },
    "8267": {
      "content": "_{",
      "lstrip": false,
      "normalized": false,
      "rstrip": false,
      "single_word": false,
      "special": true
    },
    "8268": {
      "content": "\\Msun",
      "lstrip": false,
      "normalized": false,
      "rstrip": false,
      "single_word": false,
      "special": true
    },
    "8269": {
      "content": "\\o",
      "lstrip": false,
      "normalized": false,
      "rstrip": false,
      "single_word": false,
      "special": true
    },
    "8270": {
      "content": "К",
      "lstrip": false,
      "normalized": false,
      "rstrip": false,
      "single_word": false,
      "special": true
    },
    "8271": {
      "content": "\\trm{",
      "lstrip": false,
      "normalized": false,
      "rstrip": false,
      "single_word": false,
      "special": true
    },
    "8272": {
      "content": "\\textit",
      "lstrip": false,
      "normalized": false,
      "rstrip": false,
      "single_word": false,
      "special": true
    },
    "8273": {
      "content": "\\cv",
      "lstrip": false,
      "normalized": false,
      "rstrip": false,
      "single_word": false,
      "special": true
    },
    "8274": {
      "content": "\\VV",
      "lstrip": false,
      "normalized": false,
      "rstrip": false,
      "single_word": false,
      "special": true
    },
    "8275": {
      "content": "\\dotsm",
      "lstrip": false,
      "normalized": false,
      "rstrip": false,
      "single_word": false,
      "special": true
    },
    "8276": {
      "content": "\\cup",
      "lstrip": false,
      "normalized": false,
      "rstrip": false,
      "single_word": false,
      "special": true
    },
    "8277": {
      "content": "\\df",
      "lstrip": false,
      "normalized": false,
      "rstrip": false,
      "single_word": false,
      "special": true
    },
    "8278": {
      "content": "\\shortleftarrow",
      "lstrip": false,
      "normalized": false,
      "rstrip": false,
      "single_word": false,
      "special": true
    },
    "8279": {
      "content": "\\bk",
      "lstrip": false,
      "normalized": false,
      "rstrip": false,
      "single_word": false,
      "special": true
    },
    "8280": {
      "content": "\\varsubsetneqq",
      "lstrip": false,
      "normalized": false,
      "rstrip": false,
      "single_word": false,
      "special": true
    },
    "8281": {
      "content": "\\hat{",
      "lstrip": false,
      "normalized": false,
      "rstrip": false,
      "single_word": false,
      "special": true
    },
    "8282": {
      "content": "\\dfrac",
      "lstrip": false,
      "normalized": false,
      "rstrip": false,
      "single_word": false,
      "special": true
    },
    "8283": {
      "content": "\\imp",
      "lstrip": false,
      "normalized": false,
      "rstrip": false,
      "single_word": false,
      "special": true
    },
    "8284": {
      "content": "\\U{",
      "lstrip": false,
      "normalized": false,
      "rstrip": false,
      "single_word": false,
      "special": true
    },
    "8285": {
      "content": "\\commutator{",
      "lstrip": false,
      "normalized": false,
      "rstrip": false,
      "single_word": false,
      "special": true
    },
    "8286": {
      "content": "（",
      "lstrip": false,
      "normalized": false,
      "rstrip": false,
      "single_word": false,
      "special": true
    },
    "8287": {
      "content": "\\bomega",
      "lstrip": false,
      "normalized": false,
      "rstrip": false,
      "single_word": false,
      "special": true
    },
    "8288": {
      "content": "\\mathitbf",
      "lstrip": false,
      "normalized": false,
      "rstrip": false,
      "single_word": false,
      "special": true
    },
    "8289": {
      "content": "\\LLL",
      "lstrip": false,
      "normalized": false,
      "rstrip": false,
      "single_word": false,
      "special": true
    },
    "8290": {
      "content": "\\psi{",
      "lstrip": false,
      "normalized": false,
      "rstrip": false,
      "single_word": false,
      "special": true
    },
    "8291": {
      "content": "\\psfig",
      "lstrip": false,
      "normalized": false,
      "rstrip": false,
      "single_word": false,
      "special": true
    },
    "8292": {
      "content": "\\bd{",
      "lstrip": false,
      "normalized": false,
      "rstrip": false,
      "single_word": false,
      "special": true
    },
    "8293": {
      "content": "\\normalcolor",
      "lstrip": false,
      "normalized": false,
      "rstrip": false,
      "single_word": false,
      "special": true
    },
    "8294": {
      "content": "\\O",
      "lstrip": false,
      "normalized": false,
      "rstrip": false,
      "single_word": false,
      "special": true
    },
    "8295": {
      "content": "є",
      "lstrip": false,
      "normalized": false,
      "rstrip": false,
      "single_word": false,
      "special": true
    },
    "8296": {
      "content": "\\boldsymbol{",
      "lstrip": false,
      "normalized": false,
      "rstrip": false,
      "single_word": false,
      "special": true
    },
    "8297": {
      "content": "\\natural",
      "lstrip": false,
      "normalized": false,
      "rstrip": false,
      "single_word": false,
      "special": true
    },
    "8298": {
      "content": "\\cs",
      "lstrip": false,
      "normalized": false,
      "rstrip": false,
      "single_word": false,
      "special": true
    },
    "8299": {
      "content": "\\varrhoup",
      "lstrip": false,
      "normalized": false,
      "rstrip": false,
      "single_word": false,
      "special": true
    },
    "8300": {
      "content": "\\gh",
      "lstrip": false,
      "normalized": false,
      "rstrip": false,
      "single_word": false,
      "special": true
    },
    "8301": {
      "content": "\\fra",
      "lstrip": false,
      "normalized": false,
      "rstrip": false,
      "single_word": false,
      "special": true
    },
    "8302": {
      "content": "\\min{",
      "lstrip": false,
      "normalized": false,
      "rstrip": false,
      "single_word": false,
      "special": true
    },
    "8303": {
      "content": "\\LL",
      "lstrip": false,
      "normalized": false,
      "rstrip": false,
      "single_word": false,
      "special": true
    },
    "8304": {
      "content": "\\gH",
      "lstrip": false,
      "normalized": false,
      "rstrip": false,
      "single_word": false,
      "special": true
    },
    "8305": {
      "content": "\\lg",
      "lstrip": false,
      "normalized": false,
      "rstrip": false,
      "single_word": false,
      "special": true
    },
    "8306": {
      "content": "\\mathbb",
      "lstrip": false,
      "normalized": false,
      "rstrip": false,
      "single_word": false,
      "special": true
    },
    "8307": {
      "content": "\\gtrless",
      "lstrip": false,
      "normalized": false,
      "rstrip": false,
      "single_word": false,
      "special": true
    },
    "8308": {
      "content": "\\ls",
      "lstrip": false,
      "normalized": false,
      "rstrip": false,
      "single_word": false,
      "special": true
    },
    "8309": {
      "content": "\\bH",
      "lstrip": false,
      "normalized": false,
      "rstrip": false,
      "single_word": false,
      "special": true
    },
    "8310": {
      "content": "\\po",
      "lstrip": false,
      "normalized": false,
      "rstrip": false,
      "single_word": false,
      "special": true
    },
    "8311": {
      "content": "\\calX",
      "lstrip": false,
      "normalized": false,
      "rstrip": false,
      "single_word": false,
      "special": true
    },
    "8312": {
      "content": "\\mathrel{",
      "lstrip": false,
      "normalized": false,
      "rstrip": false,
      "single_word": false,
      "special": true
    },
    "8313": {
      "content": "\\Ca",
      "lstrip": false,
      "normalized": false,
      "rstrip": false,
      "single_word": false,
      "special": true
    },
    "8314": {
      "content": "\\sout{",
      "lstrip": false,
      "normalized": false,
      "rstrip": false,
      "single_word": false,
      "special": true
    },
    "8315": {
      "content": "\\bowtie",
      "lstrip": false,
      "normalized": false,
      "rstrip": false,
      "single_word": false,
      "special": true
    },
    "8316": {
      "content": "\\Delta",
      "lstrip": false,
      "normalized": false,
      "rstrip": false,
      "single_word": false,
      "special": true
    },
    "8317": {
      "content": "\\rangle{",
      "lstrip": false,
      "normalized": false,
      "rstrip": false,
      "single_word": false,
      "special": true
    },
    "8318": {
      "content": "\\prob",
      "lstrip": false,
      "normalized": false,
      "rstrip": false,
      "single_word": false,
      "special": true
    },
    "8319": {
      "content": "\\commutator",
      "lstrip": false,
      "normalized": false,
      "rstrip": false,
      "single_word": false,
      "special": true
    },
    "8320": {
      "content": "\\Con",
      "lstrip": false,
      "normalized": false,
      "rstrip": false,
      "single_word": false,
      "special": true
    },
    "8321": {
      "content": "\\dots",
      "lstrip": false,
      "normalized": false,
      "rstrip": false,
      "single_word": false,
      "special": true
    },
    "8322": {
      "content": "\\Col",
      "lstrip": false,
      "normalized": false,
      "rstrip": false,
      "single_word": false,
      "special": true
    },
    "8323": {
      "content": "\\begin{cases}",
      "lstrip": false,
      "normalized": false,
      "rstrip": false,
[truncated: 236,890 more chars]
