# Supplementary material for: SVTRv2X: Enhanced scene text recognition via self-distilled mixture-of-experts
Source: PLoS One. 2026 Jun 1;21(6):e0349085. doi: 10.1371/journal.pone.0349085 (PMC13225397; doi:10.1371/journal.pone.0349085)
Supplement: S1 File — (ZIP) [file pone.0349085.s001.zip › OpenOCR/configs/rec/unirec/focalsvtr_ardecoder_unirec.yml]

Global:
  device: gpu
  epoch_num: 10
  log_smooth_window: 20
  print_batch_step: 20
  output_dir: ./output/rec/unirec_100m/
  save_epoch_step: [0, 1] # save every 1 epoch after 7 epochs
  # evaluation is run every 2000 iterations
  eval_batch_step: [2000000, 4000]
  eval_epoch_step: [150, 1]
  cal_metric_during_train: False
  pretrained_model: ./unirec_100m/model.pth
  checkpoints:
  resume_from_iter: False
  use_tensorboard: false
  infer_img: ../crop_img_hand
  # for data or label process
  character_dict_path: &character_dict_path ./tools/utils/EN_symbol_dict.txt # 96en
  # ./tools/utils/ppocr_keys_v1.txt  # ch
  max_text_length: &max_text_length 1024
  use_space_char: &use_space_char False
  save_res_path: ./output/rec/unirec_100m/predicts_unirec_100m.txt
  use_amp: True
  use_ema: False
  use_transformers: True
  grad_clip_val: 1.0

Optimizer:
  name: AdamW
  lr: 0.0001 # for 4gpus bs256/gpu
  weight_decay: 0.01
  filter_bias_and_bn: True

LRScheduler:
  name: OneCycleLR
  warmup_epoch: 0.3 # pct_start 0.075*20 = 1.5ep
  cycle_momentum: False

Architecture:
  model_type: rec
  algorithm: AR
  in_channels: 3
  Transform:
  Encoder:
  Decoder:
    out_channels: -1 # for inference, set to -1

Loss:
  name: VLMLoss
  label_smoothing: 0.1

PostProcess:
  name: UniRecLabelDecode
  lower: False

Metric:
  name: RecMetric
  main_indicator: acc
  is_filter: False

Train:
  dataset:
    name: NaSizeDataSet
    divided_factor: &divided_factor [64, 64] # w, h
    max_side: &max_side [960, 1408] # [64*30, 64*44] # w, h [960, 1408] #
    add_return: True
    zoom_min_factor: 4
    rm_indent: True
    use_zoom: True
    all_data: True
    use_region: False
    transforms:
      - DocAug:
      - DocLabelEncode: # Class handling label
          max_text_length: *max_text_length
          vlmocr: True
          tokenizer_path: 'vlmocr_new_768' # path to tokenizer, e.g. 'vocab.json', 'merges.txt'
      - KeepKeys:
          keep_keys: ['image', 'label', 'length'] # dataloader will return list in this order
  sampler:
    name: NaSizeSampler
    # divide_factor: to ensure the width and height dimensions can be devided by downsampling multiple
    min_bs: 1
    max_bs: 24
  loader:
    shuffle: True
    batch_size_per_card: 64
    drop_last: True
    num_workers: 8

Eval:
  dataset:
    name: LMDBDataSet
    data_dir: ../evaluation
    transforms:
      - DecodeImagePIL: # load image
          img_mode: RGB
      - DocLabelEncode: # Class handling label
          max_text_length: *max_text_length
      - NaSizeResize:
          max_side: *max_side
          divided_factor: *divided_factor
      - KeepKeys:
          keep_keys: ['image', 'label', 'length'] # dataloader will return list in this order
  loader:
    shuffle: False
    drop_last: False
    batch_size_per_card: 1
    num_workers: 1
