# Supplementary material for: SVTRv2X: Enhanced scene text recognition via self-distilled mixture-of-experts
Source: PLoS One. 2026 Jun 1;21(6):e0349085. doi: 10.1371/journal.pone.0349085 (PMC13225397; doi:10.1371/journal.pone.0349085)
Supplement: S1 File — (ZIP) [file pone.0349085.s001.zip › OpenOCR/opendet/losses/__init__.py]

import copy
from importlib import import_module

name_to_module = {
    'DBLoss': '.db_loss',
}


def build_loss(config):
    config = copy.deepcopy(config)
    module_name = config.pop('name')
    assert module_name in name_to_module, Exception(
        '{} is not supported. The losses in {} are supportes'.format(
            module_name, list(name_to_module.keys())))

    module_path = name_to_module[module_name]
    module = import_module(module_path, package=__package__)
    module_class = getattr(module, module_name)

    return module_class(**config)
