# Supplementary material for: SVTRv2X: Enhanced scene text recognition via self-distilled mixture-of-experts
Source: PLoS One. 2026 Jun 1;21(6):e0349085. doi: 10.1371/journal.pone.0349085 (PMC13225397; doi:10.1371/journal.pone.0349085)
Supplement: S1 File — (ZIP) [file pone.0349085.s001.zip › OpenOCR/opendet/losses/db_loss.py]

# copyright (c) 2019 PaddlePaddle Authors. All Rights Reserve.
#
# Licensed under the Apache License, Version 2.0 (the "License");
# you may not use this file except in compliance with the License.
# You may obtain a copy of the License at
#
#    http://www.apache.org/licenses/LICENSE-2.0
#
# Unless required by applicable law or agreed to in writing, software
# distributed under the License is distributed on an "AS IS" BASIS,
# WITHOUT WARRANTIES OR CONDITIONS OF ANY KIND, either express or implied.
# See the License for the specific language governing permissions and
# limitations under the License.
"""
This code is refer from:
https://github.com/WenmuZhou/DBNet.pytorch/blob/master/models/losses/DB_loss.py
"""

from __future__ import absolute_import
from __future__ import division
from __future__ import print_function

import torch
from torch import nn

from .det_basic_loss import BalanceLoss, MaskL1Loss, DiceLoss


class DBLoss(nn.Module):
    """
    Differentiable Binarization (DB) Loss Function
    args:
        param (dict): the super paramter for DB Loss
    """

    def __init__(self,
                 balance_loss=True,
                 main_loss_type='DiceLoss',
                 alpha=5,
                 beta=10,
                 ohem_ratio=3,
                 eps=1e-6,
                 **kwargs):
        super(DBLoss, self).__init__()
        self.alpha = alpha
        self.beta = beta
        self.dice_loss = DiceLoss(eps=eps)
        self.l1_loss = MaskL1Loss(eps=eps)
        self.bce_loss = BalanceLoss(balance_loss=balance_loss,
                                    main_loss_type=main_loss_type,
                                    negative_ratio=ohem_ratio)

    def forward(self, predicts, labels):
        predict_maps = predicts['maps']
        label_threshold_map, label_threshold_mask, label_shrink_map, label_shrink_mask = labels[
            1:]
        shrink_maps = predict_maps[:, 0, :, :]
        threshold_maps = predict_maps[:, 1, :, :]
        binary_maps = predict_maps[:, 2, :, :]

        loss_shrink_maps = self.bce_loss(shrink_maps, label_shrink_map,
                                         label_shrink_mask)
        loss_threshold_maps = self.l1_loss(threshold_maps, label_threshold_map,
                                           label_threshold_mask)
        loss_binary_maps = self.dice_loss(binary_maps, label_shrink_map,
                                          label_shrink_mask)
        loss_shrink_maps = self.alpha * loss_shrink_maps
        loss_threshold_maps = self.beta * loss_threshold_maps
        # CBN loss
        if 'distance_maps' in predicts.keys():
            # distance_maps = predicts['distance_maps']
            cbn_maps = predicts['cbn_maps']
            cbn_loss = self.bce_loss(cbn_maps[:, 0, :, :], label_shrink_map,
                                     label_shrink_mask)
        else:
            # dis_loss = torch.tensor([0.])
            cbn_loss = torch.tensor([0.], device=predict_maps.device)

        loss_all = loss_shrink_maps + loss_threshold_maps + loss_binary_maps
        losses = {
            'loss': loss_all + cbn_loss,
            'loss_shrink_maps': loss_shrink_maps,
            'loss_threshold_maps': loss_threshold_maps,
            'loss_binary_maps': loss_binary_maps,
            'loss_cbn': cbn_loss
        }
        return losses
