# Supplementary material for: SVTRv2X: Enhanced scene text recognition via self-distilled mixture-of-experts
Source: PLoS One. 2026 Jun 1;21(6):e0349085. doi: 10.1371/journal.pone.0349085 (PMC13225397; doi:10.1371/journal.pone.0349085)
Supplement: S1 File — (ZIP) [file pone.0349085.s001.zip › OpenOCR/opendet/metrics/__init__.py]

import copy

__all__ = ['build_metric']

from .det_metric import DetMetric

support_dict = ['DetMetric']


def build_metric(config):
    config = copy.deepcopy(config)
    module_name = config.pop('name')
    assert module_name in support_dict, Exception(
        'metric only support {}'.format(support_dict))
    module_class = eval(module_name)(**config)
    return module_class
