# Supplementary material for: SVTRv2X: Enhanced scene text recognition via self-distilled mixture-of-experts
Source: PLoS One. 2026 Jun 1;21(6):e0349085. doi: 10.1371/journal.pone.0349085 (PMC13225397; doi:10.1371/journal.pone.0349085)
Supplement: S1 File — (ZIP) [file pone.0349085.s001.zip › OpenOCR/opendet/metrics/det_metric.py]

# Copyright (c) 2020 PaddlePaddle Authors. All Rights Reserved.
#
# Licensed under the Apache License, Version 2.0 (the "License");
# you may not use this file except in compliance with the License.
# You may obtain a copy of the License at
#
#     http://www.apache.org/licenses/LICENSE-2.0
#
# Unless required by applicable law or agreed to in writing, software
# distributed under the License is distributed on an "AS IS" BASIS,
# WITHOUT WARRANTIES OR CONDITIONS OF ANY KIND, either express or implied.
# See the License for the specific language governing permissions and
# limitations under the License.

from __future__ import absolute_import
from __future__ import division
from __future__ import print_function

__all__ = ['DetMetric', 'DetFCEMetric']

from .eval_det_iou import DetectionIoUEvaluator


class DetMetric(object):

    def __init__(self, main_indicator='hmean', **kwargs):
        self.evaluator = DetectionIoUEvaluator()
        self.main_indicator = main_indicator
        self.reset()

    def __call__(self, preds, batch, **kwargs):
        """
        batch: a list produced by dataloaders.
            image: np.ndarray  of shape (N, C, H, W).
            ratio_list: np.ndarray  of shape(N,2)
            polygons: np.ndarray  of shape (N, K, 4, 2), the polygons of objective regions.
            ignore_tags: np.ndarray  of shape (N, K), indicates whether a region is ignorable or not.
        preds: a list of dict produced by post process
             points: np.ndarray of shape (N, K, 4, 2), the polygons of objective regions.
        """
        gt_polyons_batch = batch[2]
        ignore_tags_batch = batch[3]
        for pred, gt_polyons, ignore_tags in zip(preds, gt_polyons_batch,
                                                 ignore_tags_batch):
            # prepare gt
            gt_info_list = [{
                'points': gt_polyon,
                'text': '',
                'ignore': ignore_tag
            } for gt_polyon, ignore_tag in zip(gt_polyons, ignore_tags)]
            # prepare det
            det_info_list = [{
                'points': det_polyon,
                'text': ''
            } for det_polyon in pred['points']]
            result = self.evaluator.evaluate_image(gt_info_list, det_info_list)
            self.results.append(result)

    def get_metric(self):
        """
        return metrics {
                 'precision': 0,
                 'recall': 0,
                 'hmean': 0
            }
        """

        metrics = self.evaluator.combine_results(self.results)
        self.reset()
        return metrics

    def reset(self):
        self.results = []  # clear results


class DetFCEMetric(object):

    def __init__(self, main_indicator='hmean', **kwargs):
        self.evaluator = DetectionIoUEvaluator()
        self.main_indicator = main_indicator
        self.reset()

    def __call__(self, preds, batch, **kwargs):
        """
        batch: a list produced by dataloaders.
            image: np.ndarray  of shape (N, C, H, W).
            ratio_list: np.ndarray  of shape(N,2)
            polygons: np.ndarray  of shape (N, K, 4, 2), the polygons of objective regions.
            ignore_tags: np.ndarray  of shape (N, K), indicates whether a region is ignorable or not.
        preds: a list of dict produced by post process
             points: np.ndarray of shape (N, K, 4, 2), the polygons of objective regions.
        """
        gt_polyons_batch = batch[2]
        ignore_tags_batch = batch[3]

        for pred, gt_polyons, ignore_tags in zip(preds, gt_polyons_batch,
                                                 ignore_tags_batch):
            # prepare gt
            gt_info_list = [{
                'points': gt_polyon,
                'text': '',
                'ignore': ignore_tag
            } for gt_polyon, ignore_tag in zip(gt_polyons, ignore_tags)]
            # prepare det
            det_info_list = [{
                'points': det_polyon,
                'text': '',
                'score': score
            } for det_polyon, score in zip(pred['points'], pred['scores'])]

            for score_thr in self.results.keys():
                det_info_list_thr = [
                    det_info for det_info in det_info_list
                    if det_info['score'] >= score_thr
                ]
                result = self.evaluator.evaluate_image(gt_info_list,
                                                       det_info_list_thr)
                self.results[score_thr].append(result)

    def get_metric(self):
        """
        return metrics {'heman':0,
            'thr 0.3':'precision: 0 recall: 0 hmean: 0',
            'thr 0.4':'precision: 0 recall: 0 hmean: 0',
            'thr 0.5':'precision: 0 recall: 0 hmean: 0',
            'thr 0.6':'precision: 0 recall: 0 hmean: 0',
            'thr 0.7':'precision: 0 recall: 0 hmean: 0',
            'thr 0.8':'precision: 0 recall: 0 hmean: 0',
            'thr 0.9':'precision: 0 recall: 0 hmean: 0',
            }
        """
        metrics = {}
        hmean = 0
        for score_thr in self.results.keys():
            metric = self.evaluator.combine_results(self.results[score_thr])
            # for key, value in metric.items():
            #     metrics['{}_{}'.format(key, score_thr)] = value
            metric_str = 'precision:{:.5f} recall:{:.5f} hmean:{:.5f}'.format(
                metric['precision'], metric['recall'], metric['hmean'])
            metrics['thr {}'.format(score_thr)] = metric_str
            hmean = max(hmean, metric['hmean'])
        metrics['hmean'] = hmean

        self.reset()
        return metrics

    def reset(self):
        self.results = {
            0.3: [],
            0.4: [],
            0.5: [],
            0.6: [],
            0.7: [],
            0.8: [],
            0.9: [],
        }  # clear results
