# Supplementary material for: SVTRv2X: Enhanced scene text recognition via self-distilled mixture-of-experts
Source: PLoS One. 2026 Jun 1;21(6):e0349085. doi: 10.1371/journal.pone.0349085 (PMC13225397; doi:10.1371/journal.pone.0349085)
Supplement: S1 File — (ZIP) [file pone.0349085.s001.zip › OpenOCR/opendet/modeling/necks/__init__.py]

__all__ = ['build_neck']


def build_neck(config):
    # det backbone
    from .db_fpn import RSEFPN

    support_dict = ['RSEFPN']

    module_name = config.pop('name')
    assert module_name in support_dict, Exception(
        'det neck only support {}'.format(support_dict))
    module_class = eval(module_name)(**config)
    return module_class
