# Supplementary material for: SVTRv2X: Enhanced scene text recognition via self-distilled mixture-of-experts
Source: PLoS One. 2026 Jun 1;21(6):e0349085. doi: 10.1371/journal.pone.0349085 (PMC13225397; doi:10.1371/journal.pone.0349085)
Supplement: S1 File — (ZIP) [file pone.0349085.s001.zip › OpenOCR/opendet/modeling/__init__.py]

import copy

from .base_detector import BaseDetector

__all__ = ['build_model']


def build_model(config):
    config = copy.deepcopy(config)
    det_model = BaseDetector(config)
    return det_model
