# Supplementary material for: SVTRv2X: Enhanced scene text recognition via self-distilled mixture-of-experts
Source: PLoS One. 2026 Jun 1;21(6):e0349085. doi: 10.1371/journal.pone.0349085 (PMC13225397; doi:10.1371/journal.pone.0349085)
Supplement: S1 File — (ZIP) [file pone.0349085.s001.zip › OpenOCR/opendet/preprocess/db_label_encode.py]

import numpy as np
import json
import cv2

np.seterr(divide='ignore', invalid='ignore')
import pyclipper
from shapely.geometry import Polygon
import warnings

warnings.simplefilter('ignore')


class DetLabelEncode(object):

    def __init__(self, **kwargs):
        pass

    def __call__(self, data):
        label = data['label']
        label = json.loads(label)
        nBox = len(label)
        boxes, txts, txt_tags = [], [], []
        for bno in range(0, nBox):
            box = label[bno]['points']
            txt = label[bno]['transcription']
            boxes.append(box)
            txts.append(txt)
            if txt in ['*', '###']:
                txt_tags.append(True)
            else:
                txt_tags.append(False)
        if len(boxes) == 0:
            return None
        boxes = self.expand_points_num(boxes)
        boxes = np.array(boxes, dtype=np.float32)
        txt_tags = np.array(txt_tags, dtype=np.bool_)

        data['polys'] = boxes
        data['texts'] = txts
        data['ignore_tags'] = txt_tags
        return data

    def order_points_clockwise(self, pts):
        rect = np.zeros((4, 2), dtype='float32')
        s = pts.sum(axis=1)
        rect[0] = pts[np.argmin(s)]
        rect[2] = pts[np.argmax(s)]
        tmp = np.delete(pts, (np.argmin(s), np.argmax(s)), axis=0)
        diff = np.diff(np.array(tmp), axis=1)
        rect[1] = tmp[np.argmin(diff)]
        rect[3] = tmp[np.argmax(diff)]
        return rect

    def expand_points_num(self, boxes):
        max_points_num = 0
        for box in boxes:
            if len(box) > max_points_num:
                max_points_num = len(box)
        ex_boxes = []
        for box in boxes:
            ex_box = box + [box[-1]] * (max_points_num - len(box))
            ex_boxes.append(ex_box)
        return ex_boxes


class MakeBorderMap(object):

    def __init__(self,
                 shrink_ratio=0.4,
                 thresh_min=0.3,
                 thresh_max=0.7,
                 **kwargs):
        self.shrink_ratio = shrink_ratio
        self.thresh_min = thresh_min
        self.thresh_max = thresh_max
        if 'total_epoch' in kwargs and 'epoch' in kwargs and kwargs[
                'epoch'] != 'None':
            self.shrink_ratio = self.shrink_ratio + 0.2 * kwargs[
                'epoch'] / float(kwargs['total_epoch'])

    def __call__(self, data):
        img = data['image']
        text_polys = data['polys']
        ignore_tags = data['ignore_tags']

        canvas = np.zeros(img.shape[:2], dtype=np.float32)
        mask = np.zeros(img.shape[:2], dtype=np.float32)

        for i in range(len(text_polys)):
            if ignore_tags[i]:
                continue
            self.draw_border_map(text_polys[i], canvas, mask=mask)
        canvas = canvas * (self.thresh_max - self.thresh_min) + self.thresh_min

        data['threshold_map'] = canvas
        data['threshold_mask'] = mask
        return data

    def draw_border_map(self, polygon, canvas, mask):
        polygon = np.array(polygon)
        assert polygon.ndim == 2
        assert polygon.shape[1] == 2

        polygon_shape = Polygon(polygon)
        if polygon_shape.area <= 0:
            return
        distance = (polygon_shape.area * (1 - np.power(self.shrink_ratio, 2)) /
                    polygon_shape.length)
        subject = [tuple(l) for l in polygon]
        padding = pyclipper.PyclipperOffset()
        padding.AddPath(subject, pyclipper.JT_ROUND,
                        pyclipper.ET_CLOSEDPOLYGON)

        padded_polygon = np.array(padding.Execute(distance)[0])
        cv2.fillPoly(mask, [padded_polygon.astype(np.int32)], 1.0)

        xmin = padded_polygon[:, 0].min()
        xmax = padded_polygon[:, 0].max()
        ymin = padded_polygon[:, 1].min()
        ymax = padded_polygon[:, 1].max()
        width = xmax - xmin + 1
        height = ymax - ymin + 1

        polygon[:, 0] = polygon[:, 0] - xmin
        polygon[:, 1] = polygon[:, 1] - ymin

        xs = np.broadcast_to(
            np.linspace(0, width - 1, num=width).reshape(1, width),
            (height, width))
        ys = np.broadcast_to(
            np.linspace(0, height - 1, num=height).reshape(height, 1),
            (height, width))

        distance_map = np.zeros((polygon.shape[0], height, width),
                                dtype=np.float32)
        for i in range(polygon.shape[0]):
            j = (i + 1) % polygon.shape[0]
            absolute_distance = self._distance(xs, ys, polygon[i], polygon[j])
            distance_map[i] = np.clip(absolute_distance / distance, 0, 1)
        distance_map = distance_map.min(axis=0)

        xmin_valid = min(max(0, xmin), canvas.shape[1] - 1)
        xmax_valid = min(max(0, xmax), canvas.shape[1] - 1)
        ymin_valid = min(max(0, ymin), canvas.shape[0] - 1)
        ymax_valid = min(max(0, ymax), canvas.shape[0] - 1)
        canvas[ymin_valid:ymax_valid + 1, xmin_valid:xmax_valid + 1] = np.fmax(
            1 - distance_map[ymin_valid - ymin:ymax_valid - ymax + height,
                             xmin_valid - xmin:xmax_valid - xmax + width, ],
            canvas[ymin_valid:ymax_valid + 1, xmin_valid:xmax_valid + 1],
        )

    def _distance(self, xs, ys, point_1, point_2):
        """
        compute the distance from point to a line
        ys: coordinates in the first axis
        xs: coordinates in the second axis
        point_1, point_2: (x, y), the end of the line
        """
        height, width = xs.shape[:2]
        square_distance_1 = np.square(xs - point_1[0]) + np.square(ys -
                                                                   point_1[1])
        square_distance_2 = np.square(xs - point_2[0]) + np.square(ys -
                                                                   point_2[1])
        square_distance = np.square(point_1[0] -
                                    point_2[0]) + np.square(point_1[1] -
                                                            point_2[1])

        cosin = (square_distance - square_distance_1 - square_distance_2) / (
            2 * np.sqrt(square_distance_1 * square_distance_2))
        square_sin = 1 - np.square(cosin)
        square_sin = np.nan_to_num(square_sin)
        result = np.sqrt(square_distance_1 * square_distance_2 * square_sin /
                         square_distance)

        result[cosin < 0] = np.sqrt(
            np.fmin(square_distance_1, square_distance_2))[cosin < 0]
        # self.extend_line(point_1, point_2, result)
        return result

    def extend_line(self, point_1, point_2, result, shrink_ratio):
        ex_point_1 = (
            int(
                round(point_1[0] + (point_1[0] - point_2[0]) *
                      (1 + shrink_ratio))),
            int(
                round(point_1[1] + (point_1[1] - point_2[1]) *
                      (1 + shrink_ratio))),
        )
        cv2.line(
            result,
            tuple(ex_point_1),
            tuple(point_1),
            4096.0,
            1,
            lineType=cv2.LINE_AA,
            shift=0,
        )
        ex_point_2 = (
            int(
                round(point_2[0] + (point_2[0] - point_1[0]) *
                      (1 + shrink_ratio))),
            int(
                round(point_2[1] + (point_2[1] - point_1[1]) *
                      (1 + shrink_ratio))),
        )
        cv2.line(
            result,
            tuple(ex_point_2),
            tuple(point_2),
            4096.0,
            1,
            lineType=cv2.LINE_AA,
            shift=0,
        )
        return ex_point_1, ex_point_2


class MakeShrinkMap(object):
    r"""
    Making binary mask from detection data with ICDAR format.
    Typically following the process of class `MakeICDARData`.
    """

    def __init__(self, min_text_size=8, shrink_ratio=0.4, **kwargs):
        self.min_text_size = min_text_size
        self.shrink_ratio = shrink_ratio
        if 'total_epoch' in kwargs and 'epoch' in kwargs and kwargs[
                'epoch'] != 'None':
            self.shrink_ratio = self.shrink_ratio + 0.2 * kwargs[
                'epoch'] / float(kwargs['total_epoch'])

    def __call__(self, data):
        image = data['image']
        text_polys = data['polys']
        ignore_tags = data['ignore_tags']

        h, w = image.shape[:2]
        text_polys, ignore_tags = self.validate_polygons(
            text_polys, ignore_tags, h, w)
        gt = np.zeros((h, w), dtype=np.float32)
        mask = np.ones((h, w), dtype=np.float32)
        for i in range(len(text_polys)):
            polygon = text_polys[i]
            height = max(polygon[:, 1]) - min(polygon[:, 1])
            width = max(polygon[:, 0]) - min(polygon[:, 0])
            if ignore_tags[i] or min(height, width) < self.min_text_size:
                cv2.fillPoly(mask,
                             polygon.astype(np.int32)[np.newaxis, :, :], 0)
                ignore_tags[i] = True
            else:
                polygon_shape = Polygon(polygon)
                subject = [tuple(l) for l in polygon]
                padding = pyclipper.PyclipperOffset()
                padding.AddPath(subject, pyclipper.JT_ROUND,
                                pyclipper.ET_CLOSEDPOLYGON)
                shrunk = []

                # Increase the shrink ratio every time we get multiple polygon returned back
                possible_ratios = np.arange(self.shrink_ratio, 1,
                                            self.shrink_ratio)
                np.append(possible_ratios, 1)
                # print(possible_ratios)
                for ratio in possible_ratios:
                    # print(f"Change shrink ratio to {ratio}")
                    distance = (polygon_shape.area * (1 - np.power(ratio, 2)) /
                                polygon_shape.length)
                    shrunk = padding.Execute(-distance)
                    if len(shrunk) == 1:
                        break

                if shrunk == []:
                    cv2.fillPoly(mask,
                                 polygon.astype(np.int32)[np.newaxis, :, :], 0)
                    ignore_tags[i] = True
                    continue

                for each_shrink in shrunk:
                    shrink = np.array(each_shrink).reshape(-1, 2)
                    cv2.fillPoly(gt, [shrink.astype(np.int32)], 1)

        data['shrink_map'] = gt
        data['shrink_mask'] = mask
        return data

    def validate_polygons(self, polygons, ignore_tags, h, w):
        """
        polygons (numpy.array, required): of shape (num_instances, num_points, 2)
        """
        if len(polygons) == 0:
            return polygons, ignore_tags
        assert len(polygons) == len(ignore_tags)
        for polygon in polygons:
            polygon[:, 0] = np.clip(polygon[:, 0], 0, w - 1)
            polygon[:, 1] = np.clip(polygon[:, 1], 0, h - 1)

        for i in range(len(polygons)):
            area = self.polygon_area(polygons[i])
            if abs(area) < 1:
                ignore_tags[i] = True
            if area > 0:
                polygons[i] = polygons[i][::-1, :]
        return polygons, ignore_tags

    def polygon_area(self, polygon):
        """
        compute polygon area
        """
        area = 0
        q = polygon[-1]
        for p in polygon:
            area += p[0] * q[1] - p[1] * q[0]
            q = p
        return area / 2.0
