# Supplementary material for: SVTRv2X: Enhanced scene text recognition via self-distilled mixture-of-experts
Source: PLoS One. 2026 Jun 1;21(6):e0349085. doi: 10.1371/journal.pone.0349085 (PMC13225397; doi:10.1371/journal.pone.0349085)
Supplement: S1 File — (ZIP) [file pone.0349085.s001.zip › OpenOCR/openrec/losses/abinet_loss.py]

import torch
from torch import nn


class ABINetLoss(nn.Module):

    def __init__(self,
                 smoothing=False,
                 ignore_index=100,
                 align_weight=1.0,
                 **kwargs):
        super(ABINetLoss, self).__init__()
        if ignore_index >= 0:
            self.loss_func = nn.CrossEntropyLoss(reduction='mean',
                                                 ignore_index=ignore_index)
        else:
            self.loss_func = nn.CrossEntropyLoss(reduction='mean')
        self.smoothing = smoothing
        self.align_weight = align_weight

    def forward(self, pred, batch):
        loss = {}
        loss_sum = []
        for name, logits in pred.items():
            if isinstance(logits, list):
                logit_num = len(logits)
                if logit_num > 0:
                    all_tgt = torch.cat([batch[1]] * logit_num, 0)
                    all_logits = torch.cat(logits, 0)
                    flt_logtis = all_logits.reshape([-1, all_logits.shape[2]])
                    flt_tgt = all_tgt.reshape([-1])
                else:
                    continue
            else:
                flt_logtis = logits.reshape([-1, logits.shape[2]])
                flt_tgt = batch[1].reshape([-1])

            loss[name + '_loss'] = self.loss_func(flt_logtis, flt_tgt) * (
                self.align_weight if name == 'align' else 1.0)
            loss_sum.append(loss[name + '_loss'])
        loss['loss'] = sum(loss_sum)
        return loss
