# Supplementary material for: SVTRv2X: Enhanced scene text recognition via self-distilled mixture-of-experts
Source: PLoS One. 2026 Jun 1;21(6):e0349085. doi: 10.1371/journal.pone.0349085 (PMC13225397; doi:10.1371/journal.pone.0349085)
Supplement: S1 File — (ZIP) [file pone.0349085.s001.zip › OpenOCR/openrec/losses/ce_loss.py]

import torch
import torch.nn.functional as F
from torch import nn


class CELoss(nn.Module):

    def __init__(self,
                 smoothing=False,
                 with_all=False,
                 ignore_index=-1,
                 **kwargs):
        super(CELoss, self).__init__()
        if ignore_index >= 0:
            self.loss_func = nn.CrossEntropyLoss(reduction='mean',
                                                 ignore_index=ignore_index)
        else:
            self.loss_func = nn.CrossEntropyLoss(reduction='mean')
        self.smoothing = smoothing
        self.with_all = with_all

    def forward(self, pred, batch):
        pred = pred['res']
        if isinstance(pred, dict):  # for ABINet
            loss = {}
            loss_sum = []
            for name, logits in pred.items():
                if isinstance(logits, list):
                    logit_num = len(logits)
                    all_tgt = torch.cat([batch[1]] * logit_num, 0)
                    all_logits = torch.cat(logits, 0)
                    flt_logtis = all_logits.reshape([-1, all_logits.shape[2]])
                    flt_tgt = all_tgt.reshape([-1])
                else:
                    flt_logtis = logits.reshape([-1, logits.shape[2]])
                    flt_tgt = batch[1].reshape([-1])
                loss[name + '_loss'] = self.loss_func(flt_logtis, flt_tgt)
                loss_sum.append(loss[name + '_loss'])
            loss['loss'] = sum(loss_sum)
            return loss
        else:
            if self.with_all:  # for ViTSTR
                tgt = batch[1]
                pred = pred.reshape([-1, pred.shape[2]])
                tgt = tgt.reshape([-1])
                loss = self.loss_func(pred, tgt)
                return {'loss': loss}
            else:  # for NRTR
                max_len = batch[2].max()
                tgt = batch[1][:, 1:2 + max_len]
                pred = pred.reshape([-1, pred.shape[2]])
                tgt = tgt.reshape([-1])
                if self.smoothing:
                    eps = 0.1
                    pred.shape[1]
                    one_hot = F.one_hot(tgt, pred.shape[1])
                    one_hot = one_hot * (1 - eps) + (1 - one_hot) * eps / (-1)
                    log_prb = F.log_softmax(pred, dim=1)
                    non_pad_mask = torch.not_equal(
                        tgt,
                        torch.zeros(tgt.shape,
                                    dtype=tgt.dtype,
                                    device=tgt.device))
                    loss = -(one_hot * log_prb).sum(dim=1)
                    loss = loss.masked_select(non_pad_mask).mean()
                else:
                    loss = self.loss_func(pred, tgt)
                return {'loss': loss}
