# Supplementary material for: SVTRv2X: Enhanced scene text recognition via self-distilled mixture-of-experts
Source: PLoS One. 2026 Jun 1;21(6):e0349085. doi: 10.1371/journal.pone.0349085 (PMC13225397; doi:10.1371/journal.pone.0349085)
Supplement: S1 File — (ZIP) [file pone.0349085.s001.zip › OpenOCR/openrec/losses/ctc_loss.py]

import torch
from torch import nn


class CTCLoss(nn.Module):

    def __init__(self, use_focal_loss=False, zero_infinity=False, **kwargs):
        super(CTCLoss, self).__init__()
        self.loss_func = nn.CTCLoss(blank=0,
                                    reduction='none',
                                    zero_infinity=zero_infinity)
        self.use_focal_loss = use_focal_loss

    def forward(self, predicts, batch):
        # predicts = predicts['res']

        batch_size = predicts.size(0)
        label, label_length = batch[1], batch[2]
        predicts = predicts.log_softmax(2)
        predicts = predicts.permute(1, 0, 2)
        preds_lengths = torch.tensor([predicts.size(0)] * batch_size,
                                     dtype=torch.long)
        loss = self.loss_func(predicts, label, preds_lengths, label_length)

        if self.use_focal_loss:
            # Use torch.clamp to limit the range of loss, avoiding overflow in exponential calculation
            clamped_loss = torch.clamp(loss, min=-20, max=20)
            weight = 1 - torch.exp(-clamped_loss)
            weight = torch.square(weight)
            # Use torch.where to avoid multiplying by zero weight
            loss = torch.where(weight > 0, loss * weight, loss)
        loss = loss.mean()
        return {'loss': loss}
