# Supplementary material for: SVTRv2X: Enhanced scene text recognition via self-distilled mixture-of-experts
Source: PLoS One. 2026 Jun 1;21(6):e0349085. doi: 10.1371/journal.pone.0349085 (PMC13225397; doi:10.1371/journal.pone.0349085)
Supplement: S1 File — (ZIP) [file pone.0349085.s001.zip › OpenOCR/openrec/losses/lister_loss.py]

from torch import nn


class LISTERLoss(nn.Module):

    def __init__(self, **kwargs):
        super(LISTERLoss, self).__init__()

    def forward(self, predicts, batch):
        # predicts = predicts['res']
        # loss = predicts
        if isinstance(predicts, list):
            predicts = predicts[0]
        return predicts
