# Supplementary material for: SVTRv2X: Enhanced scene text recognition via self-distilled mixture-of-experts
Source: PLoS One. 2026 Jun 1;21(6):e0349085. doi: 10.1371/journal.pone.0349085 (PMC13225397; doi:10.1371/journal.pone.0349085)
Supplement: S1 File — (ZIP) [file pone.0349085.s001.zip › OpenOCR/openrec/modeling/decoders/smtr_decoder.py]

import numpy as np
import torch
from torch import nn
from torch.nn import functional as F
from torch.nn.init import ones_, trunc_normal_, zeros_

from openrec.modeling.common import DropPath, Identity
from openrec.modeling.decoders.nrtr_decoder import Embeddings


class CrossAttention(nn.Module):

    def __init__(
        self,
        dim,
        num_heads=8,
        qkv_bias=False,
        qk_scale=None,
        attn_drop=0.0,
        proj_drop=0.0,
    ):
        super().__init__()
        self.num_heads = num_heads
        head_dim = dim // num_heads
        self.scale = qk_scale or head_dim**-0.5

        self.q = nn.Linear(dim, dim, bias=qkv_bias)
        self.kv = nn.Linear(dim, dim * 2, bias=qkv_bias)
        self.attn_drop = nn.Dropout(attn_drop)
        self.proj = nn.Linear(dim, dim)
        self.proj_drop = nn.Dropout(proj_drop)

    def forward(self, q, kv, key_mask=None):
        N, C = kv.shape[1:]
        QN = q.shape[1]
        q = self.q(q).reshape([-1, QN, self.num_heads,
                               C // self.num_heads]).transpose(1, 2)
        q = q * self.scale
        k, v = self.kv(kv).reshape(
            [-1, N, 2, self.num_heads,
             C // self.num_heads]).permute(2, 0, 3, 1, 4)

        attn = q.matmul(k.transpose(2, 3))

        if key_mask is not None:
            attn = attn + key_mask.unsqueeze(1)

        attn = F.softmax(attn, -1)
        if not self.training:
            self.attn_map = attn
        attn = self.attn_drop(attn)

        x = (attn.matmul(v)).transpose(1, 2).reshape((-1, QN, C))
        x = self.proj(x)
        x = self.proj_drop(x)
        return x


class SSMatchLayer(nn.Module):

    def __init__(
        self,
        dim,
        nextq2subs_head2=None,
        dynq2img_heads=2,
        mlp_ratio=4.0,
        qkv_bias=False,
        qk_scale=None,
        drop=0.0,
        attn_drop=0.0,
        drop_path=0.0,
        act_layer=nn.GELU,
        epsilon=1e-6,
        is_last_layer=False,
    ):
        super().__init__()
        self.dim = dim
        if nextq2subs_head2 is None:
            nextq2subs_head2 = dim // 32
        self.normq1 = nn.LayerNorm(dim, eps=epsilon)
        self.normkv1 = nn.LayerNorm(dim, eps=epsilon)
        self.images_to_question_cross_attn = CrossAttention(
            dim,
            num_heads=nextq2subs_head2,
            qkv_bias=qkv_bias,
            qk_scale=qk_scale,
            attn_drop=attn_drop,
            proj_drop=drop)
        self.normq2 = nn.LayerNorm(dim, eps=epsilon)
        self.normkv2 = nn.LayerNorm(dim, eps=epsilon)
        self.question_to_images_cross_attn = CrossAttention(
            dim,
            num_heads=dynq2img_heads,
            qkv_bias=qkv_bias,
            qk_scale=qk_scale,
            attn_drop=attn_drop,
            proj_drop=drop)
        # NOTE: drop path for stochastic depth, we shall see if this is better than dropout here
        self.drop_path = DropPath(drop_path) if drop_path > 0.0 else Identity()
        self.is_last_layer = is_last_layer

    def forward(self, question_f, prompt_f, visual_f, mask=None):
        question_f = question_f + self.drop_path(
            self.images_to_question_cross_attn(self.normq1(question_f),
                                               self.normkv1(prompt_f), mask))
        question_f = question_f.reshape(visual_f.shape[0], -1, self.dim)
        question_f = self.question_to_images_cross_attn(
            self.normq2(question_f), self.normkv2(visual_f))
        if self.is_last_layer:
            return question_f
        return question_f.flatten(0, 1).unsqueeze(1)


class SMTRDecoder(nn.Module):

    def __init__(self,
                 in_channels,
                 out_channels,
                 num_layer=2,
                 nextq2subs_head2=None,
                 dynq2img_heads=2,
                 drop_path_rate=0.1,
                 max_len=25,
                 vis_seq=50,
                 ds=False,
                 pos2d=False,
                 max_size=[8, 32],
                 sub_str_len=5,
                 next_mode=True,
                 infer_aug=False,
                 bi_attn=False,
                 **kwargs):
        super(SMTRDecoder, self).__init__()

        self.out_channels = out_channels
        dim = in_channels
        self.dim = dim
        self.max_len = max_len + 3  # max_len + eos + bos
        self.char_embed = Embeddings(d_model=dim,
                                     vocab=self.out_channels,
                                     scale_embedding=True)
        self.ignore_index = out_channels - 1
        self.sub_str_len = sub_str_len
        self.bos_next = out_channels - 3
        self.bos_pre = out_channels - 2
        self.eos = 0
        dpr = np.linspace(0, drop_path_rate, num_layer + 2)
        self.next_mode = next_mode
        self.infer_aug = infer_aug
        self.bi_attn = bi_attn
        self.cmff_decoder = nn.ModuleList([
            SSMatchLayer(dim=dim,
                         nextq2subs_head2=nextq2subs_head2,
                         dynq2img_heads=dynq2img_heads,
                         mlp_ratio=4.0,
                         qkv_bias=True,
                         drop_path=dpr[i],
                         is_last_layer=i==num_layer-1) for i in range(num_layer)
        ])

        self.ds = ds
        self.pos2d = pos2d
        if not ds:
            self.vis_pos_embed = nn.Parameter(torch.zeros([1, vis_seq, dim],
                                                          dtype=torch.float32),
                                              requires_grad=True)
            trunc_normal_(self.vis_pos_embed, std=0.02)
        elif pos2d:
            pos_embed = torch.zeros([1, max_size[0] * max_size[1], dim],
                                    dtype=torch.float32)
            trunc_normal_(pos_embed, mean=0, std=0.02)
            self.vis_pos_embed = nn.Parameter(pos_embed.transpose(
                1, 2).reshape(1, dim, max_size[0], max_size[1]),
                                              requires_grad=True)

        self.next_token = nn.Parameter(torch.zeros([1, 1, 1, dim],
                                                   dtype=torch.float32),
                                       requires_grad=True)

        self.pre_token = nn.Parameter(torch.zeros([1, 1, 1, dim],
                                                  dtype=torch.float32),
                                      requires_grad=True)

        self.prompt_next_embed = nn.Parameter(torch.zeros(
            [1, 1, self.sub_str_len + 1, dim], dtype=torch.float32),
                                              requires_grad=True)

        self.prompt_pre_embed = nn.Parameter(torch.zeros(
            [1, 1, self.sub_str_len + 1, dim], dtype=torch.float32),
                                             requires_grad=True)

        self.norm_pred = nn.LayerNorm(dim, eps=1e-6)
        self.ques1_head = nn.Linear(dim, self.out_channels - 3)

        trunc_normal_(self.next_token, std=0.02)
        trunc_normal_(self.pre_token, std=0.02)
        trunc_normal_(self.prompt_pre_embed, std=0.02)
        trunc_normal_(self.prompt_next_embed, std=0.02)
        self.apply(self._init_weights)

    def _init_weights(self, m):
        if isinstance(m, nn.Linear):
            trunc_normal_(m.weight, std=0.02)
            if isinstance(m, nn.Linear) and m.bias is not None:
                zeros_(m.bias)
        elif isinstance(m, nn.LayerNorm):
            zeros_(m.bias)
            ones_(m.weight)

    @torch.jit.ignore
    def no_weight_decay(self):
        return {'vis_pos_embed', 'pre_token', 'next_token', 'char_embed'}

    def forward(self, x, data=None):
        if self.training:
            return self.forward_train(x, data)
        else:
            if self.infer_aug:
                if self.bi_attn:
                    return self.forward_test_bi_attn(x)
                return self.forward_test_bi(x)
            return self.forward_test(x)

    def forward_test_bi(self, x):
        # self.attn_maps = []
        if not self.ds:
            visual_f = x + self.vis_pos_embed
        elif self.pos2d:
            visual_f = x + self.vis_pos_embed[:, :, :x.shape[2], :x.shape[3]]
            visual_f = x.flatten(2).transpose(1, 2)
        else:
            visual_f = x
        bs = 2
        if 1:
            next = self.next_token
            pre = self.pre_token
            next_pre = torch.concat([next, pre], 0)
            next_pre = next_pre.squeeze(1)  #2, 1, dim

            prompt_next_embed = self.prompt_next_embed.squeeze(1)
            prompt_pre_embed = self.prompt_pre_embed.squeeze(1)

            next_id = torch.full([1, self.sub_str_len],
                                 self.bos_next,
                                 dtype=torch.long,
                                 device=x.device)
            pre_id = torch.full([1, self.sub_str_len],
                                self.bos_pre,
                                dtype=torch.long,
                                device=x.device)
            # prompt_next_bos = self.char_embed(prompt_id)
            # pred_prob_list = torch.full([bs, self.sub_str_len], self.ignore_index, dtype=torch.long, device=x.device)
            next_pred_id_list = torch.full([1, self.max_len],
                                           self.ignore_index,
                                           dtype=torch.long,
                                           device=x.device)
            pre_pred_id_list = torch.full([1, self.max_len],
                                          self.ignore_index,
                                          dtype=torch.long,
                                          device=x.device)
            next_logits_all = []
            pre_logits_all = []
            mask_pad = torch.zeros([bs, 1],
                                   dtype=torch.float32,
                                   device=x.device)
            for j in range(0, min(70, self.max_len - 1)):

                prompt_char_next = torch.concat([
                    prompt_next_embed[:, :1, :],
                    prompt_next_embed[:, 1:, :] + self.char_embed(next_id)
                ], 1)  # b, sub_l, dim
                prompt_char_pre = torch.concat([
                    prompt_pre_embed[:, :1, :],
                    prompt_pre_embed[:, 1:, :] + self.char_embed(pre_id)
                ], 1)  # b, sub_l, dim
                prompt_char = torch.concat([prompt_char_next, prompt_char_pre],
                                           0)  #2, 6, dim
                # prompt_char = prompt_char.flatten(0, 1)

                mask_next = torch.where(next_id == self.bos_next,
                                        float('-inf'), 0)  # b, subs_l
                mask_pre = torch.where(pre_id == self.bos_pre, float('-inf'),
                                       0)  # b, subs_l
                mask = torch.concat([mask_next, mask_pre], 0)  #2, 5
                mask = torch.concat([mask_pad, mask], 1)  # 2, 6
                pred_token = next_pre
                visual_f_i = visual_f[:2]  # 2 l dim
                for layer in self.cmff_decoder:
                    pred_token = layer(pred_token, prompt_char, visual_f_i,
                                       mask.unsqueeze(1))
                logits_next_i = self.ques1_head(self.norm_pred(pred_token))
                logits = F.softmax(logits_next_i, -1)
                pred_id_i = logits.argmax(-1)  #2, 1
                # print(pred_id_i.shape)

                next_pred_id_list[:, j:j + 1] = pred_id_i[:1]
                pre_pred_id_list[:, j:j + 1] = pred_id_i[1:2]
                if not (next_pred_id_list == self.eos).any(dim=-1).all():
                    next_logits_all.append(logits[:1])
                    next_id = torch.concat([next_id[:, 1:], pred_id_i[:1]], 1)
                if not (pre_pred_id_list == self.eos).any(dim=-1).all():
                    pre_logits_all.append(logits[1:2])
                    pre_id = torch.concat([pred_id_i[1:2], pre_id[:, :-1]], 1)

                if (next_pred_id_list == self.eos).any(dim=-1).all() and (
                        pre_pred_id_list == self.eos).any(dim=-1).all():
                    break
                # print(next_id, pre_id)
            # exit(0)
            if len(next_logits_all) > self.sub_str_len and len(
                    pre_logits_all) > self.sub_str_len:
                next_logits_all_ = torch.concat(next_logits_all[:-1],
                                                1)  # 1, l
                pre_logits_all_ = torch.concat(pre_logits_all[:-1][::-1],
                                               1)  #1, l

                next_id = next_logits_all_.argmax(-1)[:, -self.sub_str_len:]
                pre_id = pre_logits_all_.argmax(-1)[:, :self.sub_str_len]
                next_logits_all = []
                ques_next = self.next_token.tile([1, 1, 1, 1]).squeeze(1)
                mask_pad = torch.zeros([1, 1],
                                       dtype=torch.float32,
                                       device=x.device)
                for j in range(0, min(70, self.max_len - 1)):

                    prompt_next = torch.concat([
                        prompt_next_embed[:, :1, :],
                        prompt_next_embed[:, 1:, :] + self.char_embed(next_id)
                    ], 1)  # b, sub_l, dim
                    mask_next = torch.where(next_id == self.bos_next,
                                            float('-inf'), 0)  # b, subs_l
                    mask = torch.concat([mask_pad, mask_next], 1)
                    # prompt_next = self.char_embed(prompt_id)
                    ques_next_i = ques_next
                    visual_f_i = visual_f[2:3]
                    for layer in self.cmff_decoder:
                        ques_next_i = layer(ques_next_i, prompt_next,
                                            visual_f_i, mask.unsqueeze(1))
                    logits_next_i = self.ques1_head(
                        self.norm_pred(ques_next_i))
                    logits = F.softmax(logits_next_i, -1)
                    pred_id_i = logits.argmax(-1)
                    next_logits_all.append(logits)
                    next_id = torch.concat([next_id[:, 1:, ], pred_id_i], 1)
                    if next_id.equal(pre_id):
                        break
                next_logits_all = torch.concat(next_logits_all, 1)
                next_logits_all_ = torch.concat(
                    [next_logits_all_, next_logits_all], 1)

                return torch.concat(
                    [next_logits_all_, pre_logits_all_[:, self.sub_str_len:]],
                    1)
            else:
                return torch.concat(next_logits_all + pre_logits_all[::-1], 1)


    def forward_test_bi_attn(self, x):
        self.attn_maps = []
        if not self.ds:
            visual_f = x + self.vis_pos_embed
        elif self.pos2d:
            visual_f = x + self.vis_pos_embed[:, :, :x.shape[2], :x.shape[3]]
            visual_f = x.flatten(2).transpose(1, 2)
        else:
            visual_f = x
        bs = 2
        if 1:
            next = self.next_token
            pre = self.pre_token
            next_pre = torch.concat([next, pre], 0)
            next_pre = next_pre.squeeze(1) #2, 1, dim

            prompt_next_embed = self.prompt_next_embed.squeeze(1)
            prompt_pre_embed = self.prompt_pre_embed.squeeze(1)

            next_id = torch.full([1, self.sub_str_len], self.bos_next, dtype=torch.long, device=x.device)
            pre_id = torch.full([1, self.sub_str_len], self.bos_pre, dtype=torch.long, device=x.device)
            # prompt_next_bos = self.char_embed(prompt_id)
            # pred_prob_list = torch.full([bs, self.sub_str_len], self.ignore_index, dtype=torch.long, device=x.device)
            next_pred_id_list = torch.full([1, self.max_len], self.ignore_index, dtype=torch.long, device=x.device)
            pre_pred_id_list = torch.full([1, self.max_len], self.ignore_index, dtype=torch.long, device=x.device)
            next_logits_all = []
            pre_logits_all = []
            attn_map_next = []
            attn_map_pre = []
            mask_pad = torch.zeros([bs, 1], dtype=torch.float32, device=x.device)
            for j in range(0, min(70, self.max_len-1)):
                
                prompt_char_next = torch.concat([prompt_next_embed[:, :1, :], prompt_next_embed[:, 1:, :] + self.char_embed(next_id)], 1) # b, sub_l, dim
                prompt_char_pre = torch.concat([prompt_pre_embed[:, :1, :], prompt_pre_embed[:, 1:, :] + self.char_embed(pre_id)], 1) # b, sub_l, dim
                prompt_char = torch.concat([prompt_char_next, prompt_char_pre], 0) #2, 6, dim
                # prompt_char = prompt_char.flatten(0, 1)

                mask_next = torch.where(next_id == self.bos_next, float('-inf'), 0) # b, subs_l
                mask_pre = torch.where(pre_id == self.bos_pre, float('-inf'), 0) # b, subs_l
                mask = torch.concat([mask_next, mask_pre], 0) #2, 5
                mask = torch.concat([mask_pad, mask], 1) # 2, 6
                pred_token = next_pre
                visual_f_i = visual_f[:2] # 2 l dim
                for layer in self.cmff_decoder:
                    pred_token = layer(pred_token, prompt_char, visual_f_i, mask.unsqueeze(1))
                
                
                logits_next_i = self.ques1_head(self.norm_pred(pred_token))
                logits = F.softmax(logits_next_i, -1)
                pred_id_i = logits.argmax(-1) #2, 1
                # print(pred_id_i.shape)
                
                next_pred_id_list[:, j:j+1] = pred_id_i[:1]
                pre_pred_id_list[:, j:j+1] = pred_id_i[1:2]
                if not (next_pred_id_list == self.eos).any(dim=-1).all():
                    next_logits_all.append(logits[:1])
                    attn_map_next.append(self.cmff_decoder[-1].question_to_images_cross_attn.attn_map[0])
                    next_id = torch.concat([next_id[:, 1:], pred_id_i[:1]], 1)
                if not (pre_pred_id_list == self.eos).any(dim=-1).all():
                    pre_logits_all.append(logits[1:2])
                    attn_map_pre.append(self.cmff_decoder[-1].question_to_images_cross_attn.attn_map[1])
                    pre_id = torch.concat([pred_id_i[1:2], pre_id[:, :-1]], 1)
                
                if (next_pred_id_list == self.eos).any(dim=-1).all() and (pre_pred_id_list == self.eos).any(dim=-1).all():
                    break
                # print(next_id, pre_id)
            # exit(0)
            if len(next_logits_all) > self.sub_str_len and len(pre_logits_all) > self.sub_str_len:
                next_logits_all_ = torch.concat(next_logits_all[:-1], 1) # 1, l
                pre_logits_all_ = torch.concat(pre_logits_all[:-1][::-1], 1) #1, l

                next_id = next_logits_all_.argmax(-1)[:, -self.sub_str_len:]
                pre_id = pre_logits_all_.argmax(-1)[:, :self.sub_str_len]
                next_logits_all_mid = []
                attn_map_next_mid = []
                ques_next = self.next_token.tile([1, 1, 1, 1]).squeeze(1)
                mask_pad = torch.zeros([1, 1], dtype=torch.float32, device=x.device)
                for j in range(0, min(70, self.max_len-1)):
                    
                    prompt_next = torch.concat([prompt_next_embed[:, :1, :], prompt_next_embed[:, 1:, :] + self.char_embed(next_id)], 1) # b, sub_l, dim
                    mask_next = torch.where(next_id == self.bos_next, float('-inf'), 0) # b, subs_l
                    mask = torch.concat([mask_pad, mask_next], 1)
                    # prompt_next = self.char_embed(prompt_id)
                    ques_next_i = ques_next
                    visual_f_i = visual_f[2:3]
                    for layer in self.cmff_decoder:
                        ques_next_i = layer(ques_next_i, prompt_next, visual_f_i, mask.unsqueeze(1))
                    logits_next_i = self.ques1_head(self.norm_pred(ques_next_i))
                    attn_map_next_mid.append(self.cmff_decoder[-1].question_to_images_cross_attn.attn_map[0])
                    logits = F.softmax(logits_next_i, -1)
                    pred_id_i = logits.argmax(-1)
                    next_logits_all_mid.append(logits)
                    next_id = torch.concat([next_id[:, 1:, ], pred_id_i], 1)
                    if next_id.equal(pre_id):
                        break
                next_logits_all_mid = torch.concat(next_logits_all_mid, 1)
                # next_logits_all_ = torch.concat([next_logits_all_, next_logits_all], 1)
                self.attn_maps = [attn_map_next, attn_map_next_mid, attn_map_pre[::-1]]
                return [torch.concat(next_logits_all, 1), next_logits_all_mid, torch.concat(pre_logits_all[::-1], 1)]
            else:
                self.attn_maps = [attn_map_next, attn_map_pre[::-1]]
                return [torch.concat(next_logits_all, 1), torch.concat(pre_logits_all[::-1], 1)]


    def forward_test(self, x):
        self.attn_maps = []
        if not self.ds:
            visual_f = x + self.vis_pos_embed
        elif self.pos2d:
            visual_f = x + self.vis_pos_embed[:, :, :x.shape[2], :x.shape[3]]
            visual_f = x.flatten(2).transpose(1, 2)
        else:
            visual_f = x
        bs = x.shape[0]

        if self.next_mode:
            ques_next = self.next_token.tile([bs, 1, 1, 1]).squeeze(1)
            prompt_next_embed = self.prompt_next_embed.tile([bs, 1, 1,
                                                             1]).squeeze(1)
            prompt_id = torch.full([bs, self.sub_str_len],
                                   self.bos_next,
                                   dtype=torch.long,
                                   device=x.device)
            pred_id_list = torch.full([bs, self.max_len],
                                      self.ignore_index,
                                      dtype=torch.long,
                                      device=x.device)
            logits_all = []
            mask_pad = torch.zeros([bs, 1],
                                   dtype=torch.float32,
                                   device=x.device)
            for j in range(0, self.max_len - 1):

                prompt_next = torch.concat([
                    prompt_next_embed[:, :1, :],
                    prompt_next_embed[:, 1:, :] + self.char_embed(prompt_id)
                ], 1)  # b, sub_l, dim
                mask_next = torch.where(prompt_id == self.bos_next,
                                        float('-inf'), 0)  # b, subs_l
                mask = torch.concat([mask_pad, mask_next], 1)
                ques_next_i = ques_next
                visual_f_i = visual_f
                for layer in self.cmff_decoder:
                    ques_next_i = layer(ques_next_i, prompt_next, visual_f_i,
                                        mask.unsqueeze(1))
                self.attn_maps.append(
                    self.cmff_decoder[-1].question_to_images_cross_attn.
                    attn_map[0])
                logits_next_i = self.ques1_head(self.norm_pred(ques_next_i))
                logits = F.softmax(logits_next_i, -1)
                pred_id_i = logits.argmax(-1)
                logits_all.append(logits)
                pred_id_list[:, j:j + 1] = pred_id_i
                if (pred_id_list == self.eos).any(dim=-1).all():
                    break
                prompt_id = torch.concat(
                    [
                        prompt_id[:, 1:, ],
                        pred_id_i,
                    ],
                    1,
                )
            return torch.concat(logits_all, 1)
        else:
            ques_next = self.pre_token.tile([bs, 1, 1, 1]).squeeze(1)
            prompt_pre_embed = self.prompt_pre_embed.tile([bs, 1, 1,
                                                           1]).squeeze(1)
            prompt_id = torch.full([bs, self.sub_str_len],
                                   self.bos_pre,
                                   dtype=torch.long,
                                   device=x.device)
            pred_id_list = torch.full([bs, self.max_len],
                                      self.ignore_index,
                                      dtype=torch.long,
                                      device=x.device)
            logits_all = []
            mask_pad = torch.zeros([bs, 1],
                                   dtype=torch.float32,
                                   device=x.device)
            for j in range(0, self.max_len - 1):

                prompt_next = torch.concat([
                    prompt_pre_embed[:, :1, :],
                    prompt_pre_embed[:, 1:, :] + self.char_embed(prompt_id)
                ], 1)  # b, sub_l, dim
                mask_next = torch.where(prompt_id == self.bos_pre,
                                        float('-inf'), 0)  # b, subs_l
                mask = torch.concat([mask_pad, mask_next], 1)
                ques_next_i = ques_next
                visual_f_i = visual_f
                for layer in self.cmff_decoder:
                    ques_next_i = layer(ques_next_i, prompt_next, visual_f_i,
                                        mask.unsqueeze(1))
                logits_next_i = self.ques1_head(self.norm_pred(ques_next_i))
                logits = F.softmax(logits_next_i, -1)
                pred_id_i = logits.argmax(-1)
                logits_all.append(logits)
                pred_id_list[:, j:j + 1] = pred_id_i
                if (pred_id_list == self.eos).any(dim=-1).all():
                    break
                prompt_id = torch.concat(
                    [
                        pred_id_i,
                        prompt_id[:, :-1, ],
                    ],
                    1,
                )
            return torch.concat(logits_all, 1)

    def forward_train(self, x, targets=None):
        bs = x.shape[0]

        if not self.ds:
            visual_f = x + self.vis_pos_embed
        elif self.pos2d:
            visual_f = x + self.vis_pos_embed[:, :, :x.shape[2], :x.shape[3]]
        else:
            visual_f = x
        max_len_curr = targets[3].max()
        subs = targets[1][:, :max_len_curr, :]  # b, n, subs_l
        mask_next = torch.where(subs == self.bos_next, float('-inf'),
                                0)  # b, n, subs_l
        prompt_next_embed = self.prompt_next_embed.tile(
            [bs, max_len_curr, 1, 1])
        prompt_char_next = torch.concat([
            prompt_next_embed[:, :, :1, :],
            prompt_next_embed[:, :, 1:, :] + self.char_embed(subs)
        ], 2)  # b, n, subs_l, dim
        next = self.next_token.tile([bs, max_len_curr, 1, 1])

        max_len_curr_pre = targets[6].max()
        subs = targets[4][:, :max_len_curr_pre, :]  # b, n, subs_l
        mask_pre = torch.where(subs == self.bos_pre, float('-inf'),
                               0)  # b, n, subs_l
        prompt_pre_embed = self.prompt_pre_embed.tile(
            [bs, max_len_curr_pre, 1, 1])
        prompt_char_pre = torch.concat([
            prompt_pre_embed[:, :, :1, :],
            prompt_pre_embed[:, :, 1:, :] + self.char_embed(subs)
        ], 2)  # b, n, sub_l, dim
        pre = self.pre_token.tile([bs, max_len_curr_pre, 1, 1])  # b, n, 1, dim

        prompt_char = torch.concat([prompt_char_next, prompt_char_pre], 1)
        next_pre = torch.concat([next, pre], 1)

        mask_pad = torch.zeros([bs * (max_len_curr + max_len_curr_pre), 1],
                               dtype=torch.float32,
                               device=x.device)
        mask = torch.concat([mask_next, mask_pre], 1).flatten(0, 1)
        mask = torch.concat([mask_pad, mask], 1)
        next_pre = next_pre.flatten(0, 1)
        prompt_char = prompt_char.flatten(0, 1)
        for layer in self.cmff_decoder:
            next_pre = layer(next_pre, prompt_char, visual_f,
                             mask.unsqueeze(1))
        answer1_pred = self.ques1_head(self.norm_pred(next_pre))
        logits = answer1_pred[:, :max_len_curr]

        label = torch.concat(
            [targets[2][:, :max_len_curr], targets[5][:, :max_len_curr_pre]],
            1)
        loss1 = F.cross_entropy(answer1_pred.flatten(0, 1),
                                label.flatten(0, 1),
                                ignore_index=self.ignore_index,
                                reduction='mean')
        loss = {'loss': loss1}
        return [loss, logits]
